# Supplementary material for: KLF5 inhibition overcomes oxaliplatin resistance in patient-derived colorectal cancer organoids by restoring apoptotic response
Source: Cell Death Dis. 2022 Apr 5;13(4):303. doi: 10.1038/s41419-022-04773-1 (PMC8980070; doi:10.1038/s41419-022-04773-1)
Supplement: Supplementary file 9 — S1-Targetmol Anti-cancer Compound Library-3338cpds [file 41419_2022_4773_MOESM9_ESM.xlsx]

## Sheet: Sheet1
ID	Name	Synonyms	CAS	SMILES	Formula	MolWt	Pathways	Target	Receptor	Bioactivity	Reference	Condition
TWS1229	Aristolone	Aristofone	25274-27-5	C[C@@H]1CCCC2=CC(=O)[C@@H]3[C@@H](C3(C)C)[C@@]12C	C15H22O	218.34	Others	Others	Others	Aristolone has potential anti-cancer activity.	Priya Rani, M., & Padmakumari, K. (2012). HPTLC and reverse phase HPLC methods for the simultaneous quantification and in vitro screening of antioxidant potential of isolated sesquiterpenoids from the rhizomes of Cyperus rotundus. Journal Of Chromatography B, 904, 22-28. doi: 10.1016/j.jchromb.2012.05.042
TMS2181	trans-Zeatin	(E)-Zeatin	1637-39-4	C\C(CO)=C/CNc1ncnc2[nH]cnc12	C10H13N5O	219.24	MAPK/ERK Pathway; Stem Cell/Wnt	ERK; MEK	ERK; MEK	Trans-Zeatina is the member of the plant growth hormone family known as cytokinins, which regulate cell division, development, and nutrient processing.	Ji C, et al. Trans-Zeatin attenuates ultraviolet induced down-regulation of aquaporin-3 in cultured human skin keratinocytes. Int J Mol Med. 2010 Aug;26(2):257-63.
TMO2685	10-Hydroxydecanoic Acid	NSC 15139	1679-53-4	C(CCCCC(=O)O)CCCCO	C10H20O3	188.26	Microbiology&virology	Antibacterial	Antibacterial	It has antibacterial, anti - cancer and anti - radiation activity.	Takahashi K, et al. Inhibitory effect of 10-hydroxydecanoic acid on lipopolysaccharide-induced nitric oxide production via translational downregulation of interferon regulatory factor-1 in RAW264 murine macrophages. Biomed Res. 2013 Aug;34(4):205-14.
TL0008	Gigantol		67884-30-4	COc1cc(O)cc(CCc2ccc(OC)c(O)c2)c1	C16H18O4	274.31	Stem Cells; Metabolism	Wnt/beta-catenin inhibitor; Glucokinase inhibitor	β-catenin; α-glucosidase	Gigantol is a novel inhibitor of the Wnt/β-catenin pathway. It inhibits Wnt/β-catenin signaling through downregulation of phosphorylated LRP6 and cytosolic β-catenin in breast cancer cells. Gigantol may be developed as a promising neuroprotective agent for successful MSC transplantation in ischemic diseases, it shows the protective effect against hydrogen peroxide-induced apoptosis in rat bone ma…	Yu S, et al. Gigantol inhibits Wnt/β-catenin signaling and exhibits anticancer activity in breast cancer cells:[J]. Bmc Complementary & Alternative Medicine, 2018, 18(1):59.
TL0007	Bisdemethoxycurcumin	Didemethoxycurcumin;Curcumin III	24939-16-0	Oc1ccc(cc1)\C=C\C(=O)CC(=O)\C=C\c1ccc(O)cc1	C19H16O4	308.33	Chromatin/Epigenetic;Cytoskeletal Signaling	Epigenetic Reader Domain inhibitor;Wnt/beta-catenin inhibitor	p300;Wnt/β-catenin	Bisdemethoxycurcumin (BDMC) is a natural demethoxy derivative of curcumin. It is a potent activator of macrophage phagocytosis, interacting with 1α, 25-dihydroxy vitamin D3 to stimulate amyloid-β clearance by macrophages (optimal stimulation at 100 nM BDMC) [1]. More stable than curcumin in physiological media, BDMC suppresses proliferation of cancer cells [2]. It down-regulates the transcription…	Fiala, M., Liu, P.T., Espinosa-Jeffrey, A., et al. Innate immunity and transcription of MGAT-III and Toll-like receptors in Alzheimer’s disease patients are improved by bisdemethoxycurcumin. Proceedings of the National Academy of Sciences of the United States of America 104(31), 12849-12854 (2007).
TL0004	FERULIC ACID METHYL ESTER	Methyl ferulate;Methyl 4'-hydroxy-3'-methoxycinnamate	2309-07-1	Oc1ccc(cc1OC)/C=C/C(=O)OC	C11H12O4	208.21	Immunology/Inflammation	Others	Others	Ferulic acid is a hydroxycinnamic acid that is abundant in plants and originally derived from giant fennel (F. communis). This naturally-occurring phenolic has antioxidant activities that provide protection against inflammation and cancer. Ferulic acid methyl ester is a lipophilic derivative of ferulic acid, demonstrating increased ability to cross cell membranes.	Huang M T, etal. Inhibitory Effect of Curcumin, Chlorogenic Acid, Caffeic Acid, and Ferulic Acid on Tumor Promotion in Mouse Skin by 12-O-Tetradecanoylphorbol-13-acetate[J]. Cancer Research, 1988, 48(21):5941-5946.
TJS2190	Nordihydroguaiaretic acid	NDGA;Dihydronorguaiaretic Acid	500-38-9	CC(CC1=CC(=C(C=C1)O)O)C(C)CC2=CC(=C(C=C2)O)O	C18H22O4	302.37	oxidation-reduction	Antioxidant	Antioxidant	Nordihydroguaiaretic acid (NDGA) is a phenolic antioxidant found in the leaves and twigs of the evergreen desert shrub, Larrea tridentata (Sesse and Moc. ex DC) Coville (creosote bush). It is a recognized inhibitor of lipoxygenase (LOX) and has antioxidant and free radical scavenging properties.	Lu F, et al. Virtual Screening for Potential Allosteric Inhibitors of Cyclin-Dependent Kinase 2 from Traditional Chinese Medicine. Molecules. 2016 Sep 21;21(9). pii: E1259.	Clinical
TJS0387	Deoxyrhapontin	Desoxyrhaponticin;Deoxyrhaponticin	30197-14-9	COc1ccc(\C=C\c2cc(O)cc(O[C@@H]3O[C@H](CO)[C@@H](O)[C@H](O)[C@H]3O)c2)cc1	C21H24O8	404.41	Metabolism	Fatty Acid Synthase	FAS	1. Desoxyrhaponticin is an agent that is potentially effective in controlling postprandial hyperglycemia in diabetes, the in vivo antidiabetic action of this compound can be explained, in part at least, by inhibition of glucose transport in the small intestine and inhibition of glucose reabsorption in the kidney. 2. Desoxyrhaponticin and rhaponticin could be considered as promising fatty acid syn…	Li P , Tian W , Wang X , et al. Inhibitory effect of desoxyrhaponticin and rhaponticin, two natural stilbene glycosides from the Tibetan medicinal plant Rheum tanguticum Maxim. ex Balf, on fatty acid synthase and human breast cancer cells[J]. Food & Function, 2014, 5(2):251-256.
TJS0339	Coumarin-3-carboxylic acid	3-Carboxycoumarin	531-81-7	C1=CC=C2C(=C1)C=C(C(=O)O2)C(=O)O	C10H6O4	190.15	Angiogenesis	VEGFR	VEGFR	The combination of Valproic acid with coumarin-3-carboxylic acid suppresses the proliferation and migration of lung cancer cells via EGFR/VEGFR2/c-Met-Akt-NF-κB signaling pathways; this combination may have a wide therapeutic and/or adjuvant therapeutic application in the treatment of lung cancer.	Xin Liu, et al. Enhanced suppression of proliferation and migration in highly-metastatic lung cancer cells by combination of valproic acid and coumarin-3-carboxylic acid and its molecular mechanisms of action. Cytotechnology. 2013 Aug; 65(4): 597–608.
TJP2872	Acevaltrate	Acevaltratum;Acetoxyvaltrate	25161-41-5	CC(C)CC(=O)O[C@@H]1OC=C(COC(C)=O)C2=C[C@H](OC(=O)CC(C)(C)OC(C)=O)[C@]3(CO3)[C@@H]12	C24H32O10	480.51	Others	Others	Others	1. Acevaltrate displays high cytotoxicity against GLC(4), a human small-cell lung cancer cell line, and against COLO 320, a human colorectal cancer cell line, with IC50 values of 1-6 uM.	Bos R , Hendriks H , Scheffer J J C , et al. Cytotoxic potential of valerian constituents and valerian tinctures[J]. Phytomedicine, 1998, 5(3):219-225.
TJO2691	L-(-)-Fucose	L-Galactomethylose;(-)-Fucose;6-Desoxygalactose;Madecassic acid;Brahmic acid	2438-80-4	C[C@@H]1OC(O)[C@@H](O)[C@H](O)[C@@H]1O	C6H12O5	164.15	Metabolic Enzyme/Protease	Endogenous Metabolite	Endogenous Metabolite	1. Anti-infective, anti-cancer, enhance immunity 2. Skin moisturizing and delaying skin aging 3. Nutritional supplement	Becker DJ, et al. Fucose: biosynthesis and biological function in mammals. Glycobiology. 2003 Jul;13(7):41R-53R.	Clinical
TCS2170	2-5-dihydroxyacetophenone	DHAP;2-Acetylhydroquinone;Quinacetophenone;Acetylhydroquinone;2,5-Dihydroxyacetophenone	490-78-8	CC(=O)C1=C(C=CC(=C1)O)O	C8H8O3	152.14	Proteases/Proteasome	Tyrosinase	Tyrosinase	1. 2, 5-Dihydroxyacetophenone possess anti-anxiety, and neuroprotective qualities. 2. 2, 5-Dihydroxyacetophenone treatment can induce a sustained activation of JNK, ERK1/2, and p38 MAPKs, it also can potentiate the pro-apoptotic and anti-proliferative effects of bortezomib in U266 cells. 3. 2, 5-Dihydroxyacetophenone has anti-inflammatory activity in activated macrophages, raising the possibility…	Han Y , Jung H W , Lee J Y , et al. 2,5-Dihydroxyacetophenone Isolated from Rehmanniae Radix Preparata Inhibits Inflammatory Responses in Lipopolysaccharide-Stimulated RAW264.7 Macrophages[J]. Journal of Medicinal Food, 2012, 15(6):505-510.
TCS1856	2'-Hydroxyacetophenone	o-Acetylphenol;o-Hydroxyacetophenone;2-Acetylphenol;O-Hydroxyphenyl Methyl Ketone	118-93-4	CC(=O)C1=CC=CC=C1O	C8H8O2	136.15	Others	CYP19A1	CYP19A1	2’-Hydroxyacetophenone is a phenolic compound used in the synthesis of potential anti-myobacterial and anticancer agents.	Tu, Q.D., et al.: Bioorg. Med. Chem., 21, 2826 (2013); China Raju, B., BIoorg. Med. Chem. Lett., 21, 2855 (2012)
TCS0102	Pulegone	(+)-Pulegone	89-82-7	C[C@@H]1CC\C(=C(/C)C)C(=O)C1	C10H16O	152.23	Membrane transporter/Ion channel	calcium channel	L-type calcium channel	1. Pulegone has cytotoxicity followed by regenerative cell proliferation is the MOA for Pulegone-induced urothelial tumors in female rats. 2. Pulegone induces a verapamil-sensitive psychostimulant effect that appears to independ on the opening of L-type calcium channels. 3. Pulegone has negative reinforcing properties and seems to possess anxiolytic-like actions unrelated to the benzodiazepine si…	Silveira N S D , Oliveira-Silva G L D , Lamanes B D F , et al. The Aversive, Anxiolytic-Like, and Verapamil-Sensitive Psychostimulant Effects of Pulegone[J]. Biological and Pharmaceutical Bulletin, 2014, 37(5):771-778.
T9114	β-Caryophyllene	(-)-(E)-Caryophyllene;(−)-β-caryophyllene;(−)-trans-Caryophyllene	87-44-5	C\C1=C/CCC(=C)[C@H]2CC(C)(C)[C@@H]2CC1	C15H24	204.35	GPCR/G Protein	Cannabinoid Receptor agonist	CB2	β-Caryophyllene is a CB2 receptor agonist.	Cheng Y, etal. β-Caryophyllene ameliorates the Alzheimer-like phenotype in APP/PS1 Mice through CB2 receptor activation and the PPARγ pathway. Pharmacology. 2014;94(1-2):1-12.
T7768	RGX-104 free Acid		610318-54-2	C[C@H](CCOc1cccc(CC(=O)O)c1)N(Cc1cccc(C(F)(F)F)c1Cl)CC(c1ccccc1)c1ccccc1	C34H33ClF3NO3	596.08	Others	Liver X Receptor	LXRβ	RGX-104 free Acid is an agonist of potent liver-X nuclear hormone receptor (LXR)	Tavazoie M F , Pollack I , Tanqueco R , et al. LXR/ApoE Activation Restricts Innate Immune Suppression in Cancer[J]. Cell, 2018:S0092867417315064.	Clinical
T7711	Uridine triphosphate	UTP;Uridine 5'-triphosphate	63-39-8	O=c1ccn(C2OC(COP(=O)(O)OP(=O)(O)OP(=O)(O)O)C(O)C2O)c(=O)[nH]1	C9H15N2O15P3	484.14	Others	Others	Others	Uridine triphosphate increases proliferation of human cancerous pancreatic duct epithelial cells by activating P2Y2 receptor.	Choi J H , Ji Y G , Lee D H . Uridine Triphosphate Increases Proliferation of Human Cancerous Pancreatic Duct Epithelial Cells by Activating P2Y2 Receptor[J]. Pancreas, 2013, 42(4):680-686.
T7690	2-hydroxy Flutamide		52806-53-8	CC(C)(O)C(=O)Nc1ccc([N+](=O)[O-])c(C(F)(F)F)c1	C11H11F3N2O4	292.21	Endocrinology/Hormones	Androgen Receptor	Androgen Receptor	2-hydroxy Flutamide is competitive inhibition of androgen receptor (AR) for the treatment of prostate cancer	Blobaum A L , Byers F W , Bridges T M , et al. A Screen of Approved Drugs Identifies the Androgen Receptor Antagonist Flutamide and Its Pharmacologically Active Metabolite 2-Hydroxy-Flutamide as Heterotropic Activators of Cytochrome P450 3A In Vitro and In Vivo.[J]. Drug Metabolism & Disposition the Biological Fate of Chemicals, 2015, 43(11):1718.	Clinical
T7681	AZD-5069		878385-84-3	CC(Oc1cc(NS(=O)(=O)N2CCC2)nc(SCc2cccc(F)c2F)n1)C(O)CO	C18H22F2N4O5S2	476.52	Autophagy;Immunology/Inflammation	CXCR	CXCR2	AZD-5069 is an chemokine receptor 2 antagonist (CXCR2; IC50 = 0.79 nM).	Nicholls D J , Wiley K , Dainty I , et al. Pharmacological Characterization of AZD5069, a Slowly Reversible CXC Chemokine Receptor 2 Antagonist[J]. Journal of Pharmacology and Experimental Therapeutics, 2015, 353(2):340-350.	Clinical
T7664	Pyroxamide		382180-17-8	O=C(CCCCCCC(=O)Nc1cccnc1)NO	C13H19N3O3	265.31	Chromatin/Epigenetic;DNA Damage/DNA Repair	HDAC	HDAC	Pyroxamide is an histone deacetylases (HDACs) inhibitor with antineoplastic properties ( HDAC1;IC50: 0.1-0.2 μM).	Butler L M , Webb Y , Agus D B , et al. Inhibition of transformed cell growth and induction of cellular differentiation by pyroxamide, an inhibitor of histone deacetylase[J]. Clinical Cancer Research, 2001, 7(4):962-970.
T7614	Eniluracil	5-Ethynyluracil;GW776C85	59989-18-3	C#Cc1c[nH]c(=O)[nH]c1=O	C6H4N2O2	136.11	Others	Others	dihydropyrimidine dehydrogenase (DPD)	Eniluracil is an orally activedihydropyrimidine dehydrogenase (DPD) inhibitor,increases the oral bioavailability of 5-FU to 100%, facilitating uniform absorption and predictable toxicity.	Kindler H L , Schilsky R L . Eniluracil: an irreversible inhibitor of dihydropyrimidine dehydrogenase[J]. Expert Opinion on Investigational Drugs, 2000, 9(7):1635-1649.
T7611	ODM-203		1430723-35-5	Cn1cc(-c2ccc3c(c2)ncn3-c2cc(NS(=O)(=O)C3CC3)cc(-c3ccc(F)cc3F)c2)cn1	C26H21F2N5O2S	505.54	Angiogenesis;Tyrosine Kinase/Adaptors	FGFR;VEGFR	FGFR;VEGFR	ODM-203, a Selective Inhibitor of FGFR and VEGFR, Shows Strong Antitumor Activity, and Induces Antitumor Immunity	Tim H Holmström , Anu-Maarit Moilanen , Tarja Ikonen,et al.ODM-203, a Selective Inhibitor of FGFR and VEGFR, Shows Strong Antitumor Activity, and Induces Antitumor Immunity[J].Mol Cancer Ther, 18 (1), 28-38 Jan 2019	Clinical
T7598	Calcium N5-methyltetrahydrofolate	NSC173328	26560-38-3	CN1c2c(nc(N)[nH]c2=O)NCC1CNc1ccc(C(=O)N[C@@H](CCC(=O)[O-])C(=O)[O-])cc1.[Ca+2]	C20H23CaN7O6	497.51	Others	Others	Others	Calcium N5-methyltetrahydrofolate is the calcium salt of levomefolic acid, which has been proposed for treatment of cardiovascular disease and advanced cancers such as breast and colorectal cancers	NA
T7584	zanubrutinib	BGB-3111	1691249-45-2	C=CC(=O)N1CCC(C2CCNc3c(C(N)=O)c(-c4ccc(Oc5ccccc5)cc4)nn32)CC1	C27H29N5O3	471.55	Angiogenesis	BTK	BTK	Zanubrutinib is an inhibitor of Bruton tyrosine kinase (BTK).	Li N , Sun Z , Liu Y , et al. Abstract 2597: BGB-3111 is a novel and highly selective Bruton's tyrosine kinase (BTK) inhibitor[J]. Cancer Research, 2015, 75(15 Supplement):2597-2597.	FDA Approved/Clinical
T7500	Isoxazole	1,2-oxazole	288-14-2	O1C=CC=N1	C3H3NO	69.06	Neuroscience	AChR inhibitor	AChR	Isoxazole is the inhibitor of acetylcholinesterase (AChE). The ligands of Isoxazole bind to and inhibit the Sxc- antiporter.	Gutiérrez M，et al.Isoxazoles: synthesis, evaluation and bioinformatic design as acetylcholinesterase inhibitors.The Journal of pharmacy and pharmacology 2013-11-5
T7441	Cuminaldehyde	Cuminic aldehyde; Cuminal	122-03-2	CC(C)c1ccc(C=O)cc1	C10H12O	148.2	Others	Others	Others	Cuminaldehyde is a natural aldehyde with inhibitory effect on alpha-synuclein fibrillation and cytotoxicity. Cuminaldehyde shows anticancer activity,with a pleasant smell and contributes to the aroma of essential oils.	Kuen-Daw T , Yi-Heng L , Ta-Wei C , et al. Cuminaldehyde from Cinnamomum verum Induces Cell Death through Targeting Topoisomerase 1 and 2 in Human Colorectal Adenocarcinoma COLO 205 Cells[J]. Nutrients, 2016, 8(6):318-.
T7409	360A		794458-56-3	C[n+]1cc(NC(=O)c2cccc(n2)C(=O)Nc2c[n+](C)c3ccccc3c2)cc2ccccc12	C27H23N5O2	449.5	DNA Damage/DNA Repair	Telomerase	Telomerase	360A is a stabilizing G-Quadruplex ligand, and also inhibits telomerase activity for telomerase in TRAP-G4 assay(IC50 : 300 nM).	Hwang I , Mailliet P , Hossard V , et al. Investigating the Effect of Mono- and Dimeric 360A G-Quadruplex Ligands on Telomere Stability by Single Telomere Length Analysis (STELA)[J]. Molecules, 2019, 24(3).
T7400	RRX-001		925206-65-1	[O-][N+](=O)C1(CN(C1)C(=O)CBr)[N+]([O-])=O	C5H6BrN3O5	268.02	Metabolism	Dehydrogenase inhibitor	G6PD	RRx-001 is a potent inhibitor ofglucose 6-phosphate dehydrogenase(G6PD) and with potent antimalarial activity	Zhao H , Ning S , Nolley R , et al. The immunomodulatory anticancer agent, RRx-001, induces an interferon response through epigenetic induction of viral mimicry[J]. Clinical Epigenetics, 2017, 9(1):4.	Clinical
T7385	WT-161		1206731-57-8	ONC(=O)CCCCCCC(=O)N\N=C\c1ccc(cc1)N(c1ccccc1)c1ccccc1	C27H30N4O3	458.55	Chromatin/Epigenetic	HDAC	HDAC	WT161 is a potent and selective inhibitor of HDAC6 (IC50:0.40 nM).	Hideshima T , Qi J , Paranal R M , et al. Discovery of selective small-molecule HDAC6 inhibitor for overcoming proteasome inhibitor resistance in multiple myeloma[J]. Proceedings of the National Academy of Sciences, 2016:201608067.
T7378	BRD9539		1374601-41-8	OC(=O)c1ccc2n(CCCc3ccccc3)c(NC(=O)c3ccccc3)nc2c1	C24H21N3O3	399.44	Chromatin/Epigenetic	Histone Methyltransferase	G9a	BRD9539 is an inhibitor of euchromatin histone methyltransferase 2 (EHMT2), also known as G9a, with an IC50 value of 6.3 µM	Yuan Y , Wang Q , Paulk J , et al. A Small-Molecule Probe of the Histone Methyltransferase G9a Induces Cellular Senescence in Pancreatic Adenocarcinoma[J]. ACS Chemical Biology, 2012, 7(7):1152-1157.
T7376	Dihexa	PNB-0408;N-hexanoic-Try-Ile-(6)-amino hexanoic amide;Hexanoyl-Tyr-Ile-Ahx-NH2	1401708-83-5	CCCCCC(=O)N[C@@H](Cc1ccc(O)cc1)C(=O)N[C@@H]([C@@H](C)CC)C(=O)NCCCCCC(N)=O	C27H44N4O5	504.66	Protein Tyrosine Kinase/RTK	c-Met/HGFR	HGF	Dihexa is an activator of the hepatocyte growth factor/c-Met (HGF/c-Met) system,it binds to HGF (Kd = 65 pM),and an analog of the peptide angiotensin IV.	Mccoy A T , Benoist C C , Wright J W , et al. Evaluation of Metabolically Stabilized Angiotensin IV Analogs as Procognitive/Antidementia Agents[J]. Journal of Pharmacology and Experimental Therapeutics, 2013, 344(1):141-154.
T7362	O-304		1261289-04-6	Clc1ccc(Cn2sc(NC(=O)c3ccc(Cl)cc3)nc2=O)cc1	C16H11Cl2N3O2S	380.25	PI3K/Akt/mTOR signaling	AMPK	AMPK	O-304 is a pan-activator of AMP-activated protein kinase (AMPK).	Steneberg, Pär, Lindahl E , Dahl U , et al. PAN-AMPK activator O304 improves glucose homeostasis and microvascular perfusion in mice and type 2 diabetes patients[J]. JCI Insight, 2018, 3(12).
T7343	PF-04979064		1220699-06-8	C[C@H](O)C(=O)N1CCC(CC1)n1c2c(cnc3ccc(nc23)-c2ccc(C)nc2)n(C)c1=O	C24H26N6O3	446.5	PI3K/Akt/mTOR signaling	PI3K;mTOR	PI3K;mTOR	PF-04979064 is a potent and selective PI3K and mTOR dual kinase inhibitor(Ki of 0.13 nM and 1.42 nM,respectively).	Cheng H , Li C , Bailey S , et al. Discovery of the Highly Potent PI3K/mTOR Dual InhibitorPF-04979064 through Structure-Based Drug Design[J]. Med.chem.commun, 2013, 1(2):139-144.
T7333	Pyrvinium pamoate	Pyrvinium embonate	3546-41-6	CN(C)c1ccc2[n+](C)c(\C=C\c3cc(C)n(c3C)-c3ccccc3)ccc2c1.CN(C)c1ccc2[n+](C)c(\C=C\c3cc(C)n(c3C)-c3ccccc3)ccc2c1.Oc1c(cc2ccccc2c1Cc1c(O)c(cc2ccccc12)C([O-])=O)C([O-])=O	C26H28N3 . 1/2 C23H14O6	575.7	Cytoskeletal Signaling;Stem Cells	Wnt/beta-catenin	Wnt	Pyrvinium pamoate is an old anthelminthic medicine for the treatment of enterobiasis , which re-attracts attention as an anti-cancer drug due to its inhibition of Wnt/β-catenin pathway in some types of cancer.	Zheng L , Liu Y , Pan J . Inhibitory effect of pyrvinium pamoate on uveal melanoma cells involves blocking of Wnt/β-catenin pathway[J]. 生物化学与生物物理学报:英文版, 2017(49):898.	FDA Approved
T7329	C-178		329198-87-0	[O-][N+](=O)c1ccc(o1)C(=O)Nc1ccc2c(c1)oc1ccccc21	C17H10N2O5	322.27	Immunology/Inflammation	STING	mSTING	C-178 is a covalent inhibitor of STING, binds to Cys91 on STING to block its palmitoylation and prevents recruitment and phosphorylation of TBK1 in HEK293T cells.	Haag S M , Gulen M F , Luc R , et al. Targeting STING with covalent small-molecule inhibitors[J]. Nature, 2018.
T7328	AMG-510		T7328	CC(C)c1nccc(C)c1-n1c2nc(c(F)cc2c(nc1=O)N1CCN(C[C@@H]1C)C(=O)C=C)-c1c(O)cccc1F	C30H30F2N6O3	560.59	GPCR/G Protein	Ras	KRAS G12C	AMG-510 is a potent KRAS G12C covalent inhibitor, treatment with AMG 510 led to the regression of KRASG12C tumours and improved the anti-tumour efficacy of chemotherapy and targeted agents.	Karen Rex, Anne Y. Saiki, Ji-Rong Sun,et al.Abstract 3090: In vivo characterization of AMG 510 - a potent and selective KRASG12Ccovalent small molecule inhibitor in preclinical KRASG12Ccancer models[J].Cancer Res. 2019 Jul.
T7327	7-Methoxyisoflavone		1621-56-3	COc1ccc2c(c1)occ(-c1ccccc1)c2=O	C16H12O3	252.26	PI3K/Akt/mTOR signaling	AMPK	AMPK	7-Methoxyisoflavone is an activator of adenosine monophosphate-activated protein kinase (AMPK).	Bátkai L, Nográdi M, Farkas L,et alDemethylation of 7-methoxyisoflavone by Penicillium cyclopium[J].Arch Mikrobiol. 1973 Mar 26;90(2):165-6.
T7326	6H05	6H05 trifluoroacetate;6H05 (TFA)	2061344-88-3	OC(=O)C(F)(F)F.CN(C)CCSSCCNC(=O)C1CCN(CC1)C(=O)CSc1ccc(Cl)cc1	C22H31ClF3N3O4S3	590.14	GPCR/G Protein	Ras	KRAS G12C	6H05 is a selective, and allosteric oncogenic mutant K-Ras(G12C) inhibitor.	Lu S , Li S , Zhang J . Harnessing Allostery: A Novel Approach to Drug Discovery[J]. Medicinal Research Reviews, 2014, 34(6):1242-1285.
T7322	Theliatinib		1353644-70-8	[H][C@]12CCN(C)[C@@]1([H])CN(C2)C(=O)Nc1cc2c(Nc3cccc(c3)C#C)ncnc2cc1OC	C25H26N6O2	442.5	Angiogenesis	EGFR	EGFR	Theliatinib, a potent and highly selective EGFR inhibitor, with anti-tumor activity. Ki of 0.05 nM for wild type EGFR, and IC50s of 3 and 22 nM for EGFR and EGFR T790M/L858R mutant, respectively.	Ren Y , Zheng J , Fan S , et al. Anti-tumor efficacy of theliatinib in esophageal cancer patient-derived xenografts models with epidermal growth factor receptor (EGFR) overexpression and gene amplification.[J]. Oncotarget, 2017, 8(31):50832-50844.
T7321	MBP146-78		188343-77-3	CN1CCC(CC1)c1cc(c([nH]1)-c1ccc(F)cc1)-c1ccncc1	C21H22FN3	335.42	Anti-infection	Parasite	cGMP	MBP146-78 is a potent and selective cGMP inhibitor dependent protein kinases.	Nare B , Allocco J J , Liberator P A , et al. Evaluation of a Cyclic GMP-Dependent Protein Kinase Inhibitor in Treatment of Murine Toxoplasmosis: Gamma Interferon Is Required for Efficacy[J]. Antimicrobial Agents and Chemotherapy, 2002, 46(2):300-307.
T7315	BAY1125976		1402608-02-9	NC(=O)c1ccc2nc(c(-c3ccccc3)n2n1)-c1ccc(cc1)C1(N)CCC1	C23H21N5O	383.45	Cytoskeletal Signaling;PI3K/Akt/mTOR signaling	Akt	Akt	BAY1125976 is an allosteric inhibitor of Akt1 and Akt2 (IC50s of 5.2 and 18 nM, respectively, in a time-resolved FRET assay)	Politz O , Siegel F , Bärfacker L, et al. BAY 1125976, a selective allosteric AKT1/2 inhibitor exhibits high efficacy on AKT signaling-dependent tumor growth in mouse models[J]. International Journal of Cancer, 2016, 140(2):449-459.	Clinical
T7309	TAS-103 (dihydrochloride)	BMS-247615 dihydrochloride	174634-09-4	Cl.Cl.CN(C)CCNc1nc2cc(O)ccc2c2-c3ccccc3C(=O)c12	C20H21Cl2N3O2	406.31	DNA Damage/DNA Repair	Topoisomerase	topo I/II	TAS-103 (dihydrochloride) is a novel anticancer agent targeting both topoisomerase (Topo) I and Topo II.	Aoyagi Y , Kobunai T , Utsugi T , et al. In vitro Antitumor Activity of TAS-103, a Novel Quinoline Derivative That Targets Topoisomerases I and II[J]. Japanese journal of cancer research: Gann, 1999, 90(5):578-587.
T7307	Vorasidenib	AG-881;PVM/MA	1644545-52-7	C[C@@H](Nc1nc(N[C@H](C)C(F)(F)F)nc(n1)-c1cccc(Cl)n1)C(F)(F)F	C14H13ClF6N6	414.74	Metabolic Enzyme/Protease	Isocitrate Dehydrogenase (IDH)	mutant isocitrate dehydrogenase(mIDH)	Vorasidenib is an inhibitor of mutant isocitrate dehydrogenase (IDH; IC50s = 31.9 and 31.7 nM for IDH1R132H and IDH2R140Q, respectively)	Zakkula A, Dittakavi S, Maniyar MM,et al.Validated HPLC method for simultaneous quantification of mutant IDH1/2 inhibitors (enasidenib, ivosidenib and vorasidenib) in mouse plasma: Application to a pharmacokinetic study[J].Biomed Chromatogr. 2019 Nov;33(11):e4658.	Clinical
T7305	JQEZ5		1913252-04-6	CCCc1cc(C)[nH]c(=O)c1CNC(=O)c1cc(nc2n(ncc12)C(C)C)-c1ccc(nc1)N1CCN(C)CC1	C30H38N8O2	542.68	Chromatin/Epigenetic	Histone Methyltransferase	EZH2	JQEZ5 is an inhibitor of EZH2 lysine methyltransferase (IC50 = 11.1 nM).	Xie H , Peng C , Huang J , et al. Chronic Myelogenous Leukemia- Initiating Cells Require Polycomb Group Protein EZH2[J]. Cancer Discovery, 2016, 6(11).
T7300	GDC-0575	ARRY-575;RG7741	1196541-47-5	N[C@@H]1CCCN(C1)c1c(Br)cnc2[nH]cc(NC(=O)C3CC3)c12	C16H20BrN5O	378.27	Cell Cycle/Checkpoint	Chk	Chk1	GDC-0575 is a highly-selective oral small-molecule Chk1 inhibitor(IC50 of 1.2 nM).	Oo Z Y , Stevenson A J , Proctor M A , et al. Endogenous replication stress marks melanomas sensitive to CHK1 inhibitors in vivo[J]. Clinical Cancer Research, 2018:clincanres.2701.2017.	Clinical
T7221	Satraplatin	BMS182751;BMY45594;JM216	129580-63-8	CC(=O)O[Pt](N)(Cl)(Cl)(NC1CCCCC1)OC(C)=O	C10H22Cl2N2O4Pt	500.28	DNA Damage/DNA Repair	DNA Alkylation	DNA Alkylating	Satraplatin is an orally available antineoplastic platinum(IV) complex.Satraplatin has a favorable toxicity profile and appears to have clinical activity against a variety of malignancies.	Yamano Y , Shiiba M , Negoro K , et al. Antitumor activity of satraplatin in cisplatin-resistant oral squamous cell carcinoma cells[J]. Head & Neck, 2010, 33(3):309-317.	Clinical
T7214	ML265	TEPP-46	1221186-53-3	Cn1c2cc(sc2c2cnn(Cc3cccc(N)c3)c(=O)c12)S(C)=O	C17H16N4O2S2	372.46	Metabolism	PKM	PKM2	ML265 is a potent PKM2 activator (AC50 : 92 nM) showing little or no effect on PKM1, PKL and PKR,induces tetramerization and reduces tumor formation and size in a mouse xenograft model. .	Walsh M J , Brimacombe K R , Anastasiou D , et al. ML265: A potent PKM2 activator induces tetramerization and reduces tumor formation and size in a mouse xenograft model[M]// Probe Reports from the NIH Molecular Libraries Program. PubMed, 2009.
T7203	Oglufanide	H-Glu-Trp-OH;L-Glutamyl-L-tryptophan	38101-59-6	N[C@@H](CCC(O)=O)C(=O)N[C@@H](Cc1c[nH]c2ccccc12)C(O)=O	C16H19N3O5	333.34	Angiogenesis;Tyrosine Kinase/Adaptors	VEGFR	VEGFR	Oglufanide is a naturally occurring thymic immunomodulator,and inhibits vascular endothelial growth factor (VEGF).	Bayes M , Rabasseda X , Prous J R . Gateways to Clinical Trials[J]. Methods & Findings in Experimental & Clinical Pharmacology, 2008, 30(4):313.	Clinical
T7197	Fadrozole		102676-47-1	N#Cc1ccc(cc1)C1CCCc2cncn12	C14H13N3	223.27	Endocrinology/Hormones	Aromatase	Aromatase	Fadrozole is a nonsteroidal aromatase inhibitor with potential antineoplastic activity(IC50 : 6.4 nM)	Schroeder A L , Ankley G T , Habib T , et al. Rapid Effects of the Aromatase Inhibitor Fadrozole on Steroid Production and Gene Expression in the Ovary of Female Fathead Minnows ( Pimephales promelas )[J]. General and Comparative Endocrinology, 2017:S0016648017301521.
T7187	Genz-644282	Genz644282	529488-28-6	CNCCn1c2c(cnc3cc4OCOc4cc23)c2cc(OC)c(OC)cc2c1=O	C22H21N3O5	407.42	DNA Damage/DNA Repair	Topoisomerase	Topoisomerase	Genz-644282, a novel non-camptothecin topoisomerase I inhibitor for cancer treatment.	Kurtzberg L S , Roth S , Krumbholz R , et al. Genz-644282, a Novel Non-Camptothecin Topoisomerase I Inhibitor for Cancer Treatment[J]. Clinical Cancer Research, 2011, 17(9):2777-2787.	Clinical
T7183	CPI-444	V81444;ciforadenant	1202402-40-1	Cc1ccc(o1)-c1nc(N)nc2n(Cc3cccc(CO[C@H]4CCOC4)n3)nnc12	C20H21N7O3	407.43	GPCR/G Protein	Adenosine Receptor	A2A	CPI-444 is an antagonist of the adenosine A2A receptor.It reduces tumor area in mouse model of murine Her2/neu-expressing breast cancer.	Stephen Willingham, et al. Abstract PR04: CPI-444: A potent and selective inhibitor of A2AR induces antitumor responses alone and in combination with anti-PD-L1 in preclinical and clinical studies.Cancer Immunoly Research. September 25-28, 2016.	Clinical
T7175	AST2818 mesylate	Alflutinib mesylate	2130958-55-1	CS(O)(=O)=O.CN(C)CCN(C)c1nc(OCC(F)(F)F)c(Nc2nccc(n2)-c2cn(C)c3ccccc23)cc1NC(=O)C=C	C29H35F3N8O5S	664.7	Angiogenesis;Tyrosine Kinase/Adaptors;JAK/STAT signaling	EGFR	EGFR	AST2818 mesylate,is an irreversible tyrosine kinase inhibitor that selectively inhibits EGFR mutations, especially T790M.	Liu X, Li W, Zhang Y,et al.Simultaneous determination of alflutinib and its active metabolite in human plasma using liquid chromatography-tandem mass spectrometry[J].J Pharm Biomed Anal. 2019 Nov 30;176:112735.	Clinical
T7166	GNE-493		1033735-94-2	CC(C)(O)c1cc2nc(nc(N3CCOCC3)c2s1)-c1cnc(N)nc1	C17H20N6O2S	372.44	PI3K/Akt/mTOR	mTOR; PI3K	mTOR; PI3K	GNE-493 is potent, selective, and orally available PI3K and mTOR inhibitor with potential anticancer activity.IC50s of 3.4 nM, 12 nM, 16 nM, 16 nM and 32 nM for PI3Kα, PI3Kβ, PI3Kδ, PI3Kγ and mTOR,respectively.	Discovery of (Thienopyrimidin-2-yl)aminopyrimidines as Potent, Selective, and Orally Available Pan-PI3-Kinase and Dual Pan-PI3-Kinase/mTOR Inhibitors for the Treatment of Cancer[J]. Journal of Medicinal Chemistry, 2010, 53(3):1086-1097.
T7157	XY1		1624117-53-8	O=C(NCC(=O)N1CCCC1)Nc1ccc2ccccc2c1	C17H19N3O2	297.35	Chromatin/Epigenetic	Histone Methyltransferase	PRMT3	XY1 is a very close analogue of SGC707 (a potent, selective, and non-competitive inhibitor of PRMT3 with IC50 of 31 nM), It is intended to be used as a negative control for SGC707 in studies involving PRMT3 action.	Børsting C, Tomas C, Morling N.SNP typing of the reference materials SRM 2391b 1-10, K562, XY1, XX74, and 007 with the SNPforID multiplex[J].Forensic Sci Int Genet. 2011 Jun;5(3):e81-2.
T7150	BTdCPU		1257423-87-2	Clc1ccc(NC(=O)Nc2ccc3nnsc3c2)cc1Cl	C13H8Cl2N4OS	339.2	Apoptosis	PERK	eIF-2α	BTdCPU is a potent heme-regulated eIF2α kinase (HRI) activator. BTdCPU promotes eIF2α phosphorylation and induced apoptosis in resistant cell.	Burwick N, Zhang MY,et al.The eIF2-alpha kinase HRI is a novel therapeutic target in multiple myeloma[J].Leuk Res. 2017 Apr;55:23-32.
T7146	Piperazine adipate		142-88-1	C1CNCCN1.OC(=O)CCCCC(O)=O	C10H20N2O4	232.28	Microbiology&virology	Parasite	Parasite	Piperazine adipate is a potent broad spectrum anthelmintic.	Sharma R K , Singh K , Saxena K K . Effect of parbendazole and piperazine adipate on the activity of some enzymes of Ascaridia galli and Heterakis gallinae[J]. Veterinary Parasitology, 1987, 24(3-4):211-220.
T7131	Antineoplaston A10	NSC-648539	91531-30-5	O=C(Cc1ccccc1)N[C@H]1CCC(=O)NC1=O	C13H14N2O3	246.26	GPCR/G Protein	Ras	Ras	Antineoplaston A 10 is a Ras inhibitor potentially for the treatment of glioma, lymphoma, astrocytoma and breast cancer.	Qu X J , Cui S X , Tian Z , et al. Induction of apoptosis in human hepatocellular carcinoma cells by synthetic antineoplaston A10[J]. Anticancer Research, 2007, 27(4B):2427.	Clinical
T7130	Navarixin	SCH 527123;MK-7123	473727-83-2	CC[C@@H](Nc1c(Nc2cccc(C(=O)N(C)C)c2O)c(=O)c1=O)c1ccc(C)o1	C21H23N3O5	397.42	Autophagy	CXCR	CXCR1;CXCR2	Navarixin(SCH527123) is a novel, selective CXC chemokine receptor 2(CXCR2) antagonist that inhibits neutrophil activation and modulates neutrophil trafficking in animal models, characteristics that may be beneficial in the treatment of conditions with unbalanced pulmonary neutrophilia.	Gonsiorek W , Fan X , Hesk D , et al. Pharmacological Characterization of Sch527123, a Potent Allosteric CXCR1/CXCR2 Antagonist[J]. Journal of Pharmacology and Experimental Therapeutics, 2007, 322(2):477-485.	Clinical
T7122	AZD-7648		2230820-11-6	Cc1cc2ncnn2cc1Nc1ncc2n(C)c(=O)n(C3CCOCC3)c2n1	C18H20N8O2	380.4	DNA Damage/DNA Repair;PI3K/Akt/mTOR signaling	DNA-PK	DNA-PK	AZD-7648 is an inhibitor of DNA-dependent protein kinase (DNA-PK) with the IC50 of 0.63 nM in an enzyme assay,has anti-tumor activity.	Maurice Raymond Verschoyle Finlay, et al. Amino-triazolopyridine compounds and their use in treating cancer. WO2018114999A1.	Clinical
T7121	Sulfachloropyrazine sodium	Sulfachloropyrazine;Sulfaclozine	102-65-8	Nc1ccc(cc1)S(=O)(=O)Nc1cncc(Cl)n1	C10H9ClN4O2S	284.72	Microbiology&virology	Antibacterial;Parasite	bacterial;Parasite	Sulfachloropyrazine sodium is an antiprotozoal,with antibacterial and anticoccidial effects	Sentepe I, Eraslan G. Pharmacokinetic of sulfaclozine in broiler chickens[J]. Food & Chemical Toxicology An International Journal Published for the British Industrial Biological Research Association, 2010, 48(1):0-451.
T7113	6-paradol	Paradol;[6]-Gingerone	27113-22-0	CCCCCCCC(=O)CCc1ccc(O)c(OC)c1	C17H26O3	278.39	Neuroscience	COX	COX-2	6-paradol is a pungent phenolic substance found in ginger and other Zingiberaceae plants, and exhibits a variety of biological activities including anti-cancer, anti-inflammatory, and anti-oxidative activities,neuroprotective Effects.	Arjun Sapkota,Se Jin Park, and Ji Woong Choi,et al.Neuroprotective Effects of 6-Shogaol and Its Metabolite, 6-Paradol, in a Mouse Model of Multiple Sclerosis[J].Biomol Ther (Seoul). 2019 Feb; 27(2): 152–159.
T7104	Dovitinib lactate	CHIR-258 lactate;TKI-258 lactate	692737-80-7	CC(O)C(O)=O.CN1CCN(CC1)c1ccc2nc([nH]c2c1)-c1c(N)c2c(F)cccc2[nH]c1=O	C24H27FN6O4	482.51	Tyrosine Kinase/Adaptors	FGFR	FGFR3	Dovitinib lactate(TKI258) lactate is a potent inhibitor of fibroblast growth factor receptor 3 (FGFR3) (IC50 :5 nM).	Eucker J , Zang C , Zhou Y , et al. TKI258, a Multi-tyrosine Kinase Inhibitor Is Efficacious Against Human Infant/Childhood Lymphoblastic Leukemia In Vitro[J]. Anticancer research, 2014, 34(9):4899-4907.	Clinical
T7084	PTP Inhibitor I	α-Bromo-4-hydroxyacetophenone;2-Bromo-4'-hydroxyacetophenone;4-Hydroxyphenacyl bromide;SHP-1 Inhibitor II	2491-38-5	Oc1ccc(cc1)C(=O)CBr	C8H7BrO2	215.04	Others	phosphatase inhibitor	PTP	PTP Inhibitor I is a cell-permeable, protein tyrosine phosphatase (PTP) inhibitor that covalently blocks the catalytic domain of the Src homology region 2 domain-containing phosphatase (SHP-1(ΔSH2)) with a Ki value of 43 µM and PTP1B with a Ki value of 42 µM [1]. SHP-1 and PTP1B both have known roles in regulating insulin signaling as well as myeloid and lymphoid cell differentiation, making inhi…	Arabaci, G., et al. αHaloacetophenone derivatives as photoreversible covalent inhibitors of protein tyrosine phosphatases. Journal of the American Chemical Society 121(21), 5085-5086 (1999).
T7082	HDAC8-IN-1		1417997-93-3	COc1cc(c(/C=C/C(=O)NO)cc1)c2ccc(cc2)c3ccccc3	C22H19NO3	345.39	DNA Damage/DNA Repair	HDAC inhibitor	HDAC8	MDK-7933 (HDAC8-IN-1) is a HDAC8 inhibitor with an IC50 of 27.2 nM in cancer cell lines. MDK-7933 shows antiproliferative effects toward several human lung cancer cell lines (A549, H1299, and CL1-5). HDAC8-IN-1 exhibits cytotoxicity against human lung CL1-5 cells without significant cytotoxicity for normal IMR-90 cells[1].	Huang WJ, et al. Synthesis and biological evaluation of ortho-aryl N-hydroxycinnamides as potent histone deacetylase (HDAC) 8 isoform-selective inhibitors. ChemMedChem. 2012 Oct;7(10):1815-24.
T7081	CCCP	Carbonyl Cyanide m-Chlorophenylhydrazone;Carbonyl cyanide 3-chlorophenylhydrazone	555-60-2	Clc1cccc(NN=C(C#N)C#N)c1	C9H5ClN4	204.62	NF-Κb; Immunology/Inflammation	IκB/IKK inhibitor; COX inhibitor	TBK1; IFN-β	CCCP inhibits activation of STING and its downstream signalling molecules, TBK1 and IRF3. CCCP inhibits STING-mediated IFN-β production via disrupting mitochondrial membrane potential (MMP).	Kwon D, et al. Carbonyl cyanide 3-chlorophenylhydrazone (CCCP) suppresses STING-mediated DNA sensing pathway through inducing mitochondrial fission. Biochem Biophys Res Commun. 2017 Aug 30. pii: S202006-291X(17)31704-7.
T7080	CCT245737	SRA737	1489389-18-5	FC(F)(F)c1cnc(Nc2cnc(cn2)C#N)cc1NC[C@H]1CNCCO1	C16H16F3N7O	379.34	Cell Cycle/Checkpoint	Chk inhibitor	Chk1	CCT245737 is an orally active and selective Chk1 inhibitor (IC50: 1.3 nM); CCT245737 shows much less activity against Chk2 (IC50: 2440 nM).	Osborne JD, et al. Multiparameter Lead Optimization to Give an Oral Checkpoint Kinase 1 (CHK1) Inhibitor Clinical Candidate: (R)-5-((4-((Morpholin-2-ylmethyl)amino)-5-(trifluoromethyl)pyridin-2-yl)amino)pyrazine-2-carbonitrile (CCT245737). J Med Chem. 2016 Jun 9;59(11):5221-37.	Clinical
T7054	N-Benzoyl-(2R,3S)-3-phenylisoserine	N-Benzoyl-(2R,3S)-3-phenylisoserine;taxol side chain	132201-33-3	O[C@H]([C@@H](NC(=O)c1ccccc1)c1ccccc1)C(O)=O	C16H15NO4	285.29	Others	Others	Others	(2R, 3S)-N-Benzoyl-3-phenylisoserine is an intermediate in the preparation of potent anticancer drug Paclitaxel used to study the location of the binding sites. It shows cytotoxic, antiviral and immunomodulatory activity.	Paal K, et al. Paclitaxel binding to human serum albumin--automated docking studies[J]. Bioorganic & Medicinal Chemistry, 2007, 15(3):1323-1329.
T7052	Gnetol		86361-55-9	Oc1cc(O)cc(\C=C\c2c(O)cccc2O)c1	C14H12O4	244.24	Neuroscience; Proteases/Proteasome	AChR inhibitor; Tyrosinase inhibitor	BChE; Tyrosinase	Gnetol competitivity inhibits butyrylcholinesterase (IC50: 1.3 uM). Gnetol has a strong inhibitory effect on murine tyrosinase activity. Gnetol significantly suppresses melanin biosynthesis in murine B16 melanoma cells. It is active in the inhibition of arachidonic acid (AA)-induced platelet aggregation.	Ohguchi K, et al. Gnetol as a potent tyrosinase inhibitor from genus Gnetum.[J]. Journal of the Agricultural Chemical Society of Japan, 2003, 67(3):663-665.
T7049	Herniarin	Methyl umbelliferyl ether;7-Methoxycoumarin;Herniarine;Ayapanin	531-59-9	COc1ccc2ccc(=O)oc2c1	C10H8O3	176.17	Others	Others	Others	Herniarin is a natural coumarin with antitumor effect.	Mousavi SH, et al. Comparative analysis of the cytotoxic effect of 7-prenyloxycoumarin compounds and herniarin on MCF-7 cell line. Avicenna J Phytomed. 2015 Nov-Dec;5(6):520-30.
T7048	1,4-Naphthoquinone	1,4-Naphthoquinone;α-Naphthoquinone;para-naphthoquinone;P-Naphthoquinone;Naphthalene-1,4-Dione	130-15-4	O=C1C=CC(=O)c2ccccc12	C10H6O2	158.15	Metabolism;DNA Damage/DNA Repair	MAO inhibitor;Topoisomerase inhibitor	MAO;DNA topoisomerase;acetyltransferase	1, 4-Naphthoquinone was used as a potential inhibitor of monoamine oxidase and DNA topoisomerase activities[2]. It was also used to inhibit the acetyltransferase activity[1].	Vasudevarao M D, et al. Naphthoquinone-mediated inhibition of lysine acetyltransferase KAT3B/p300, basis for non-toxic inhibitor synthesis[J]. Journal of Biological Chemistry, 2014, 289(11):7702.
T7042	1,5-Isoquinolinediol		5154-02-9	Oc1cccc2c1cc[nH]c2=O	C9H7NO2	161.16	Chromatin/Epigenetic	PARP inhibitor	PARP1	1, 5-Isoquinolinediol is an inhibitor of poly(ADP-ribose) synthetase (PARP1; IC50: 0.39 μM). The poly(ADP-ribose) polymerases (PARPs) form a family of enzymes with roles in DNA repair and apoptosis. 1, 5-Isoquinolinediol has been used to study the role of PARP1 in both DNA repair and oxidant stress-induced cell death. This compound can be used with cells in culture and in animals.	Davar D, et al. Role of PARP inhibitors in cancer biology and therapy.[J]. Current Medicinal Chemistry, 2012, 19(23).
T7035	ANTHRAQUINONE-2-CARBOXYLIC ACID		117-78-2	c1ccc2c(c1)C(=O)c1c(C2=O)cc(cc1)C(=O)O	C15H8O4	252.22	Angiogenesis; Immunology/Inflammation	Antiviral; Syk	IRAK-1; Syk	Anthraquinone-2-carboxylic acid acts as a potent anti-inflammatory and antinociceptive component in vivo, thus contributing to the immune regulatory role of fruits and herbs.	Park JG,et al. Anti-Inflammatory and Antinociceptive Activities of Anthraquinone-2-Carboxylic Acid.Mediators Inflamm. 2016;2016:1903849.
T7027	EURYCOMANONE	Pasakbumin A	84633-29-4	CC1=CC(=O)[C@H]([C@]2([C@H]1C[C@@H]3[C@]45[C@@H]2[C@]([C@@H](C(=C)[C@@]4([C@H](C(=O)O3)O)O)O)(OC5)O)C)O	C20H28O11	444.43	Others	Others	Others	Eurycomanone is cytotoxic on HepG2 cells by inducing apoptosis through the up-regulation of p53 and Bax, and down-regulation of Bcl-2.Eurycomanone has anti-cancer activity, inhibits A549 lung cancer cell proliferation in a dose-dependent manner at concentrations ranging from 5 to 20 μg/ml.	Hajjouli S, et al.Eurycomanone and eurycomanol from Eurycoma longifolia Jack as regulators of signaling pathways involved in proliferation, cell death and inflammation.Molecules. 2014 Sep 16;19(9):14649-66.
T7021	ZM241385		139180-30-6	c1(ccc(cc1)CCNc1nc2n(c(n1)N)nc(n2)c1occc1)O	C16H15N7O2	337.34	GPCR/G Protein	Adenosine Receptor antagonist	A2A	ZM-241385 is a high-affinity antagonist ligand selective for the adenosine A2A receptor.	Lasley RD, et al. Am J Physiol Heart Circ Physiol. 2007, 292(1):H426-31.	Preclinical
T7018	WZB117		1223397-11-2	Oc1cc(ccc1)C(=O)Oc1c(OC(=O)c2cc(O)ccc2)cccc1F	C20H13FO6	368.31	Metabolism	transporter inhibitor	GLUT1	WZB117 is a Glucose Transporter 1 (GLUT1) inhibitor. when IC50 of WZB117 approximate 10 μM, it inhibits lung cancer A549 cells and breast cancer MCF7 cells proliferation.	Liu Y, et al. Mol Cancer Ther. 2012, 11(8):1672-1682.
T7016	VR23		1624602-30-7	C1CN(CCN1c1c2ccc(cc2ncc1)Cl)S(=O)(=O)c1c(cc(cc1)[N+](=O)[O-])[N+](=O)[O-]	C19H16ClN5O6S	477.88	Apoptosis; Proteases/Proteasome; Ubiquitination	Caspase inhibitor; proteasome inhibitor	Caspase-like proteasomes; Chymotrypsin-like proteasomes; Trypsin-like proteasomes	VR23 is a potent proteasome inhibitor. Data shows IC50 =1 nM for trypsin-like proteasomes, IC50=50-100 nM for chymotrypsin-like proteasomes, and IC50=3 μM for caspase-like proteasomes.	Pundir S, et al. Cancer Res. 2015, 75(19), 4164-4175.
T7015	VPS34-IN1		1383716-33-3	CC(C)(O)CNc1ncc(c(CC2CC2)n1)-c1ccnc(Nc2ccnc(Cl)c2)n1	C21H24ClN7O	425.91	PI3K/Akt/mTOR signaling	PI3K inhibitor	Vps34	Vps34-IN1 is a potent and highly selective Vps34 inhibitor with IC50 of 25 nM invitro, which does not significantly inhibit the isoforms of class I as well as class II PI3Ks.	Bago R, et al. Biochem J. 2014 Nov 1;463(3):413-27.
T7014	Voxtalisib	SAR245409;XL765	934493-76-2	CCN1C(=O)C(=CC2=C(C)N=C(N)N=C12)C1=CC=NN1	C13H14N6O	270.29	DNA Damage/DNA Repair; PI3K/Akt/mTOR signaling	DNA-PK inhibitor; PI3K inhibitor	DNA-PK; PI3Kα; PI3Kβ; PI3Kγ; PI3Kδ	Voxtalisib (SAR245409, XL765) is a dual inhibitor of mTOR/PI3K, mostly for p110γ with IC50 of 9 nM; also inhibits DNA-PK and mTOR. Phase 1/2.	Garcia-Echeverria C, et al. Oncogene, 2008, 27(41), 5511-5526.	Clinical
T7013	Vorapaxar	SCH 530348;MK-5348	618385-01-6	CCOC(=O)N[C@@H]1CC[C@@H]2[C@H](C[C@@H]3[C@@H]([C@@H](C)OC3=O)[C@H]2\C=C\c2ccc(cn2)-c2cccc(F)c2)C1	C29H33FN2O4	492.58	GPCR/G Protein	Protease-activated Receptor antagonist	PAR-1	Vorapaxar (SCH 530348) is an effective and orally active thrombin receptor (PAR-1) antagonist (Ki: 8.1 nM).	Chackalamannil S, et al. J Med Chem, 2008, 51(11), 3061-3064.	FDA Approved/Clinical
T7012	VO-Ohpic trihydrate	VO-Ohpic	476310-60-8	O=C1O[V+](=O)(Oc2c1nccc2)OC(=O)c1ncccc1O.O.O.O.O.[H-]	C12H9N2O8V·3H2O·H	415.2	Others	PTEN inhibitor	PTEN	VO-Ohpic is a potent inhibitor of PTEN (phosphatase and tensin homolog) with IC50 of 35 nM.	Rosivatz E, et al. ACS Chem Biol. 2006,1(12):780-90.
T7011	Verubecestat	MK-8931	1286770-55-5	C[C@]1(CS(=O)(=O)N(C(=N1)N)C)c1c(ccc(c1)NC(=O)c1ncc(cc1)F)F	C19H18F5N5O5S	523.43	Neuroscience	BACE inhibitor	BACE1; BACE2	Verubecestat (MK-8931) is an effective and specific β-secretase inhibitor and β-site APP-cleaving enzyme 1 inhibitor or BACE1 protein inhibitor.	Evin G, et al. BioDrugs. 2016, 30(3):173-94.	Clinical
T7010	VER155008		1134156-31-2	Nc1ncnc2n([C@@H]3O[C@H](COCc4ccc(cc4)C#N)[C@@H](O)[C@H]3O)c(NCc3ccc(Cl)c(Cl)c3)nc12	C25H23Cl2N7O4	556.4	Cytoskeletal Signaling	GPR inhibitor; HSP inhibitor	HSP70 ;HSC70 ; GRP78	VER-155008 is a potent Hsp70 family inhibitor with IC50 of 0.5 μM, 2.6 μM, and 2.6 μM in cell-free assays for HSP70, HSC70, and GRP78, respectively, >100-fold selectivity over HSP90.	Massey AJ, et al. Cancer Chemother Pharmacol. 2010, 66(3), 535-545.
T7008	Vacquinol-1	Vacquinol 1	5428-80-8	C1CCNC(C1)C(c1cc(nc2ccccc12)c1ccc(cc1)Cl)O	C21H21ClN2O · 2HCl	425.78	MAPK	JNK agonist	MKK4	Vacquinol-1 is an MKK4 activator, which rapidly and selectively induces glioma cell death.	Kitambi SS, et al. Cell. 2014, 157(2), 313-328.
T7005	Ulixertinib	VRT752271;BVD-523	869886-67-9	[nH]1c(cc(c1)c1cc(ncc1Cl)NC(C)C)C(=O)N[C@H](CO)c1cc(ccc1)Cl	C21H22Cl2N4O2	433.33	MAPK	ERK inhibitor	ERK2	Ulixertinib (BVD-523, VRT752271) is an effective and reversible ERK1/ERK2 inhibitor. The IC50 of Ulixertinib is less than 0.3 nM for ERK2.	Ward RA, et al. J Med Chem. 2015, 58(11), 4790-4801.	Clinical
T7004	Tubercidin	Sparsomycin A;7-Deazaadenosine	69-33-0	Nc1ncnc2n(ccc12)[C@@H]1O[C@H](CO)[C@@H](O)[C@H]1O	C11H14N4O4	266.25	DNA Damage/DNA Repair	DNA/RNA Synthesis inhibitor	DNA/RNA Synthesis	Tubercidin, an adenosine analogue, is a nucleoside antibiotic. It is incorporated into DNA and inhibits polymerases, thereby inhibiting DNA replication and RNA and protein synthesis. This agent also exhibits antifungal and antiviral activities.	el Kouni MH, et al. Antimicrob Agents Chemother. 1989, 33(6):824-827.	Approved
T7001	TIC10	ONC-201	1616632-77-9	Cc1ccccc1CN1C2=NCCN2C2=C(CN(Cc3ccccc3)CC2)C1=O	C24H26N4O	386.49	Others	Akt; ERK; TNF Receptor	Others	TIC10 inactivates Akt and ERK to induce TRAIL through Foxo3a, possesses superior drug properties: delivery across the blood-brain barrier, superior stability and improved pharmacokinetics. Phase 1/2.	Allen JE, et al. Sci Transl Med, 2013, 5(171), 171ra17.	Clinical/Preclinical
T6S2246	Alisol B 23-acetate	23-O-Acetylalisol B;Alisol B monoacetate;23-Acetylalismol B;Alisol B Acetate	26575-95-1	C[C@H](C[C@H](OC(C)=O)[C@H]1OC1(C)C)C1=C2C[C@H](O)[C@H]3[C@@]4(C)CCC(=O)C(C)(C)[C@@H]4CC[C@]3(C)[C@@]2(C)CC1	C32H50O5	514.74	Others	Others	Others	1. Alisol B 23-acetate produces protective effect against ANIT-induced hepatotoxity and cholestasis, due to FXR-mediated regulation of transporters and enzymes. 2. Alisol B 23-acetate produces promotive effect on liver regeneration, due to FXR-mediated regulation of genes involved in hepatocyte proliferation and hepato-protection. 3. Alisol B 23-acetate produces a protective effect against CCl4-i…	Wang C , Zhang J X , Shen X L , et al. Reversal of P-glycoprotein-mediated multidrug resistance by Alisol B 23-acetate[J]. Biochemical Pharmacology, 2004, 68(5):843-855.
T6S2123	Ginkgolic acid C15:1	Ginkgolic acid I;Romanicardic acid;Ginkgolic Acid;Ginkgolic acid (15:1)	22910-60-7	CCCCCC\C=C/CCCCCCCc1cccc(O)c1C(O)=O	C22H34O3	346.51	Others	Others	Others	1. Ginkgolic acid C15:1 represses curli genes and prophage genes in EHEC.	Hua Z , Wu C , Fan G , et al. The antibacterial activity and mechanism of ginkgolic acid C15:1[J]. BMC Biotechnology, 2017, 17(1).
T6S2099	Geraniin		60976-49-0	Oc1cc(cc(O)c1O)C(=O)O[C@@H]1O[C@@H]2COC(=O)c3cc(O)c(O)c(O)c3-c3c(O)c(O)c(O)cc3C(=O)O[C@H]3[C@@H]2OC(=O)C2=CC(=O)[C@]4(O)Oc5c(O)c(O)cc(c5[C@H]2C4(O)O)C(=O)O[C@@H]13	C41H28O27	952.64	oxidation-reduction	Antioxidant	Antioxidant	1. Geraniin has a protective effect against OVX-induced rat osteoporosis. 2. Geraniin has cytotoxic activity towards cancer cells in vitro and in vivo. 3. Geraniin exerts inhibitory effects on osteoclast differentiation in vitro and suppresses Ti particle-induced osteolysis in vivo, is a potential natural compound for the treatment of wear particle induced osteolysis in prostheses failure. 4. Ger…	Geraniin exerts cytoprotective effect against cellular oxidative stress by upregulation of Nrf2-mediated antioxidant enzyme expression via PI3K/AKT and ERK1/2 pathway[J]. Biochimica et Biophysica Acta (BBA) - General Subjects, 2015, 1850(9):1751-1761.
T6S2038	Ziyuglycoside II		35286-59-0	C[C@@H]1CC[C@@]2(CC[C@]3(C)C(=CC[C@@H]4[C@@]5(C)CC[C@H](O[C@@H]6OC[C@H](O)[C@H](O)[C@H]6O)C(C)(C)[C@@H]5CC[C@@]34C)[C@@H]2[C@]1(C)O)C(O)=O	C35H56O8	604.82	oxidation-reduction;Immunology/Inflammation	Antioxidant	Antioxidant	1. Ziyuglycoside II has anti-inflammation and antioxidation properties. 2. Ziyuglycoside II has antibiosis, and homeostasis properties. 3. Ziyuglycoside II has anticancer, and antitumor properties against gastric cancer and breast cancer cells, by cell cycle arrest and cell apoptosis.	Zhu X , Wang K , Zhang K , et al. Ziyuglycoside II induces cell cycle arrest and apoptosis through activation of ROS/JNK pathway in human breast cancer cells[J]. Toxicology Letters, 2014, 227(1):65-73.
T6S1917	Gomisin A	TJN-101;Wuweizi alcohol-B;Schisandrol B;Schizandrol B;Besigomsin;Gamma-Schisandrin	58546-54-6	COc1cc2C[C@](C)(O)[C@@H](C)Cc3cc4OCOc4c(OC)c3-c2c(OC)c1OC	C23H28O7	416.47	Autophagy	Autophagy	Autophagy	1. Gomisin A may exert neuroprotective effects by attenuating the microglia-mediated neuroinflammatory response via inhibiting the TLR4-mediated NF-κB and MAPKs signaling pathways. 2. Gomisin A has anti-inflammatory property, potentially result from the inhibition of COX-2, iNOS, IL-6, TNF-α and NO through the down-regulation of RIP2 and NF-κB activation. 3. Gomisin A induces marked protective ef…	Hwang, Dae. Protective effects of gomisin A isolated from Schisandra chinensis against CCl4-induced hepatic and renal injury[J]. International Journal of Molecular Medicine, 2013, 31(4):888---898.	Clinical
T6S1844	Tenacissoside H	Tenacissimoside C	191729-45-0	CCC(C)C(=O)O[C@@H]1[C@@H](OC(C)=O)[C@]2(C)[C@@H](CC[C@@]22O[C@]22CC[C@H]3C[C@H](CC[C@]3(C)[C@@H]12)O[C@H]1C[C@@H](OC)[C@H](O[C@@H]2O[C@H](C)[C@@H](O)[C@@H](OC)[C@H]2O)[C@@H](C)O1)C(C)=O	C42H66O14	794.97	Others	Others	Others	Tenacissoside H has antitumor activity on esophageal cancer through arresting cell cycle and regulating PI3K/Akt-NF-κB transduction cascade.	Jia Y S, Hu X Q, Gabriella H, et al. Antitumor Activity of Tenacissoside H on Esophageal Cancer through Arresting Cell Cycle and Regulating PI3K/Akt-NF-κB Transduction Cascade[J]. Evidence-Based Complementray and Alternative Medicine,2015,(2015-9-30), 2015, 2015(ID 464937):10 pages.
T6S1784	Brazilin	Natural Red 24;Brasilin;Braziletto;Superbresiline	474-07-7	Oc1ccc2[C@H]3c4cc(O)c(O)cc4C[C@@]3(O)COc2c1	C16H14O5	286.28	Immunology/Inflammation	Others	Others	1. Brazilin exhibits anti-hepatotoxic, antiplatelet effects. 2. Brazilin has cancer preventive effect, may inhibit T24 cell growth and trigger cell death through a c-Fos-mediated and tumor cell specific signaling pathway. 3. Brazilin has anti-inflammatory property, can suppress mastitis and high glucose-induced vascular inflammatory process related with the inhibition of oxidative stress, CAMs ex…	Lee Y R , Noh E M , Han J H , et al. Brazilin inhibits UVB-induced MMP-1/3 expressions and secretions by suppressing the NF-κB pathway in human dermal fibroblasts[J]. European Journal of Pharmacology, 2012, 674(2-3):80-86.
T6S1780	Protosappanin B	FT-0689654;Q-100961	102036-29-3	OC[C@]1(O)COc2cc(O)ccc2-c2cc(O)c(O)cc2C1	C16H16O6	304.29	Apoptosis	Others	Others	1. Protosappanin B significantly increases cell viability, inhibits cell apoptosis and up-regulates the expression of growth-associated protein 43. 2. Protosappanin B induces the degradation of p53 protein, via activation of a MDM2-dependent ubiquitination process.	Zeng K W , Liao L X , Zhao M B , et al. Protosappanin B protects PC12 cells against oxygen–glucose deprivation-induced neuronal death by maintaining mitochondrial homeostasis via induction of ubiquitin-dependent p53 protein degradation[J]. European Journal of Pharmacology, 2015, 751:13-23.
T6S1740	Nardosinone		23720-80-1	C[C@@H]1CCC=C2C(=O)C[C@H]3OOC(C)(C)[C@H]3[C@@]12C	C15H22O3	250.33	PI3K/Akt/mTOR signaling;MEK/ERK signaling	Others	Others	1. Nardosinone has inhibitory effect on Ang II-induced hypertrophy in H9c2 cells, might be mediated by targeting PI3K/Akt and MEK/ERK signaling pathways. 2. Nardosinone could protect against the neuronal injury exposed to OGD, which may be relevant to the promotion of PKA and ERK signaling pathway. 3. Nardosinone enhances staurosporine- or dbcAMP-induced neurite outgrowth from PC12D cells, probab…	Du M , Huang K , Gao L , et al. Nardosinone Protects H9c2 Cardiac Cells from Angiotensin II-induced Hypertrophy[J]. Journal of Huazhong University of Science and Technology, 2013, 33(6):822-826.
T6S1699	6-Shogaol	[6]-Shogaol;Shogaol	555-66-8	CCCCC\C=C\C(=O)CCc1ccc(O)c(OC)c1	C17H24O3	276.37	Metabolism;Immunology/Inflammation	Lipoxygenase	LOX	1. 6-Shogaol has antipyretic and analgesic effects in addition to inhibitory effect on lipoxygenase activity. 2. 6-shogaol has anti-inflammatory property, reduces the inflammatory response and protected the femoral cartilage from damage produced in a CFA monoarthritic model of the knee joint of rats. 3. 6-Shogaol inhibits the growth of human cancer cells and induces apoptosis in COLO 25 cells thr…	Han M A , Woo S M , Min K J , et al. 6-Shogaol enhances renal carcinoma Caki cells to TRAIL-induced apoptosis through reactive oxygen species-mediated cytochrome c release and down-regulation of c-FLIP(L) expression[J]. Chem Biol Interact, 2015, 228:69-78.
T6S1597	Mulberroside A		102841-42-9	OC[C@H]1O[C@H](Oc2ccc(\C=C\c3cc(O)cc(O[C@@H]4O[C@H](CO)[C@@H](O)[C@H](O)[C@H]4O)c3)c(O)c2)[C@H](O)[C@@H](O)[C@@H]1O	C26H32O14	568.52	Immunology/Inflammation	Others	Others	1. Mulberroside has nephroprotective, hypoglycemic, and antidiabetic effects. 2. Mulberroside A is a glycosylated stilbene of oxyresveratrol; thus, the deglycosylation of Mulberroside A resulted in enhanced inhibition of melanogenesis. 3. Mulberroside A has anti-inflammatory antiapoptotic effects. by decreasing the expressions of tumor necrosis factor-α (TNF-α), interleukin (IL)-1β, and IL-6 and …	Wang C P , Zhang L Z , Li G C , et al. Mulberroside a protects against ischemic impairment in primary culture of rat cortical neurons after oxygen-glucose deprivation followed by reperfusion[J]. Journal of Neuroscience Research, 2014, 92(7):944-954.
T6S1579	Monotropein	Monotropeine	5945-50-6	OC[C@H]1O[C@@H](O[C@@H]2OC=C([C@H]3C=C[C@](O)(CO)[C@@H]23)C(O)=O)[C@H](O)[C@@H](O)[C@@H]1O	C16H22O11	390.34	Immunology/Inflammation	Others	Others	1. Monotropein has antinociceptive action. 2. Monotropein has anti-apoptosis and anti-catabolic activity in chondrocytes. 3. Monotropein has anti-inflammatory action by inhibition of the expressions of inflammatory mediators via NF-κB inactivation, and support its possible therapeutic role in colitis. 4. Monotrope ininhibit the expressions of inducible nitric oxide synthase (iNOS), cyclooxygenase…	Wang F , Wu L , Li L , et al. Monotropein exerts protective effects against IL-1β-induced apoptosis and catabolic responses on osteoarthritis chondrocytes[J]. International Immunopharmacology, 2014, 23(2):575-580.
T6S1572	Sauchinone		177931-17-8	C[C@@H]1C[C@@H]2[C@H]3[C@@H]([C@H]1C)c1cc4OCOc4cc1O[C@]31OCOC1=CC2=O	C20H20O6	356.37	MAPK	ERK;p38 MAPK	ERK;p38	1. Sauchinone is a useful adjunctive treatment for bacterial infection. 2. Sauchinone, an active lignan found in Saururus chinensis, to regulate the activation of HSCs, to prevent liver fibrosis, and to inhibit oxidative stress in vivo and in vitro. 3. Sauchinone diminishes LPS-induced neutrophil activation and acute lung injury. 4. Sauchinone-induced HO-1 expression plays a key role in the vascu…	Han H J , Li M , Son J K , et al. Sauchinone, a lignan from Saururus chinensis, attenuates neutrophil pro-inflammatory activity and acute lung injury[J]. International Immunopharmacology, 2013, 17(2):471-477.
T6S1423	Praeruptorin B		81740-07-0	C\C=C(/C)C(=O)OC1C(OC(=O)C(\C)=C\C)C(C)(C)Oc2ccc3ccc(=O)oc3c12	C24H26O7	426.46	Others	Others	Others	1. Praeruptorin B can inhibit tumor promoter induced phemonenon in vitro.	Liu X , Da‐Wei Chen, Wu X , et al. The Inhibition of UDP‐Glucuronosyltransferase (UGT) Isoforms by Praeruptorin A and B[J]. Phytotherapy Research, 2016, 30(11):1872-1878.
T6S1373	Vitexicarpin	Casticin;Quercetagetin 3,6,7,4'-Tetramethyl Ether	479-91-4	COC1=C(C=C(C=C1)C2=C(C(=O)C3=C(C(=C(C=C3O2)OC)OC)O)OC)O	C19H18O8	374.34	JAK/STAT signaling	STAT	STAT3	1. Vitexicarpin can significantly reduce vascular inflammation, through inhibition of ROS-NF-κB pathway in vascular endothelial cells. 2. Vitexicarpin may become a potential leading drug in the therapy of prostate carcinoma.	Meng F M , Yang J B , Yang C H , et al. Vitexicarpin induces apoptosis in human prostate carcinoma PC-3 cells through G2/M phase arrest.[J]. Asian Pacific Journal of Cancer Prevention Apjcp, 2012, 13(12):6369.
T6S1369	Vitexin	Apigenin-8-C-glucoside	3681-93-4	OC[C@H]1O[C@H]([C@H](O)[C@@H](O)[C@@H]1O)c1c(O)cc(O)c2c1oc(cc2=O)-c1ccc(O)cc1	C21H20O10	432.38	oxidation-reduction	Antioxidant	Antioxidant	1. Vitexin has antinociceptive and antispasmodic activities. 2. Vitexin exhibits a prominent first-pass effect. 3. Vitexin has antioxidant, antimyeloperoxidase, and α-glucosidase inhibitory activities. 4. Vitexin can either inhibit or induce activities of CYP2C11 and CYP3A1. 5. Vitexin induces the novel p53-dependent metastatic and apoptotic pathway. 6. Vitexin protects brain against cerebral I/R…	Can ÖD1, Demir Özkay Ü, Üçel Uİ.. Anti-depressant-like effect of vitexin in BALB/c mice and evidence for the involvement of monoaminergic mechanisms[J]. European Journal of Pharmacology, 2013, 699(1-3):250-257.
T6S1367	Procyanidin B2	Proanthocyanidin B2	29106-49-8	O[C@@H]1Cc2c(O)cc(O)c([C@@H]3[C@@H](O)[C@H](Oc4cc(O)cc(O)c34)c3ccc(O)c(O)c3)c2O[C@@H]1c1ccc(O)c(O)c1	C30H26O12	578.52	Immunology/Inflammation	NOD	NLRP3	Procyanidin B2 has vascular protective, anti-diabetic nephropathy, anti-cancer, anti-inflammatory, and antioxidant activities. Procyanidin B2 inhibited NLRP3 inflammasome activation via suppression of AP-1 pathway.	Sakano K , Mizutani M , Murata M , et al. Procyanidin B2 has anti- and pro-oxidant effects on metal-mediated DNA damage[J]. Free Radical Biology & Medicine, 2005, 39(8):1041-1049.
T6S1315	Oroxylin A	6-Methoxybaicalein;Baicalein 6-methyl ether	480-11-5	COC1=C(C=C2C(=C1O)C(=O)C=C(O2)C3=CC=CC=C3)O	C16H12O5	284.26	Autophagy; Metabolism	Autophagy; HIF/HIF Prolyl-Hydroxylase	Autophagy; HIF/HIF Prolyl-Hydroxylase	1. Oroxylin A has various anti-tumor effects including apoptosis, cell cycle arrest, drug-resistant reversion. 2. Oroxylin A possesses abilities of inhibiting the ATRA-induced IL-6 production via modulation of LAP/LIP/CHOP in leukemia cell lines, which could providing a therapeutic strategy for RAS. 3. Oroxylin A inhibits UCP2s triggers the MPTP opening, and promotes the apoptosis in CaCo-2 cells…	Ku S K , Lee I C , Bae J S . Antithrombotic activities of oroxylin A in vitro and in vivo[J]. Archives of Pharmacal Research, 2013, 37(5):679-86.
T6S1302	Carnosol		5957-80-2	CC(C)c1cc2[C@@H]3C[C@H]4C(C)(C)CCC[C@]4(C(=O)O3)c2c(O)c1O	C20H26O4	330.42	PI3K/Akt/mTOR signaling	S6 Kinase	RSK2	1. Carnosol has anti-oxidative, anti-inflammatory, antiproliferative and apoptosis inducing properties. 2. Carnosol enhances the sensitivity of chemoresistant cancer cells to chemotherapeutic agents. 3. Carnosol may as a novel agonist of TRPA1 with an EC5 value of 12.46 &micro;M.	López-Jiménez, Auxiliadora, García-Caballero, Melissa, Medina, Miguel ángel, et al. Anti-angiogenic properties of carnosol and carnosic acid, two major dietary compounds from rosemary[J]. European Journal of Nutrition, 2013, 52(1):85-95.
T6S1256	Ruscogenin		472-11-7	C[C@H]1[C@H]2[C@H](C[C@H]3[C@@H]4CC=C5C[C@@H](O)C[C@@H](O)[C@]5(C)[C@H]4CC[C@]23C)O[C@]11CC[C@@H](C)CO1	C27H42O4	430.62	Immunology/Inflammation	Others	Others	1. Ruscogenin has anti-inflammatory activity, suppressed zymosan A-evoked peritoneal total leukocyte migration in mice in a dose-dependent manner, 2. Ruscogenin inhibited adhesion of leukocytes to a human umbilical vein endothelial cell line (ECV34) injured by tumor necrosis factor-alpha (TNF-alpha) in a concentration-dependent manner. 3. Ruscogenin significantly attenuate LPS-induced acute lung …	Huang Y L , Kou J P , Ma L , et al. Possible Mechanism of the Anti-inflammatory Activity of Ruscogenin: Role of Intercellular Adhesion Molecule1 and Nuclear Factor-κB[J]. Journal of Pharmacological Sciences, 2008, 108(2):198-205.
T6S1141	Ganoderic acid A		81907-62-2	CC(CC(=O)CC(C)C(=O)O)C1CC(C2(C1(CC(=O)C3=C2C(CC4C3(CCC(=O)C4(C)C)C)O)C)C)O	C30H44O7	516.67	NF-Κb	NF-κB	NF-κB	1. Ganoderic acid A exhibits antitumor activity, mediated through its inhibitory effect on nuclear transcription factor-kappaB and activator protein-1. 2. Ganoderic acid A can induce proliferation inhibition, apoptosis and suppression of invasion in human osteosarcoma HOS and MG-63 cells. 3. Ganoderic acid A promotes cisplatin-induced cell death by enhancing the sensitivity of HepG2 cells to cisp…	Shao J , Li Z , Jiao G , et al. [Ganoderic acid A suppresses proliferation and invasion and induces apoptosis in human osteosarcoma cells].[J]. Journal of Southern Medical University, 2015, 35(5):619.
T6S1027	Tussilagone		104012-37-5	CC\C(C)=C\C(=O)O[C@@H]1C[C@@H](C(C)C)[C@H]2[C@@H](CC(=O)[C@@H]2[C@@H](C)OC(C)=O)C1=C	C23H34O5	390.52	Immunology/Inflammation	Others	Others	1. Tussilagone inhibits dendritic cell function through the induction of heme oxygenase-1. 2. Tussilagone has anti-cancer activity, might be a potential chemotherapeutic agent for the prevention and treatment of human colon cancer. 3. Tussilagone has anti-oxidant and anti-inflammatory activities, may be an effective oxygenase-1 inducer and a valuable compound for modulating inflammatory condition…	Li H , Lee H J , Ahn Y H , et al. Tussilagone suppresses colon cancer cell proliferation by promoting the degradation of β-catenin[J]. Biochemical and Biophysical Research Communications, 2014, 443(1):132-137.
T6S0735	Flavokawain B	Flavokavain B;Flavokawin B;2'-Hydroxy-4',6'-Dimethoxychalcone	1775-97-9	COc1cc(O)c(C(=O)\C=C\c2ccccc2)c(OC)c1	C17H16O4	284.31	NF-κB;MAPK	Others	Others	1. Flavokawain B has potent anti-inflammatory activity, can significantly inhibit production of NO and PGE2 in LPS-induced RAW 264.7 cells. 2. Flavokawain B, the hepatotoxic constituent from kava root, induces GSH-sensitive oxidative stress through modulation of IKK/NF-κB and MAPK signaling pathways. 3. Flavokawain B induces apoptosis, has the potential usefulness of FKB for prevention and treatm…	Zhang T , Yamamoto N , Yamashita Y , et al. The chalcones cardamonin and flavokawain B inhibit the differentiation of preadipocytes to adipocytes by activating ERK[J]. Archives of Biochemistry and Biophysics, 2014, 554:44-54.
T6S0655	Corynoxeine		630-94-4	CO\C=C(/[C@H]1C[C@@H]2N(CC[C@]22C(=O)Nc3ccccc23)C[C@@H]1C=C)C(=O)OC	C22H26N2O4	382.46	MAPK	ERK	ERK1,2	1. Corynoxeine is a potent ERK1/2 inhibitor of key PDGF-BB-induced VSMC proliferation and may be useful in the prevention and treatment of vascular diseases and restenosis after angioplasty.	Kim T J , Lee J H , Lee J J , et al. Corynoxeine Isolated from the Hook of Uncaria rhynchophylla Inhibits Rat Aortic Vascular Smooth Muscle Cell Proliferation through the Blocking of Extracellular Signal Regulated Kinase 1/2 Phosphorylation[J]. Biological & Pharmaceutical Bulletin, 2008, 31(11):2073-2078.
T6S0653	Linarin	Acaciin;Buddleoside;Acacetin-7-O-rutinoside;Linarine;Buddleoflavonoloside	480-36-4	COc1ccc(cc1)-c1cc(=O)c2c(O)cc(O[C@@H]3O[C@H](CO[C@@H]4O[C@@H](C)[C@H](O)[C@@H](O)[C@H]4O)[C@@H](O)[C@H](O)[C@H]3O)cc2o1	C28H32O14	592.55	PI3K/Akt/mTOR signaling;Apoptosis	TNF	TNF-α inhibitor	1. Linarin (acacetin-7-O-β-d-rutinoside) shows selective dose dependent inhibitory effect on acetylcholinesterase. 2. Linarin alleviates GalN/LPS-induced liver injury by suppressing TNF-α-mediated apoptotic pathways. 3. Linarin prevents A beta-induced neurotoxicity through the activation of PI3K/Akt, which subsequently inhibits GSK-3b and up-regulates Bcl-2. 4. The piperine significantly enhanced…	Kim S J , Cho H I , Kim S J , et al. Protective effect of linarin against d-galactosamine and lipopolysaccharide-induced fulminant hepatic failure[J]. European Journal of Pharmacology, 2014, 738:66-73.
T6S0525	Farrerol		24211-30-1	Cc1c(O)c(C)c2O[C@@H](CC(=O)c2c1O)c1ccc(O)cc1	C17H16O5	300.31	PI3K/Akt/mTOR signaling;MAPK	Akt;p38 MAPK;ERK	Akt;p38;ERK	1. Farrerol has antioxidative activity.2. Farrerol modulates TAP and BNBD5 gene expression in mammary gland, enhances bMEC defense against S. aureus infection and could be useful in protection against bovine mastitis. 3. Farrerol inactivates KEAP-1 or activates the Akt, p38 and ERK to facilitate the release of Nrf2 from Keap1 and subsequent reduces the intracellular production of reactive oxygen …	Liu E , Liang T , Wang X , et al. Apoptosis induced by farrerol in human gastric cancer SGC-7901 cells through the mitochondrial-mediated pathway[J]. European journal of cancer prevention: the official journal of the European Cancer Prevention Organisation (ECP), 2015, 24(5):365.
T6S0325	Glycitein	Glycetein	40957-83-3	COc1cc2c(cc1O)occ(-c1ccc(O)cc1)c2=O	C16H12O5	284.26	Others	Others	Others	1. Gycitein has weak estrogenic activity. 2. Glycitein inhibits glioma cell invasion through down-regulation of MMP-3 and MMP-9 gene expression.	Pan W , Ikeda K , Takebe M , et al. Genistein, daidzein and glycitein inhibit growth and DNA synthesis of aortic smooth muscle cells from stroke-prone spontaneously hypertensive rats.[J]. Journal of Nutrition, 2001, 131(4):1154-8.
T6S0270	Ononin	Formononetin 7-O-β-D-glucopyranoside;Ononoside;Formononetin glucoside;Formononetin 7-O-glucoside	486-62-4	COc1ccc(cc1)-c1coc2cc(O[C@@H]3O[C@H](CO)[C@@H](O)[C@H](O)[C@H]3O)ccc2c1=O	C22H22O9	430.4	Microbiology&Virology	antibacterial	antibacterial	1. Ononin can inhibit the growth of pathogen. 2. Ononin plays an important role in human nutrition as health promoting natural chemicals and are established to be the beneficial components.	Zhang W , Jiang S , Qian D W , et al. [The interaction between ononin and human intestinal bacteria].[J]. Acta Pharmaceutica Sinica, 2014, 49(8):1162-1168.
T6S0234	Toosendanin		58812-37-6	CC(=O)O[C@@H]1C[C@H](O)[C@@]23COC(O)[C@]1(C)[C@@H]2C[C@@H](O)[C@]1(C)[C@@H]3C(=O)[C@H](OC(C)=O)[C@@]2(C)[C@@H](C[C@H]3O[C@@]123)c1ccoc1	C30H38O11	574.62	Apoptosis	Others	Others	1. Toosendanin possesses hepatotoxicity. 2. Toosendanin has effects on the growth, cell cycle arrest, induction of apoptosis and the involved signaling pathway in human promyelocytic leukemia HL-6 cells. 3. Toosendanin is an effective insecticide for Ae.	Shi Y L , Li M F . Biological effects of toosendanin, a triterpenoid extracted from Chinese traditional medicine[J]. Progress in Neurobiology, 2007, 82(1):1-10.
T6S0232	Eriodictyol	Huazhongilexone	552-58-9	Oc1cc(O)c2C(=O)C[C@H](Oc2c1)c1ccc(O)c(O)c1	C15H12O6	288.25	Metabolic Enzyme/Protease; NF-κB	Endogenous Metabolite; Keap1-Nrf2	Endogenous Metabolite; Keap1-Nrf2	1. Eriodictyol is a flavonoid with anti-inflammatory and antioxidant activities. 2. Eriodictyol may possess antidiabetic properties through increasing glucose uptake and improving insulin resistance. 3. Eriodictyol may be a potential therapeutic resource for Atopic dermatitis and an adjunctive agent to control itchiness inAtopic dermatitis.	Lee E R , Kim J H , Kang Y J , et al. The Anti-apoptotic and Anti-oxidant Effect of Eriodictyol on UV-Induced Apoptosis in Keratinocytes[J]. Biological & Pharmaceutical Bulletin, 2007, 30(1):32-37.
T6S0221	Eriocitrin	eriodictyol 7-rutinoside;Eriodictyol glycoside;Eriodictioside;Eriodictyol-7-O-Rutinoside	13463-28-0	C[C@@H]1O[C@@H](OC[C@H]2O[C@@H](Oc3cc(O)c4C(=O)C[C@H](Oc4c3)c3ccc(O)c(O)c3)[C@H](O)[C@@H](O)[C@@H]2O)[C@H](O)[C@H](O)[C@H]1O	C27H32O15	596.53	Metabolism	Carbonic Anhydrase	Carbonic Anhydrase VA isozyme	1. Eriocitrin is powerful antioxidative flavonoid; (1) Prevents oxidative damages caused by acute exercise-induced oxidative stress.(2) Lipid-lowering effects in a rat model of high-fat diet. 2. Dietary Eriocitrin ameliorates diet-induced hepatic steatosis with activation of mitochondrial biogenesis. 3. Eriocitrin and Apigenin were identified as new potent inhibitors of human carbonic anhydrase V…	Gidaro M C , Alcaro F , Carradori S , et al. Eriocitrin and apigenin as new carbonic anhydrase VA inhibitors from a virtual screening of calabrian natural products[J]. Planta Medica, 2015, 81(06):533-540.
T6S0141	Corylin		53947-92-5	CC1(C)Oc2ccc(cc2C=C1)-c1coc2cc(O)ccc2c1=O	C20H16O4	320.3	Others	Others	Others	Corylin is a major bioactive compound isolated from Psoralea corylifolia L; it has the activity of antibiotic or anticancer.	Lee SW, et al. Phenolic compounds isolated from Psoralea corylifolia inhibit IL-6-induced STAT3 activation. Planta Med. 2012 Jun;78(9):903-6.
T6S0139	Neobavaisoflavone		41060-15-5	C\C(C)=C\Cc1cc(ccc1O)-c1coc2cc(O)ccc2c1=O	C20H18O4	322.36	DNA Damage/DNA Repair;Immunology/Inflammation	DNA/RNA Synthesis	DNA polymerase	1. Neobavaisoflavone is isolated as a DNA polymerase inhibitor. 2. Neobavaisoflavone might be a potential anabolic agent to treat bone loss-associated diseases. 3. Neobavaisoflavone has anti-inflammatory activity, can significantly inhibit the production of reactive oxygen species (ROS), reactive nitrogen species (RNS) and cytokines: IL-1β, IL-6, IL-12p4, IL-12p7, TNF-α in LPS+IFN-γ- or PMA- stim…	Kuete V , Sandjo L P , Kwamou G M N , et al. Activity of three cytotoxic isoflavonoids from Erythrina excelsa and Erythrina senegalensis (neobavaisoflavone, sigmoidin H and isoneorautenol) toward multi-factorial drug resistant cancer cells[J]. Phytomedicine, 2014, 21(5):682-688.
T6S0119	Dauricine		524-17-4	COc1cc2CCN(C)[C@H](Cc3ccc(Oc4cc(C[C@H]5N(C)CCc6cc(OC)c(OC)cc56)ccc4O)cc3)c2cc1OC	C38H44N2O6	624.77	Others	Others	Others	1. Dauricine has pulmonary toxicity, can produce pulmonary injury in CD-1 mice by the metabolism of Dauricine mediated by CYP3A. 2. Dauricinec can pass the blood-brain barrier, and that P-glycoprotein has an important role in the transportation of Dauricine across the blood-brain barrier. 3. Dauricine may has anti-tumor effect, can inhibit tumor cells in urinary system and colon cancer cell proli…	Wang J , Li Y , Zu X B , et al. Dauricine can inhibit the activity of proliferation of urinary tract tumor cells[J]. Asian Pacific Journal of Tropical Medicine, 2012, 5(12):973-976.	Clinical
T6S0117	Avicularin	Fenicularin	572-30-5	OC[C@@H]1O[C@@H](Oc2c(oc3cc(O)cc(O)c3c2=O)-c2ccc(O)c(O)c2)[C@H](O)[C@H]1O	C20H18O11	434.35	MAPK	ERK	ERK	1. Avicularin exhibits anti-inflammatory activity through the suppression of ERK signaling pathway in LPS-stimulated RAW 264.7 macrophage cells. 2. Avicularin inhibits the accumulation of the intracellular lipids by decreasing C/EBPα-activated GLUT4-mediated glucose uptake in adipocytes and potently inhibiting fatty acid synthase.	Vo V A , Lee J W , Chang J E , et al. Avicularin Inhibits Lipopolysaccharide-Induced Inflammatory Response by Suppressing ERK Phosphorylation in RAW 264.7 Macrophages[J]. Biomolecules and Therapeutics, 2012, 20(6):532-537.
T6S0105	Peiminine	Raddeanine;Verticinone;Zhebeinone;Fritillarine	18059-10-4	C[C@H]1CC[C@@H]2N(C1)C[C@H]1[C@@H]3C[C@H]4[C@@H](CC(=O)[C@H]5C[C@@H](O)CC[C@]45C)[C@@H]3CC[C@@H]1[C@]2(C)O	C27H43NO3	429.64	Autophagy	Others	Others	1. Peiminine is an effective inhibitor for lung inflammation and pulmonary fibrosis in a rat model of bleomycin-induced lung injury.	Antiallergic effects of peiminine through the regulation of inflammatory mediators in HMC-1 cells[J]. Immunopharmacology and Immunotoxicology, 2015, 37(4):1-8.
T6S0095	Genkwanin	Puddumetin;Apigenin 7-methyl ether;7-O-Methylapigenin	437-64-9	COC1=CC(=C2C(=C1)OC(=CC2=O)C3=CC=C(C=C3)O)O	C16H12O5	284.26	miR-11/MKP-1/MAPK pathway	Others	Others	1. Genkwanin exerts its anti-inflammatory effect mainly through the regulation of the miR-11/MKP-1/MAPK pathway. 2. Genkwanin is transported by both passive diffusion and multidrug resistance protein (MDR)-mediated efflux mechanisms.	Yuan G , Fen L , Lei F , et al. Genkwanin Inhibits Proinflammatory Mediators Mainly through the Regulation of miR-101/MKP-1/MAPK Pathway in LPS-Activated Macrophages[J]. PLoS ONE, 2014, 9(5):e96741-.
T6S0052	Chelerythrine	Toddalin;Cheleritrine;Broussonpapyrine	34316-15-9	C[N+]1=C2C(=C3C=CC(=C(C3=C1)OC)OC)C=CC4=CC5=C(C=C42)OCO5	C21H18NO4+	348.37	Others	Others	Others	1. Chelerythrine may have antimanic effect . 2. Chelerythrine can inhibit telomerase activity. 3. Chelerythrine is a well-known protein kinase C inhibitor . 4. Chelerythrine has potential antiproliferative and antitumor effects.	Kumar S , Acharya A . Chelerythrine induces reactive oxygen species-dependent mitochondrial apoptotic pathway in a murine T cell lymphoma[J]. Tumor Biology, 2013, 35(1):129-140.	Preclinical
T6S0033	2-HYDROXYADENOSINE	Isoguanosine;Crotonoside	1818-71-9	Nc1[nH]c(=O)nc2n(cnc12)[C@@H]1O[C@H](CO)[C@@H](O)[C@H]1O	C10H13N5O5	283.24	Others	Others	Others	1. Crotonoside has much more active than adenosine in reducing the blood pressure in rabbits and cats, in decreasing the tone of isolated intestinal strips of the rabbit, guinea pig and hamster and in stimulating the isolated uterus of guinea pigs and hamsters. 2. Crotonoside inhibits the growth of S-18 and Ehrlich solid tumor in mice at the optimal doses of 96 mg/kg/day x 12 and 48 mg/kg/day x 1…	Zhou C, et al . ANTITUMOR AND IMMUNITY-REGULATING PHARMACEUTICAL COMPOSITION OF TRADITIONAL CHINESE MEDICINE, PREPARATION METHOD AND USE FOR SAME[J]. 2010.
T6997	SU6656		330161-87-0	CN(C)S(=O)(=O)c1ccc2NC(=O)\C(=C/c3cc4CCCCc4[nH]3)c2c1	C19H21N3O3S	371.45	Angiogenesis	Src inhibitor	Fyn; Lyn; Src; Yes	SU 6656 is a selective inhibitor of Src family kinases, with IC50 of 280 nM, 20 nM, 130 nM, and 170 nM for Src, Yes, Lyn, and Fyn, respectively.	Blake RA, et al. Mol Cell Biol. 2000, 20(23), 9018-9027.
T6996	SU5402		215543-92-3	Cc1c[nH]c(\C=C2/C(=O)Nc3ccccc23)c1CCC(O)=O	C17H16N2O3	296.32	Angiogenesis; Tyrosine Kinase/Adaptors	FGFR inhibitor; PDGFR inhibitor; VEGFR inhibitor	FGFR1; PDGFRβ; VEGFR2	SU5402 is a potent multi-targeted receptor tyrosine kinase inhibitor with IC50 of 20 nM, 30 nM, and 510 nM for VEGFR2, FGFR1, and PDGF-Rβ, respectively.	Sun L, et al. J Med Chem. 1999, 42(25), 5120-5130.	Preclinical
T6989	SKL2001		909089-13-0	c1coc(c1)c1cc(no1)C(=O)NCCCn1ccnc1	C14H14N4O3	286.29	Cytoskeletal Signaling; Stem Cells	Wnt/beta-catenin agonist	Wnt/β-catenin	SKL2001, an agonist of the Wnt/β-catenin pathway, can disrupt the Axin/β-catenin interaction.	Gwak J, et al. Cell Res. 2012, 22(1):237-47.
T6988	SKF38393 HCl	SKF-38393A;(±)-SKF-38393 hydrochloride;SKF 38393 hydrochloride	62717-42-4	Cl.OC1=C(O)C=C2C(CNCCC2=C1)C1=CC=CC=C1	C16H17NO2·HCl	291.77	GPCR/G Protein; Neuroscience	Dopamine Receptor agonist	D1; D5 receptor	SKF38393 HCl is a selective dopamine D1/D5 receptor agonist.	Huang YY, et al. Proc Natl Acad Sci U S A. 1995, 92(7), 2446-2450.	Preclinical
T6986	Sivelestat	LY544349;ONO5046;EI546	127373-66-4	CC(C)(C)C(=O)Oc1ccc(cc1)S(=O)(=O)Nc1ccccc1C(=O)NCC(=O)O	C20H22N2O7S	434.46	Proteases/Proteasome	Serine Protease inhibitor	neutrophil elastase	Sivelestat is a potent and selective inhibitor of neutrophil elastase with IC50 of 44 nM.	Li G, et al. Int J Mol Med. 2016, 38(3):767-75.	Approved/Clinical
T6982	SGI7079	SGI 7079;SGI-7079	1239875-86-5	CN1CCN(CC1)c1ccc(Nc2nc3c(c(C)c[nH]3)c(n2)c2cc(CC#N)ccc2)cc1F	C26H26FN7	455.53	Angiogenesis; Apoptosis; Tyrosine Kinase/Adaptors	c-Met/HGFR inhibitor; c-RET inhibitor; FLT inhibitor; Src inhibitor; TAM Receptor inhibitor	Met; RET; FLT3; Yes; AXL; Mer	SGI-7079 is a new selective Axl inhibitor. SGI-7079 can be a dose-dependent manner inhibited growth of tumors. It is also a potential therapeutic target for EGFR inhibitor resistance.	Myers SH, et al. J Med Chem. 2016, 59(8):3593-608.
T6980	Scriptaid	GCK1026;Scriptide	287383-59-9	ONC(=O)CCCCCN1C(=O)c2cccc3cccc(C1=O)c23	C18H18N2O4	326.35	Chromatin/Epigenetic; DNA Damage/DNA Repair; NF-Κb	HDAC inhibitor	HDAC	Scriptaid is an inhibitor of HDAC, and has a greater effect on acetylated H4 than H3.	Su GH, et al. Cancer Res, 2000, 60(12), 3137-3142.
T6979	SCH58261		160098-96-4	Nc1nc2n(CCc3ccccc3)ncc2c2nc(nn12)-c1ccco1	C18H15N7O	345.36	GPCR/G Protein	Adenosine Receptor antagonist	A2A (bovine); A2A (rat); A2A (rat)	SCH 58261 is a potent and selective A2a adenosine receptor antagonist.The Ki =2.3 nM for rat A2a and 2 nM is for bovine A2a.	Zocchi C, et al. J Pharmacol Exp Ther. 1996, 276(2), 398-404.	Clinical
T6977	SB366791		472981-92-3	COC1=CC=CC(=C1)NC(=O)/C=C/C2=CC=C(C=C2)Cl	C16H14ClNO2	287.74	Membrane transporter/Ion channel	TRP/TRPV Channel inhibitor	TRPV1	SB-366791 is a new and selective cinnamide TRPV1 antagonist.	Gunthorpe MJ,et al. Identification and characterisation of SB-366791, a potent and selective vanilloid receptor (VR1/TRPV1) antagonist. Neuropharmacology. 2004 Jan;46(1):133-49.
T6976	SB239063		193551-21-2	COc1nccc(n1)-c1c(ncn1[C@H]1CC[C@H](O)CC1)-c1ccc(F)cc1	C20H21FN4O2	368.4	MAPK	p38 MAPK inhibitor	p38α; p38β	SB239063 is a potent and selective p38 MAPKα/β inhibitor with IC50 of 44 nM, showing no activity against the γ- and δ-kinase isoforms.	Underwood DC, et al. J Pharmacol Exp Ther. 2000, 293(1), 281-288.	Preclinical
T6974	Saccharin 1-methylimidazole (SMI)	Saccharin 1-methylimidazole;SMI	482333-74-4	Cn1ccnc1.O=C1NS(=O)(=O)c2ccccc12	C7H5NO3S·C4H6N2	265.29	DNA Damage/DNA Repair	DNA/RNA Synthesis activator	DNA/RNA Synthesis	SMI is a general-purpose activator used for DNA and RNA synthesis.	Boynton AL, et al. Stimulation of DNA synthesis in calcium-deprived T51B liver cells by the tumor promoters phenobarbital, saccharin, and 12-O-tetradecanoylphorbol-13-acetate. Cancer Res. 1980 Dec;40(12):4541-5.
T6972	RS1	RS 1;RS-1	312756-74-4	c1ccc(cc1)CNS(=O)(=O)c1c(ccc(c1)C(=O)Nc1ccc(cc1)Br)Br	C20H16Br2N2O3S	524.23	DNA Damage/DNA Repair	DNA/RNA Synthesis inhibitor	RAD51	RS-1 is a RAD51-stimulatory compound, which increases the DNA binding activity of RAD51. It is an HDR(homology-directed repair) enhancer.	Jayathilaka K, et al. Proc Natl Acad Sci U S A. 2008, 105(41):15848-53.
T6965	RG7112	RG 7112;RG-7112;RO5045337	939981-39-2	CCOc1c(ccc(c1)C(C)(C)C)C1=N[C@@](C)(c2ccc(Cl)cc2)[C@](C)(N1C(=O)N1CCN(CCCS(=O)(=O)C)CC1)c1ccc(Cl)cc1	C38H48Cl2N4O4S	726.28	Apoptosis	Mdm2 antagonist	Mdm2	RG7112 (RO5045337) is an orally bioavailable and selective p53-MDM2 inhibitor.	Vu, Binh; Wovkulich, Peter; Pizzolato, Giacomo et al. Discovery of RG7112: A Small-Molecule MDM2 Inhibitor in Clinical Development. ACS Medicinal Chemistry Letters (2013), 4(5), 466-469.	Clinical
T6964	Resiquimod	S28463;R848	144875-48-9	CCOCc1nc2c(n1CC(C)(C)O)c1c(cccc1)nc2N	C17H22N4O2	314.38	Immunology/Inflammation	TLR agonist	TLR7; TLR8	Resiquimod is an imidazoquinoline amine and Toll-like receptor (TLR) agonist with potential immune response modifying activity. Resiquimod exerts its effect through the TLR signaling pathway by binding to and activating TLR7 and 8 mainly on dendritic cells, macrophages, and B-lymphocytes. This induces the nuclear translocation of the transcription activator NF-kB as well as activation of other tr…	Hemmi H, et al. Nat Immunol. 2002, 3(2), 196-200.	Clinical/Preclinical
T6961	PX-478 2HCl	PX-478	685898-44-6	c1cc(ccc1C[C@@H](C(=O)O)N)[N+](CCCl)(CCCl)[O-].Cl.Cl	C13H20Cl4N2O3	394.12	Angiogenesis; Chromatin/Epigenetic	HIF inhibitor	HIF-1α	PX-478 2HCl is an orally active, and selective inhibitor of hypoxia-inducible factor-1α (HIF-1α).	Welsh S, et al. Mol Cancer Ther. 2004, 3(3), 233-244.	Clinical
T6948	Pluripotin	SC1	839707-37-8	C(=O)(c1cc(ccc1)C(F)(F)F)Nc1cc(c(cc1)C)N1C(=O)N(c2c(C1)cnc(n2)Nc1n(nc(c1)C)C)C	C27H25F3N8O2	550.53	MAPK	ERK inhibitor; Raf inhibitor	ERK1; RasGAP	Pluripotin (SC1), which keep embryonic stem cell (ESC) self-renewal, is a dual inhibitor of extracellular signal-regulated kinase 1 (ERK1, MAPK3) and RasGAP.	Chen S, et al. Proc Natl Acad Sci U S A. 2006, 103(46):17266-17271.	Clinical/Preclinical
T6947	Piperlongumine	Piplartine;PPLGM	20069-09-4	COc1cc(cc(OC)c1OC)\C=C\C(=O)N1CCC=CC1=O	C17H19NO5	317.34	Immunology/Inflammation	ROS inhibitor	ROS	Piperlongumine is a natural alkaloid from Piper longum L.. It selectively kills cancer cells and strengthens the level of reactive oxygen species (ROS).	Dhillon H, et al. Toxicol Rep. 2014, 1:309-318.
T6946	Pimavanserin tartrate	ACP-103 tartrate;Pimavanserin;ACP-103;Nuplazid	706782-28-7	O[C@H]([C@@H](O)C(O)=O)C(O)=O.CC(C)COc1ccc(CNC(=O)N(Cc2ccc(F)cc2)C2CCN(C)CC2)cc1.CC(C)COc1ccc(CNC(=O)N(Cc2ccc(F)cc2)C2CCN(C)CC2)cc1	C50H68F2N6O4·C4H6O6	1005.2	GPCR/G Protein; Neuroscience	5-HT Receptor inhibitor	5-HT2A	Pimavanserin is an effective and specific serotonin 5-HT2A inverse agonist (pIC50: 8.73), used in the therapy of psychosis associated with Parkinson’s disease.	Vanover KE, et al. J Pharmacol Exp Ther. 2006, 317(2), 910-918.	FDA Approved/Clinical
T6945	PIK-III	Vps34-PIK-III;VPS34-IN2	1383716-40-2	Nc1ncc(c(CC2CC2)n1)-c1ccnc(Nc2ccncc2)n1	C17H17N7	319.36	PI3K/Akt/mTOR signaling	PI3K inhibitor	PI3Kα; PI3Kβ; PI3Kγ; PI3Kδ; Vps34	PIK-III, a selective inhibitor of VPS34 enzymatic activity, inhibits autophagy and results in the stabilization of autophagy substrates.	Honda A, et al. Potent, Selective, and Orally Bioavailable Inhibitors of VPS34 Provide Chemical Tools to Modulate Autophagy in Vivo. ACS Med Chem Lett. 2015 Nov 13;7(1):72-6.
T6943	Picropodophyllin	PPP;AXL1717;Picropodophyllin (PPP);Picropodophyllotoxin	477-47-4	COc1cc(cc(OC)c1OC)[C@H]1[C@H]2[C@H](COC2=O)[C@@H](O)c2cc3OCOc3cc12	C22H22O8	414.41	Tyrosine Kinase/Adaptors	IGF-1R inhibitor	IGF-1R	Picropodophyllin (PPP) is a specific IGF-1R inhibitor (IC50: 1 nM). Picropodophyllin specifically inhibits the activity and downregulates the cellular expression of IGF1R without interfering with activities of other growth factor receptors, such as receptors for insulin, epidermal growth factor, platelet-derived growth factor, fibroblast growth factor and mast/stem cell growth factor (KIT).	Girnita A, et al. Cancer Res. 2004, 64(1), 236-242.	Clinical
T6942	Picolinamide	2-Pyridinecarboxamide;Picolinoylamide;2-Carbamoylpyridine;2-Picolinamide	1452-77-3	C1=CC=NC(=C1)C(=O)N	C6H6N2O	122.12	DNA Damage	PARP inhibitor	PARP	Picolinamide is found to be a strong inhibitor of poly (ADP-ribose) synthetase of nuclei from rat pancreatic islet cells.	Yamagami T, et al. Cancer Res. 1985, 45(4):1845-9.
T6941	PI1840	PI 1840;PI-1840	1401223-22-0	CCCc1ccc(OCC(=O)N(Cc2nc(no2)c2cccnc2)C(C)C)cc1	C22H26N4O3	394.47	Proteases/Proteasome; Ubiquitination	Proteasome inhibitor	Chymotrypsin-like proteasome	PI-1840（ IC50 = 27 nM）is a reversible and selective chymotrypsin-like (CT-L) inhibitor, with little proteasome proteolytic effects on trypsin-like (T-L) and postglutamyl-peptide-hydrolysis-like (PGPH-L).	Ozcan S, et al. J Med Chem. 2013, 56(10), 3783-3805.
T6940	PHA767491 HCl	CAY-10572 hydrochloride;PHA-767491 hydrochloride;PHA-767491;CAY10572	942425-68-5	Cl.O=C1NCCc2[nH]c(cc12)-c1ccncc1	C12H11N3O	213.24	PI3K/Akt/mTOR signaling; Cell Cycle/Checkpoint; GPCR/G Protein; Stem Cells	CDK inhibitor; cholecystokinin inhibitor; GSK-3 inhibitor	Cdk1; Cdk2; Cdk9; Cdc7; GSK-3β	PHA-767491 is an effective ATP-competitive dual Cdc7/CDK9 inhibitor (IC50: 10/34 nM). It has ~20-fold selectivity against GSK3-β and CDK1/2, 50-fold selectivity against CDK5 and MK2, 100-fold selectivity against CHK2 and PLK1.	Montagnoli A, et al. Nat Chem Biol, 2008, 4(6), 357-365.	Clinical
T6939	PFI3	PFI 3;PFI-3	1819363-80-8	C1[C@@H]2CN([C@H]1CN2c1ccccn1)/C=C/C(=O)c1ccccc1O	C19H19N3O2	321.37	Chromatin/Epigenetic	Epigenetic Reader Domain inhibitor	SMARCA2; SMARCA4; PB1(5) bromodomains	PFI-3 is a selective chemical inhibitor for SMARCA (2/4) (Kd = 89 nM)and PBI (5) bromodomains which may result in the delay and prevention of breast cancer.	Structural Genomics Consortium (SGC).
T6938	PF4989216	PF 4989216;PF-4989216	1276553-09-3	FC1=C(C=CC(=C1)C#N)C1=C(SC(N2CCOCC2)=C1C#N)C1=NC=NN1	C18H13FN6OS	380.4	PI3K/Akt/mTOR	PI3K inhibitor	p110δ;p110α;p110γ;Vps34;p110β	PF-4989216 is a potent and selective PI3K inhibitor with IC50 of 2 nM, 142 nM, 65 nM, 1 nM, and 110 nM for p110α, p110β, p110γ, p110δ, and VPS34, respectively.	Walls M, et al. Clin Cancer Res. 2014, 20(3), 631-643.
T6932	PD168393		194423-15-9	C=CC(=O)Nc1cc2c(cc1)ncnc2Nc1cc(ccc1)Br	C17H13BrN4O	369.22	Angiogenesis; Cytoskeletal Signaling; Tyrosine Kinase/Adaptors; JAK/STAT signaling	EGFR inhibitor; FGFR inhibitor; IGF-1R inhibitor; PDGFR inhibitor; PKC inhibitor	EGFR; FGFR; Insulin Receptor; PDGFR; PKC	PD168393 is an irreversible EGFR inhibitor (IC50: 0.70 nM), irreversibly alkylate Cys-773; inactive against PKC, FGFR, PDGFR, and insulin.	Fry W, et al. Proc Natl Acad Sci U S A. 1998, 95(20), 12022-12027.	Preclinical
T6931	PD0166285	PD-166285	185039-89-8	CCN(CC)CCOc1ccc(Nc2nc3c(cn2)cc(c(=O)n3C)c2c(Cl)cccc2Cl)cc1	C26H27Cl2N5O2	512.43	Cell Cycle/Checkpoint	Wee1 inhibitor;Chk inhibitor;	Wee1; Chk1; Myt1	PD0166285 is a potent Wee1 and Chk1 inhibitor with activity at nanomolar concentrations.PD0166285 is a novel G2 checkpoint abrogator.	Wang Y, et al. Cancer Res. 2001, 61(22):8211-8217.	Preclinical
T6929	Pantoprazole sodium	SKF96022 (sodium);BY1023 (sodium);SKF96022 sodium;BY-1023 sodium;Pantoloc;Pantecta	138786-67-1	[Na+].COc1ccnc(CS(=O)c2nc3cc(OC(F)F)ccc3[n-]2)c1OC	C16H14F2N3NaO4S	405.35	Angiogenesis; Others; Chromatin/Epigenetic	HIF inhibitor; Others inhibitor	HIF-1α; pronton pump	Pantoprazole Sodium is the sodium salt form of a substituted benzimidazole with proton pump inhibitor activity. Pantoprazole is a lipophilic, weak base that crosses the parietal cell membrane and enters the acidic parietal cell canaliculus where it becomes protonated, producing the active metabolite sulfenamide, which forms an irreversible covalent bond with two sites of the H+/K+-ATPase enzyme l…	Shen Y, et al. Oncol Lett. 2016, 11(1):717-722.	FDA Approved/Preclinical
T6927	Pamapimod	R1503;Ro4402257	449811-01-2	Cn1c2nc(ncc2cc(c1=O)Oc1c(cc(cc1)F)F)NC(CCO)CCO	C19H20F2N4O4	406.38	MAPK	p38 MAPK inhibitor	p38α; p38β	Pamapimod (R-1503, Ro4402257) is a novel, selective inhibitor of p38 mitogen-activated protein kinase. It inhibits p38α and p38β enzymatic activity with IC50 values of 0.014±0.002 and 0.48± 0.04 microM, respectively with no activity against p38delta or p38 gamma isoforms.	Hill RJ, et al. J Pharmacol Exp Ther. 2008, 327(3):610-9.	Preclinical
T6926	Palmidrol	Loramine P 256;Mackpeart DR 14V;AM 3112;Impulsin;Palmitoylethanolamide;N-palmitoylethanolamine	544-31-0	CCCCCCCCCCCCCCCC(=O)NCCO	C18H37NO2	299.49	Metabolism	PPAR activator	PPARα	Palmitoylethanolamide(PEA) , an endogenous fatty acid amide, activates PPAR-α selectively in vitro (EC50=3.1±0.4 μM）.	Lo Verme J, et al. Mol Pharmacol. 2005, 67(1):15-9.	Preclinical
T6925	P005091	P5091	882257-11-6	CC(=O)c1cc(c(Sc2cccc(Cl)c2Cl)s1)[N+](=O)[O-]	C12H7Cl2NO3S2	348.21	Ubiquitination	DUB	USP7	P005091 is a selective and potent inhibitor of ubiquitin-specific protease 7 (USP7) with EC50 of 4.2 μM.	Chauhan D, et al. Cancer Cell, 2012, 22(3), 345-358.	Preclinical
T6923	Ozanimod	RPC-1063	1306760-87-1	C(#N)c1c(ccc(c1)c1onc(n1)c1c2CC[C@@H](c2ccc1)NCCO)OC(C)C	C23H24N4O3	404.46	GPCR/G Protein	S1P Receptor antagonist	S1P1; S1P5	Ozanimod (RPC1063) is a specific oral S1P Receptor 1 modulator. Ozanimod has been used in trials studying the treatment of Crohn's Disease, Ulcerative Colitis, Multiple Sclerosis, and Relapsing Multiple Sclerosis.	Scott FL, et al. Br J Pharmacol. 2016. doi: 10.1111/bph.13476.	FDA Approved/Clinical
T6922	ORY1001	ORY 1001;ORY-1001;ORY-1001 (RG-6016) 2HCl;RG-6016	1431326-61-2	NC1CCC(N[C@@H]2C[C@H]2c2ccccc2)CC1.Cl.Cl	C15H22N2·2HCl	303.27	Chromatin/Epigenetic	Histone Demethylase inhibitor	LSD1/KDM1A	ORY-1001 (RG-6016) is an orally active and selective lysine-specific demethylase LSD1/KDM1A inhibitor, with high selectivity against related FAD dependent aminoxidases with IC50 of <20 nM.	Maes T, et al. J Clin Oncol. 2013, 31, suppl; abstr. e13543.	Clinical/Preclinical
T6920	ON123300		1357470-29-1	CN1CCN(CC1)C1=CC=C(NC2=NC=C3C=C(C#N)C(=O)N(C4CCCC4)C3=N2)C=C1	C24H27N7O	429.52	Cell Cycle/Checkpoint	CDK inhibitor	CDK	ON123300 is a potent and multi-targeted kinase inhibitor for CDK4/Ark5/PDGFRβ/FGFR1/RET/Fyn (IC50: 3.9/5/26/26/9.2/11 nM).	Divakar SK, et al .Leukemia. 2016 Jan;30(1):86-93.	Preclinical
T6918	Olmutinib	HM61713, BI 1482694;BI 1482694;HM61713	1353550-13-6	CN1CCN(CC1)c1ccc(cc1)Nc1nc2c(c(n1)Oc1cccc(c1)NC(=O)C=C)scc2	C26H26N6O2S	486.59	Angiogenesis; JAK/STAT signaling; Tyrosine Kinase/Adaptors	EGFR inhibitor	EGFR (cell: H1975); EGFR (cell: HCC827)	Olmutinib is an orally available small molecule, a mutant-selective inhibitor of epidermal growth factor receptor (EGFR) with potential antineoplastic activity. Olmutinib binds to and inhibits mutant forms of EGFR, thereby leading to cell death of EGFR-expressing tumor cells. As this agent is selective towards mutant forms of EGFR, its toxicity profile may be reduced as compared to non-selective …	Wang S, et al. J Hematol Oncol. 2016, 9: 34.	Approved/Clinical
T6917	Oleuropein		32619-42-4	COC(=O)C1=CO[C@@H](O[C@@H]2O[C@H](CO)[C@@H](O)[C@H](O)[C@H]2O)\C(=C\C)[C@@H]1CC(=O)OCCc1ccc(O)c(O)c1	C25H32O13	540.51	Endocrinology/Hormones; Immunology/Inflammation	Aromatase inhibitor; ROS inhibitor	Aromatase; ROS	Oleuropein is an antioxidant polyphenol isolated from olive leaf.	Visioli F, et al. Life Sci. 1998,62(6), 541-546.
T6916	OICR9429	OICR 9429;OICR-9429	1801787-56-3	CN1CCN(CC1)c1ccc(cc1NC(=O)c1c[nH]c(=O)cc1C(F)(F)F)-c1cccc(CN2CCOCC2)c1	C29H32F3N5O3	555.59	Angiogenesis; Chromatin/Epigenetic; JAK/STAT signaling; Stem Cells	JAK antagonist	WDR5	OICR-9429 is a potent antagonist of the interaction that WDR5 effect with peptide regions of MLL and Histone 3. It reduces the viability of acute myeloid leukemia cells in vitro.	Grebien F, et al. Nat Chem Biol. 2015, 11(8):571-8.
T6915	Darolutamide	BAY-1841788;ODM-201	1297538-32-9	C[C@@H](Cn1ccc(n1)-c1ccc(C#N)c(Cl)c1)NC(=O)c1cc([nH]n1)C(C)O	C19H19ClN6O2	398.85	Endocrinology/Hormones	Androgen Receptor antagonist	Androgen Receptor	ODM-201 is an androgen receptor (AR) antagonist that blocks AR nuclear translocation (Ki: 11 nM).	Moilanen AM, et al. Sci Rep. 2015, 5:12007. doi: 10.1038/srep12007.	FDA Approved/Clinical
T6910	NSC59984		803647-40-7	CN1CCN(CC1)C(=O)/C=C/c1ccc(o1)[N+](=O)[O-]	C12H15N3O4	265.27	Apoptosis	p53 inhibitor	p53	NSC59984, a p53 pathway activator, induces mutant p53 protein degradation and p73 activation.	Zhang S, et al. Cancer Res. 2015, 75(18), 3842-3852.
T6909	NSC348884		81624-55-7	Cc1cc2c(cc1)nc(CN(CCN(Cc1nc3c([nH]1)cc(C)cc3)Cc1nc3c([nH]1)cc(C)cc3)Cc1nc3c([nH]1)cc(C)cc3)[nH]2	C38H40N10	636.81	Apoptosis	p53	nucleophosmin	NSC348884 is a nucleophosmin inhibitor disrupts oligomer formation and induces apoptosis, inhibits cell proliferation at an IC50 of 1.7-4.0 μM in distinct cancer cell lines.	W Qi,et al. Oncogene. 2008, 27:4210-4220.
T6904	Necrosulfonamide	(E)-Necrosulfonamide	1360614-48-7	C(=O)(/C=C/c1ccc(s1)[N+](=O)[O-])Nc1ccc(cc1)S(=O)(=O)Nc1c(nccn1)OC	C18H15N5O6S2	461.47	MAPK	MLK antagonist	necrosis(MLKL)	Necrosulfonamide is a selective and effective necrosis inhibitor and blocks the MLKL.	Daohong Liao, et al. Med Chem Commun. 2014, 5, 333.
T6900	MS023		1831110-54-3	C(CN)N(C)Cc1c[nH]cc1c1ccc(cc1)OC(C)C	C17H25N3O	287.4	Chromatin/Epigenetic	Histone Methyltransferase inhibitor	PRMT1; PRMT3; PRMT4; PRMT6; PRMT8	MS023 is a potent, selective, and cell-active Type I PRMT inhibitor with IC50 of 30 nM, 119 nM, 83 nM, 4 nM, and 5 nM for PRMT1, PRMT3, PRMT4, PRMT6 and PRMT8, respectively.	Eram MS, et al. ACS Chem Biol. 2016, 11(3), 772-781.
T6898	Motolimod	VTX-378;VTX-2337	926927-61-9	CCCN(CCC)C(=O)C1=Cc2c(cc(cc2)c2ccc(cc2)C(=O)N2CCCC2)N=C(N)C1	C28H34N4O2	458.6	Immunology/Inflammation	TLR	TLR8	Motolimod (VTX-2337) is an effective and specific Toll-like receptor (TLR) 8 agonist (EC50: 100 nM), > 50-fold selectivity over TLR7.	Lu H, et al. Clin Cancer Res. 2012, 18(2), 499-509.	Clinical
T6897	Monomethyl auristatin E	MMAE;Vedotin	474645-27-7	CC[C@H](C)[C@@H]([C@@H](CC(=O)N1CCC[C@H]1[C@H](OC)[C@@H](C)C(=O)N[C@H](C)[C@@H](O)c1ccccc1)OC)N(C)C(=O)[C@@H](NC(=O)[C@@H](NC)C(C)C)C(C)C	C39H67N5O7	717.98	Cytoskeletal Signaling	Microtubule Associated inhibitor	microtubule	Monomethyl auristatin E (MMAE), an antimitotic agent, inhibits cell division by blocking the polymerization of tubulin and also has inhibition of antibody-drug conjugates (ADCs) activity.	Francisco JA, et al. Blood. 2003, 102(4), 1458-1465.	Preclinical
T6895	MLN2480	BIIB-024;TAK-580	1096708-71-2	Nc1ncnc(C(=O)N[C@H](C)c2ncc(C(=O)Nc3ncc(Cl)c(C(F)(F)F)c3)s2)c1Cl	C17H12Cl2F3N7O2S	506.29	MAPK	Raf inhibitor	Raf	MLN2480 is an oral, selective pan-Raf kinase inhibitor in Clinicalal trials.	Elizabeth Grace Carideo Cunniff, et al. Journal of Clinical Oncology. 2013:e13529.	Clinical
T6894	ML264	CID-51003603	1550008-55-3	O=C(NCC(=O)N(C1CCS(=O)(=O)CC1)C)/C=C/c1cccc(Cl)c1	C17H21ClN2O4S	384.88	DNA Damage/DNA Repair	DNA/RNA Synthesis inhibitor	KLF5	ML264 is a selective kruppel-like factor 5 (KLF5) inhibitor, which potently Inhibits growth of Colorectal Cancer.	Bialkowska A,et al. Probe Reports from the NIH Molecular Libraries Program. 2010-2011 Oct 31 [updated 2013 Mar 7].
T6893	MK886	MK 886;MK-886;L 663536	118414-82-7	CC(C)c1cc2c(cc1)n(c(c2SC(C)(C)C)CC(C)(C)C(=O)O)Cc1ccc(cc1)Cl	C27H34ClNO2S	472.08	Immunology/Inflammation; Neuroscience	COX antagonist	COX-1; COX-2	MK-886 is an inhibitor of leukotriene biosynthesis, inhibiting 5-lipoxygenase-activating protein (FLAP). It is also a moderately potent PPARα antagonist.	Koeberle A, et al. Eur J Pharmacol. 2009, 608(1-3):84-90.	Preclinical
T6891	MK4101	MK 4101;MK-4101	935273-79-3	FC(c1ccccc1c1nnc(C23CCC(c4noc(C5CC(F)(F)C5)n4)(CC2)CC3)n1C)(F)F	C24H24F5N5O	493.47	GPCR/G Protein; Stem Cells	Hedgehog/Smoothened inhibitor	Smoothened	MK-4101, an effective inhibitor of the Hedgehog pathway, has anti-tumor activity through the induction of extensive apoptosis and inhibition of proliferation in tumor cells.	Filocamo G, et al. Mol Cancer Ther. 2016, 15(6):1177-89.	Clinical
T6889	MI136	MI 136;MI-136	1628316-74-4	N#Cc1cc2cc(CN3CCC(Nc4c5cc(CC(F)(F)F)sc5ncn4)CC3)ccc2[nH]1	C23H21F3N6S	470.51	Endocrinology/Hormones	Androgen Receptor inhibitor	Androgen Receptor	MI-136 inhibits expression of androgen receptor (AR) target genes that DHT induced.	Malik R, et al. Nat Med. 2015, 21(4):344-352.
T6886	MCB613	MCB 613;MCB-613	1162656-22-5	C1(C/C(=C\c2cnccc2)/C(=O)/C(=C/c2cnccc2)/C1)CC	C20H20N2O	304.39	Angiogenesis	Src activator	Src	MCB-613 is an effective steroid receptor coactivator (SRC) stimulator.	Wang L, et al. Cancer Cell. 2015, 28(2), 240-252.
T6884	2-Cl-IB-MECA	CF-102;Namodenoson	163042-96-4	CNC(=O)C1OC(C(O)C1O)n1cnc2c(NCc3cccc(I)c3)nc(Cl)nc12	C18H18ClIN6O4	544.73	GPCR/G Protein	Adenosine Receptor	A3	2-Cl-IB-MECA is an adenosine A3 receptor agonist.	Schaick E A V , Jacobson K A , Kim H O , et al. Hemodynamic effects and histamine release elicited by the selective adenosine A3 receptor agonist 2-Cl-IB-MECA in conscious rats[J]. European Journal of Pharmacology, 1996, 308(3):0-314.	Clinical/Preclinical
T6883	LY3023414	GTPL8918	1386874-06-1	O=c1n(c2c(c3cc(c4cc(C(O)(C)C)cnc4)ccc3nc2)n1C[C@H](C)OC)C	C23H26N4O3	406.48	DNA Damage/DNA Repair; PI3K/Akt/mTOR signaling	DNA-PK inhibitor; mTOR inhibitor; PI3K inhibitor	DNA-PK; mTOR kinase; class I PI3K isoforms	LY3023414 is an oral ATP competitive inhibitor of the class I PI3K isoforms, DNA-PK, and mTOR. LY3023414 has been used in trials studying the treatment of Neoplasm, Solid Tumor, COLON CANCER, BREAST CANCER, and Advanced Cancer, among others.	Smith MC, et al. Mol Cancer Ther. 2016, [Epub ahead of print]	Clinical
T6882	LY3009120	DP-4978	1454682-72-4	CNc1ncc2cc(c(C)nc2n1)-c1cc(NC(=O)NCCC(C)(C)C)c(F)cc1C	C23H29FN6O	424.51	MAPK	Raf inhibitor	B-Raf (WT);B-Raf (V600E);C-Raf	LY03009120 is a potent pan-Raf inhibitor with IC50 of 44 nM, 31-47 nM, and 42 nM for A-raf, B-Raf, and C-Raf in A375 cells, respectively. Phase 1.	Henry JR, et al. J Med Chem. 2015, 58(10), 4165-4179.	Clinical
T6880	Larotrectinib sulfate	ARRY-470 (sulfate);LOXO-101 (sulfate);Larotrectinib (LOXO-101) sulfate;ARRY-470;Larotrectinib;LOXO-101 sulfate	1223405-08-0	C1C[C@@H](N(C1)c1nc2c(cnn2cc1)NC(=O)N1CC[C@@H](C1)O)c1c(ccc(c1)F)F.OS(=O)(=O)O	C21H22F2N6O2·H2O4S	526.51	Tyrosine Kinase/Adaptors	Trk receptor inhibitor	Trk	LOXO-101 is an oral active and specific ATP-competitive inhibitor of tropomyosin receptor kinases (TRK).	Ghilardi JR, et al. Mol Pain. 2010, 6:87.	FDA Approved/Clinical/Preclinical
T6879	LLY507	LLY 507;LLY-507	1793053-37-8	Cc1cn(c2ccccc12)CCN1CCN(CC1)c1ccccc1c1cc(cc(c1)C#N)C(=O)NCCCN1CCCC1	C36H42N6O	574.76	Chromatin/Epigenetic	Histone Methyltransferase inhibitor	SMYD2	LLY-507 is an effective, cell-active, and specific inhibitor of protein-lysine Methyltransferase SMYD2.	Nguyen H, et al. J Biol Chem. 2015, 290(22):13641-53.
T6878	LJI308		1627709-94-7	Oc1c(F)cc(cc1F)-c1cnccc1-c1ccc(cc1)N1CCOCC1	C21H18F2N2O2	368.38	PI3K/Akt/mTOR signaling	S6 Kinase inhibitor	RSK1;RSK2;RSK3	LJI308 is a potent, and pan-RSK (p90 ribosomal S6 kinase) inhibitor with IC50 of 6 nM, 4 nM, and 13 nM for RSK1, RSK2, and RSK3, respectively.	Aronchik I, et al. Mol Cancer Res. 2014, 12(5), 803-812.
T6877	LJH685		1627710-50-2	CN1CCN(CC1)c1ccc(cc1)c1ccncc1c1cc(F)c(O)c(F)c1	C22H21F2N3O	381.42	PI3K/Akt/mTOR signaling	S6 Kinase inhibitor	RSK1; RSK2; RSK3	LJH685 is an effective pan-RSK inhibitor for RSK1/2/3 (IC50: 6/5/4 nM).	Aronchik I, et al. Mol Cancer Res. 2014, 12(5), 803-812.
T6872	L755507		159182-43-1	CCCCCCNC(=O)Nc1ccc(cc1)S(=O)(=O)Nc1ccc(CCNC[C@H](O)COc2ccc(O)cc2)cc1	C30H40N4O6S	584.73	GPCR/G Protein	Adrenergic Receptor agonist	β3-adrenergic receptor	L755507 is an effective, selective agonist of β3-AR（IC50=35 nM）.	Parmee ER, et al. Bioorg Med Chem Lett. 1998, 8(9):1107-1112.	Preclinical
T6868	KYA1797K		1956356-56-1	[K+].[O-]C(=O)CCN1C(=S)S\C(=C/c2ccc(o2)-c2ccc(cc2)[N+]([O-])=O)C1=O	C17H11N2O6S2·K	442.51	Cytoskeletal Signaling; Stem Cells	Wnt/beta-catenin inhibitor	Wnt/β-catenin	KYA1797K is a highly potent and selective inhibitor. Wnt/β-catenin IC50 is 0.75 μM through TOPflash assay.	Cha PH, et al. Nat Chem Biol. 2016, 12(8):593-600.
T6867	KD025	ROCK inhibitor;SLx-2119	911417-87-3	CC(C)NC(=O)COc1cccc(c1)-c1nc(Nc2ccc3[nH]ncc3c2)c2ccccc2n1	C26H24N6O2	452.51	Cell Cycle/Checkpoint; Stem Cells	ROCK inhibitor	ROCK2; ROCK2	KD025 is an orally available, and specific ROCK2 inhibitor (IC50/Ki: 60/41 nM).	Lee JH, et al. Ann Clin Transl Neurol. 2014, 1(1), 2-14.	Clinical
T6864	Ixabepilone	BMS 247550;BMS 247550-1;Azaepothilone B;Ixempra	219989-84-1	C[C@H]1CCC[C@@]2([C@@H](O2)C[C@H](NC(=O)C[C@@H](C(C(=O)[C@@H]([C@H]1O)C)(C)C)O)/C(=C/C3=CSC(=N3)C)/C)C	C27H42N2O5S	506.7	Cytoskeletal Signaling	Microtubule Associated inhibitor	microtubule(tubulin stabilising)	Ixabepilone is an orally bioavailable microtubule inhibitor. It binds to tubulin and promotes tubulin polymerization and microtubule stabilization, thereby arresting cells in the G2-M phase of the cell cycle and inducing tumor cell apoptosis.	Lee FY, et al. Clin Cancer Res. 2001, 7(5):1429-1437.	FDA Approved/Clinical
T6861	IMR1	IMR 1;IMR-1	310456-65-6	CCOC(=O)COc1ccc(C=C2SC(=S)NC2=O)cc1OC	C15H15NO5S2	353.41	Neuroscience; Proteases/Proteasome; Stem Cells	Gamma-secretase inhibitor	Notch	IMR-1 is a novel class of Notch inhibitors targeting the transcriptional activation with IC50 of 6 μMol/L.	Astudillo L et al. Cancer Res. 2016 Jun 15;76(12):3593-603.
T6859	I-BRD9	GSK602	1714146-59-4	CCn1cc(c2c(cc(s2)C(=N)NC2CCS(=O)(=O)CC2)c1=O)c1cc(ccc1)C(F)(F)F	C22H22F3N3O3S2	497.55	Chromatin/Epigenetic	Epigenetic Reader Domain	BRD9	I-BRD9 is the first selective cellular inhibitor for BRD9 with pIC50 of 7.3.	Theodoulou NH, et al. J Med Chem. 2016, 59(4):1425-1439.
T6857	HLCL-61 hydrochloride	HLCL-61 HCL;HLCL61	1158279-20-9	COc1ccccc1CNCc1cc2c(cc1)n(CC)c1c2cccc1.Cl	C23H24N2O·ClH	380.91	Chromatin/Epigenetic	Histone Methyltransferase inhibitor	PRMT5	HLCL-61 hydrochloride is a potent and selective PRMT5 inhibitor for the treatment of acute myeloid leukemia.	Tarighat SS, et al. Leukemia. 2016, 30(4):788-799.
T6855	HA15		1609402-14-3	CC(=O)Nc1nc(c2cccc(NS(=O)(=O)c3c4cccc(N(C)C)c4ccc3)c2)cs1	C23H22N4O3S2	466.58	Cytoskeletal Signaling; Endocrinology/Hormones; Others; Metabolism	GPR inhibitor; HSP inhibitor; Others inhibitor	GRP78; HSPA5; BiP	HA15 targets specifically BiP/GRP78/HSPA5. HA15 exhibits anti-cancerous activity on all melanoma cells tested, including cells isolated from patients and cells that developed resistance to BRAF inhibitors.	Cerezo M, et al. Cancer Cell. 2016, 29(6):805-19.
T6853	GSK591	GSK3203591;EPZ015866	1616391-87-7	O=C(NC[C@H](O)CN1Cc2ccccc2CC1)c1ccnc(NC2CCC2)c1	C22H28N4O2	380.48	Chromatin/Epigenetic	Histone Methyltransferase inhibitor	PRMT5	GSK591, Alternative Names are EPZ015866, GSK3203591, is a potent selective inhibitor of the arginine methyltransferase PRMT5 (IC50=11 nM).	Elayne Chan-Penebre, et al. Nat Chem Biol. 2015, 11(6):432-437.
T6849	Uprosertib	GSK2141795;GSK795	1047634-65-0	Cn1c(c(cn1)Cl)c1c(oc(c1)C(=O)N[C@@H](Cc1cc(c(cc1)F)F)CN)Cl	C18H16Cl2F2N4O2	429.25	Cytoskeletal Signaling; PI3K/Akt/mTOR signaling	Akt inhibitor	Akt1; Akt2; Akt3	Uprosertib (GSK2141795) is a selective, ATP-competitive, and orally bioavailable Akt inhibitor with IC50 of 180 nM, 328 nM, and 38 nM for Akt 1, 2 and 3, respectively. Phase 2.	Pachl F, et al. J Proteome Res. 2013, 12(8), 3792-3800.	Clinical
T6848	GSK1016790A	GSK101	942206-85-1	CC(C)C[C@H](NC(=O)c1cc2ccccc2s1)C(=O)N1CCN(CC1)C(=O)[C@H](CO)NS(=O)(=O)c1ccc(Cl)cc1Cl	C28H32Cl2N4O6S2	655.61	Membrane transporter/Ion channel	TRP/TRPV Channel activator	hTRPV4; mTRPV4	GSK1016790A (GSK101) is a novel, potent activator of TRPV4 (transient receptor potential vanilloid 4) with EC50 of 34 nM in choroid plexus epithelial cells.	Thorneloe KS, et al. J Pharmacol Exp Ther. 2008, 326(2):432-42.
T6846	Vesatolimod	GS-9620	1228585-88-3	CCCCOc1nc2c(c(n1)N)NC(=O)CN2Cc1cc(ccc1)CN1CCCC1	C22H30N6O2	410.51	Immunology/Inflammation	TLR inhibitor	TLR7	GS-9620 is an effective and specific orally active agonist of Toll-like receptor 7.	Rebbapragada I, et al. Molecular Determinants of GS-9620-Dependent TLR7 Activation. PLoS One. 2016 Jan 19;11(1):e20146835.	Clinical
T6845	GNE317	GNE 317;GNE-317	1394076-92-6	COC1(COC1)c1c(C)c2c(s1)c(nc(n2)c1cnc(N)nc1)N1CCOCC1	C19H22N6O3S	414.48	PI3K/Akt/mTOR signaling	PI3K	PI3K/mTOR	GNE-317, a PI3K/mTOR inhibitor, can pass through the blood-brain barrier (BBB).	Salphati L, et al. Clin Cancer Res. 2012, 18(22):6239-6248
T6844	GGTI 298	GGTI298 Trifluoroacetate;GGTI 298 TFA salt	1217457-86-7	OC(=O)C(F)(F)F.SC[C@@H](CNc1ccc(c(c1)c1cccc2c1cccc2)C(=O)N[C@H](C(=O)OC)CC(C)C)N	C27H33N3O3S·C2HF3O2	593.66	Metabolism	Transferase inhibitor	GGTase I	GGTI 298 is a geranylgeranyltransferase I inhibitor with ability to arrest human tumor cells in the G1 phase of the cell cycle and induce apoptosis.	Sun J, et al. J Biol Chem. 1999, 274(11):6930-4.	Preclinical
T6843	GDC0623	GDC 0623;GDC-0623;MEK inhibitor 1;RG 7421;G-868	1168091-68-6	OCCONC(=O)c1ccc2cncn2c1Nc1ccc(I)cc1F	C16H14FIN4O3	456.21	MAPK	MEK inhibitor	MEK1	GDC-0623 is a potent and ATP-uncompetitive MEK1 inhibitor with Ki of 0.13 nM. Phase 1.	Hatzivassiliou G, et al. Nature. 2013, 501(7466), 232-236.	Clinical
T6842	G007-LK		1380672-07-0	CS(=O)(=O)c1cnc(cc1)c1nnc(n1c1ccccc1Cl)/C=C/c1nnc(o1)c1ccc(cc1)C#N	C25H16ClN7O3S	529.96	Metabolism	PPAR	TNKS1;TNKS2	G007-LK is a selective inhibitor of TNKS1 and TNKS2, with IC50s of 46 nM and 25 nM, respectively.	Voronkov A, et al. J Med Chem, 2013, 56(7), 32012-3023.
T6838	FLLL32		1226895-15-3	COc1ccc(cc1OC)\C=C\C(=O)C1(CCCCC1)C(=O)\C=C\c1ccc(OC)c(OC)c1	C28H32O6	464.55	Angiogenesis; Chromatin/Epigenetic; JAK/STAT signaling; Stem Cells	JAK inhibitor	JAK2	FLLL32 is an effective JAK2/STAT3 inhibitor (IC50 of <5 μM).	Lin L, et al. Cancer Res. 2010, 70(6), 2445-2454.
T6836	FIIN2	FIIN 2;FIIN-2	1633044-56-0	CN1CCN(CC1)c1ccc(cc1)Nc1ncc2CN(C(=O)N(c2n1)Cc1ccc(cc1)NC(=O)C=C)c1cc(cc(c1)OC)OC	C35H38N8O4	634.73	Angiogenesis; Tyrosine Kinase/Adaptors	FGFR inhibitor	FGFR1; FGFR2; FGFR3; FGFR4	FIIN-2, an irreversible, pan-FGFR inhibitor, inhibits FGFR1/2/3/4 with IC50 of 3.09 nM, 4.3 nM, 27 nM and 45.3 nM, respectively.	Tan L, et al. Proc Natl Acad Sci U S A. 2014, 111(45), E4869-4877.
T6834	FCCP	Carbonyl cyanide 4-(trifluoromethoxy)phenylhydrazone;Trifluoromethoxy carbonylcyanide phenylhydrazone	370-86-5	FC(F)(F)Oc1ccc(N\N=C(\C#N)C#N)cc1	C10H5F3N4O	254.17	Membrane transporter/Ion channel	ATPase	ATPase	FCCP, a potent uncoupler of oxidative phosphorylation in mitochondria, transport protons across cell membranes leading to disrupts ATP synthesis.	Muñoz F, et al. FEBS Lett. 2001, 492(1-2):156-159.
T6826	Emricasan	IDN-6556;PF 03491390	254750-02-2	C[C@H](NC(=O)C(=O)Nc1ccccc1C(C)(C)C)C(=O)N[C@@H](CC(O)=O)C(=O)COc1c(F)c(F)cc(F)c1F	C26H27F4N3O7	569.5	Apoptosis; Proteases/Proteasome	Caspase inhibitor	Caspase	Emricasan is an effective and irreversible pan-caspase inhibitor.	Barreyro FJ, et al. Liver Int. 2015, 35(3):953-66.	Clinical
T6825	Eltrombopag Olamine	SB-497115GR;Eltrombopag diethanolamine salt;SB497115;Promacta Olamine;Revolade	496775-62-3	NCCO.NCCO.CC1=NN(C(=O)C\1=N/Nc1cccc(-c2cccc(c2)C(O)=O)c1O)c1ccc(C)c(C)c1	C29H36N6O6	564.63	Others	Thrombin agonist	Thrombopoietin receptor	Eltrombopag Olamine is the orally active ethanolamine salt of eltrombopag, a small-molecule, nonpeptide thrombopoietin receptor agonist with megakaryopoiesis-stimulating activity. Eltrombopag binds to and stimulates the transmembrane domain of the platelet thrombopoietin receptor (TPO-R or CD110), a member of the hematopoietin receptor superfamily. Activation of TPO-R leads to the proliferation a…	Erickson-Miller CL, et al. Stem Cells, 2009, 27(2), 424-430.	FDA Approved/Clinical
T6824	EAI045		1942114-09-1	c1ccc2c(c1)CN(C2=O)C(C(=O)Nc1sccn1)c1cc(ccc1O)F	C19H14FN3O3S	383.4	Angiogenesis; JAK/STAT signaling; Tyrosine Kinase/Adaptors	EGFR inhibitor	EGFR mutants	EAI045, an allosteric inhibitor, targets towards drug-resistant EGFR mutants but avoids the wild-type receptor.	Jia Y, et al. Nature. 2016, 534(7605):129-32.
T6821	Dp44mT		152095-12-0	CN(C)C(=S)NN=C(c1ccccn1)c1ncccc1	C14H15N5S	285.37	others	others	iron chelator	Dp44mT, a effective iron chelator, has selective antitumor activity.	Yuan J, et al. Blood. 2004, 104(5), 1450-1458.
T6818	DEL22379	DEL 22379;DEL-22379	181223-80-3	COc1ccc2[nH]cc(C=C3C(=O)Nc4ccc(NC(=O)CCN5CCCCC5)cc34)c2c1	C26H28N4O3	444.53	MAPK	ERK inhibitor	ERK	DEL-22379 is a water-soluble ERK dimerization inhibitor with IC50 of ～0.5 μM.	Herrero A, et al. Cancer Cell. 2015, 28(2), 170-182.
T6817	Deguelin	(-)-cis-Deguelin;(-)-Deguelin	522-17-8	CC1(C=Cc2c(O1)ccc1c2O[C@@H]2COc3cc(c(cc3[C@@H]2C1=O)OC)OC)C	C23H22O6	394.42	PI3K/Akt/mTOR signaling	PI3K inhibitor;Akt inhibitor	PI3K;Akt	Deguelin is a PI3K/AKT Inhibitor, which is a natural product isolated from plants in the Mundulea sericea family.	Bortul R, et al. Br J Haematol. 2005, 129(5):677-86.
T6816	DASA58	DASA 58;DASA-58	1203494-49-8	c1(cc(ccc1)S(=O)(=O)N1CCN(CCC1)S(=O)(=O)c1cc2OCCOc2cc1)N	C19H23N3O6S2	453.53	Metabolism	PKM activator	PKM2	DASA-58 is a specific and potent Pyruvate kinase M2 (PKM2) activator.	Palsson-McDermott EM, et al. Cell Metab. 2015, 21(1), 65-80.
T6812	Cyclo (-RGDfK)		161552-03-0	NCCCC[C@@H]1NC(=O)[C@@H](Cc2ccccc2)NC(=O)[C@H](CC(O)=O)NC(=O)CNC(=O)[C@H](CCCNC(N)=N)NC1=O	C29H42F3N9O9	717.69	Cytoskeletal Signaling	Integrin	αVβ3 integrin	Cyclo (-RGDfK) is an effective and specific αvβ3 integrin inhibitor.	Dai XD, et al. Tetrahedron Letters. 2000, 41(33), 6295–6298.
T6811	CPI637	CPI 637;CPI-637	1884712-47-3	O=C1Nc2cccc(c3cc4c(n(C)nc4c4cn(C)nc4)cc3)c2N[C@H](C)C1	C22H22N6O	386.45	Chromatin/Epigenetic	Epigenetic Reader Domain inhibitor	BRD4; CBP; EP300	CPI-637 is a selective and cell-active benzodiazepinone CBP/EP300 bromodomain inhibitor.	Taylor AM, et al. ACS Med Chem Lett. 2016, 7(5):531-6.
T6809	CPI169	CPI 169;CPI-169;CPI-169 racemate	1450655-76-1	CCS(=O)(=O)N1CCC(CC1)C(C)n1c2ccccc2c(C(=O)NCc2c(OC)cc(C)[nH]c2=O)c1C	C27H36N4O5S	528.66	Chromatin/Epigenetic	Histone Methyltransferase inhibitor	EZH1; EZH2 WT; EZH2 Y641N	CPI-169 is a potent, and selective EZH2 inhibitor with IC50 of 0.24 nM, 0.51 nM, and 6.1 nM for EZH2 WT, EZH2 Y641N, and EZH1, respectively.	Bradley WD, et al. Chem Biol. 2014, 21(11), 1463-1475.	Preclinical
T6801	CeMMEC13		1790895-25-8	Cn1c2ccccc2c(cc1=O)C(=O)Nc1cc2c(cc1)OCCO2	C19H16N2O4	336.34	Metabolism	Carboxypeptidase(CPG2) inhibitor	TAF1	CeMMEC13 is an isoquinolinone that selectively inhibits the second bromodomain of TAF1 (IC50 = 2.1 μM).	Sdelci S, et al. Nat Chem Biol. 2016, 12(7):504-10.
T6800	CCF642	AC1LYELL	346640-08-2	COc1ccc(cc1)N1C(=S)S\C(=C\c2ccc(s2)[N+]([O-])=O)C1=O	C15H10N2O4S3	378.45	Others	Others inhibitor	protein disulfide isomerases	CCF642 is a novel PDI-inhibiting compound with antimyeloma activity.	Vatolin S, et al. Cancer Res. 2016, 76(11):3340-50.
T6799	IITZ-01		1807988-47-1	Fc1ccc(Nc2nc(Nc3ccc(cc3)-c3nc4ccccc4[nH]3)nc(n2)N2CCOCC2)cc1	C26H23FN8O	482.51	PI3K/Akt/mTOR signaling;Autophagy	PI3K;Autophagy	PI3Kγ;Autophagy	IITZ-01 is potent autophagy inhibitor with single-agent anticancer activity ( IC50 of 2.62 μM for PI3Kγ.)	Guntuku L, Gangasani JK, Thummuri D,et al.IITZ-01, a novel potent lysosomotropic autophagy inhibitor, has single-agent antitumor efficacy in triple-negative breast cancer in vitro and in vivo[J]. Oncogene. 2019 Jan;38(4):581-595.
T6798	Tretazicar	CB1954;5-Aziridino-2,4-dinitrobenzamide;NSC 115829	21919-05-1	NC(=O)c1c(cc(c(c1)N1CC1)[N+](=O)[O-])[N+](=O)[O-]	C9H8N4O5	252.18	DNA Damage/DNA Repair	DNA Alkylation	DNA alkylator	CB1954(Tretazicar), an anticancer prodrug, is activated by NAD(P)H quinone oxidoreductase 2. It is converted in the presence of the enzyme NQO2 and co-substrate caricotamide ( EP-0152R) (EP) into a potent cytotoxic bifunctional alkylating agent.	Gui R, et al. Oncol Lett. 2012, 4(3):566-570.	Clinical
T6797	CB839	CB 839;CB-839;Telaglenastat	1439399-58-2	FC(F)(F)Oc1cccc(CC(=O)Nc2ccc(CCCCc3nnc(NC(=O)Cc4ccccn4)s3)nn2)c1	C26H24F3N7O3S	571.57	Metabolism	transporter inhibitor	GLUT	CB-839(IC50 of 24 nM), an effective, specific, and oral inhibitor, which is bioavailable glutaminase, for recombinant human GAC.	Gross MI, et al. Mol Cancer Ther. 2014, 13(4):890-901.	Clinical
T6796	CB5083	CB 5083;CB-5083	1542705-92-9	n1(c(cc2c(cccc12)C(=O)N)C)c1nc2c(c(n1)NCc1ccccc1)COCC2	C24H23N5O2	413.47	Ubiquitination	p97 inhibitor	p97	CB-5083 is a potent, selective, and orally bioavailable p97 AAA ATPase inhibitor ( IC50=11 nM).	Zhou HJ, et al. J Med Chem. 2015, 58(24), 9480-9497.	Clinical
T6794	Bromodeoxyuridine	BRDU;5-BrdU;BUdR;Broxuridine	59-14-3	OC[C@H]1O[C@H](C[C@@H]1O)n1cc(Br)c(=O)[nH]c1=O	C9H11BrN2O5	307.1	Others	Others	Others	Bromodeoxyuridine (BrdU), a nucleoside analog, are used in the detection of proliferating cells and competes with thymidine for incorporation into DNA.	Levkoff LH, et al. Neoplasia. 2008, 10(8), 804-816.	Clinical
T6791	BPTES		314045-39-1	O=C(Cc1ccccc1)Nc1nnc(s1)CCSCCc1sc(nn1)NC(=O)Cc1ccccc1	C24H24N6O2S3	524.68	Metabolism	transporter inhibitor	Glutaminase GLS1 (KGA)	BPTES(IC50 of 0.16 μM) is an effective and specific GlutamiN/Ase GLS1 (KGA) inhibitor.	Newcomb R. 2002. U.S. Pat. 6,451,828 B1.
T6790	BMS911543	BMS 911543;BMS-911543	1271022-90-2	CCN1C(=CC2=C3C(=C(N=C21)NC4=NN(C(=C4)C)C)N=CN3C)C(=O)N(C5CC5)C6CC6	C23H28N8O	432.52	JAK/STAT	Histone Methyltransferase inhibitor; JAK inhibitor; Tyrosine Kinases inhibitor	JAK2 ;SET-2;TYK2; JAK3; JAK1	BMS-911543 is a potent and selective inhibitor of JAK2 with IC50 of 1.1 nM, ~350-, 75- and 65-fold selective to JAK1, JAK3 and TYK2, respectively. Phase 1/2.	Wan H, et al. ACS Med Chem Lett. 2015, 6(8):850-5.	Clinical
T6787	BIO-acetoxime	BIA;GSK-3 Inhibitor X	667463-85-6	CC(=O)O\N=C1/C(Nc2ccccc12)=C1/C(=O)Nc2cc(Br)ccc12	C18H12BrN3O3	398.21	PI3K/Akt/mTOR signaling; Stem Cells	GSK-3 inhibitor	GSK-3α; GSK-3β	BIO-acetoxime is a potent dual GSK3α/β inhibitor with IC50 of 10 nM, >240-fold selectivity over CDK5/p25, CDK2/cyclin A and CDK1/cyclin B.	Polychronopoulos P, et al. J Med Chem. 2004, 47(4), 935-946.
T6786	BI9564	BI 9564;BI-9564	1883429-22-8	Cn1cc(c2c(c1=O)cncc2)c1cc(c(cc1OC)CN(C)C)OC	C20H23N3O3	353.42	Chromatin/Epigenetic	Epigenetic Reader Domain	BRD9	BI-9564, a specific cell-permeable BRD9 BD inhibitor. The Kd for BRD9 is 5.9 nM, and IC50 for BET family is > 100 μM.	Martin LJ, et al. J Med Chem. 2016, 59(10):4462-75.
T6785	BI847325	BI 847325;BI-847325	1207293-36-4	CCNC(=O)C#Cc1ccc2c(NC(=O)\C2=C(/Nc2ccc(CN(C)C)cc2)c2ccccc2)c1	C29H28N4O2	464.56	Cell Cycle/Checkpoint; MAPK; Chromatin/Epigenetic	Aurora Kinase inhibitor; MEK inhibitor	Aurora A (Human); Aurora B (Xenopus laevis); Aurora C (Human); MEK1; MEK2	BI-847325 is a selective dual inhibitor of MEK and aurora kinases (AK) with IC50 values of 4 and 15 nM for human MEK2 and AK-C, respectively.	Phadke MS, et al. Mol Cancer Ther. 2015, 14(6), 1354-1364.	Clinical
T6784	BI-78D3		883065-90-5	C1COc2c(O1)ccc(c2)n1c(=O)[nH]nc1Sc1ncc(s1)[N+](=O)[O-]	C13H9N5O5S2	379.37	MAPK	JNK inhibitor	JNK	BI-78D3, a competitive JNK inhibitor. IC50 of BI-78D3 is 280 nM that displays > 100 fold selectivity over p38α, and have no activity at mTOR and PI-3K.	Stebbins JL, et al. Proc Natl Acad Sci U S A. 2008, 105(43):16809-16813.
T6783	BI7273	BI 7273;BI-7273	1883429-21-7	O=c1n(C)cc(c2cc(OC)c(CN(C)C)c(OC)c2)c2ccncc12	C20H23N3O3	353.41	Chromatin/Epigenetic	Epigenetic Reader Domain inhibitor	BRD7; BRD9	BI-7273 is an effective, specific, BRD9 BD Inhibitor, which can infiltrate cell.	Martin LJ, et al. J Med Chem. 2016, 59(10):4462-4475.
T6781	Benzenesulfonamide	Benzenesulphonamide;Benzosulfonamide;Phenyl sulfonamide	98-10-2	C1=CC=C(C=C1)S(=O)(=O)N	C6H7NO2S	157.19	Metabolism	Carbonic Anhydrase inhibitor	carbonic anhydrases	Benzenesulfonamide ia an inhibitor of carbonic anhydrases.	Rutkauskas K, et al. Molecules. 2014, 19(11):17356-80.
T6780	Benzamide	Benzoylamide;Phenylcarboxyamide;Amid kyseliny benzoove	55-21-0	C1=CC=C(C=C1)C(=O)N	C7H7NO	121.14	DNA Damage	PARP inhibitor	PARP	Benzamide, an inhibitor of poly(ADP-ribose) polymerase, is a derivative of benzoic acid.	Cosi C, et al. Brain Res. 1996, 735(2):343-8.
T6779	BEC HCl	BEC hydrochloride	222638-67-7	Cl.N[C@@H](CSCCB(O)O)C(O)=O	C5H12BNO4S·ClH	229.49	Others	Arginase inhibitor	Arginase-2; rat Arginase I	BEC HCl is a competitive arginase inhibitor, which bind slowly. Ki of BEC HCl is 0.31 μM (pH7.5) for Arginase II, and is 0.4-0.6 μM for rat Arginase I.	Colleluori DM, et al. Biochemistry. 2001, 40(31), 9356-9362.
T6774	AZD8835		1620576-64-8	CCn1c(nc(n1)C1CCN(CC1)C(=O)CCO)c1cnc(c(n1)c1nnc(o1)C(C)(C)C)N	C22H31N9O3	469.54	PI3K/Akt/mTOR signaling	PI3K inhibitor	PI3Kα; PI3Kβ; PI3Kγ; PI3Kδ	AZD8835 is a mixed inhibitor of PI3Kα/δ (IC50: 6.2/5.7 nM), also with selectivity against PI3Kβ/γ (IC50: 431/90 nM).	Hudson K, et al. Mol Cancer Ther. 2016, 15(5):877-89.	Clinical
T6773	AZD8186		1627494-13-6	C[C@@H](Nc1cc(F)cc(F)c1)c1cc(cc2c1oc(cc2=O)N1CCOCC1)C(=O)N(C)C	C24H25F2N3O4	457.47	PI3K/Akt/mTOR signaling	PI3K inhibitor	PI3Kα; PI3Kβ; PI3Kγ; PI3Kδ	AZD8186 is an effective and specific PI3Kβ/δ inhibitor (IC50: 4/12 nM).	Barlaam B, et al. J Med Chem. 2015, 58(2), 943-962.	Clinical
T6771	AZD3264		1609281-86-8	O=C(N)Nc1c(C(=O)N)cc(c2c(O[C@H]3CCNC3)cc(c3c(C)onc3C)cc2)s1	C21H23N5O4S	441.5	NF-Κb	IκB/IKK inhibitor	IKK2	AZD3264 is a new type IKK2 inhibitor.	Murugan A, et al. Org. Process Res. Dev. 2014, 18, 646−651.
T6770	AZD0156		1821428-35-6	n1cc2c(c3cc(ccc13)c1cnc(cc1)OCCCN(C)C)n(c(=O)n2C)C1CCOCC1	C26H31N5O3	461.56	DNA Damage/DNA Repair; PI3K/Akt/mTOR signaling	ATM/ATR inhibitor	ATM	AZD0156 , an effective and specific inhibitors of ATM kinase, is potential antineoplastic activities and chemo-/radio-sensitizing.	WO2015170081A1 - Imidazo[4,5-c]quinolin-2-one compounds and their use in treating cancer - Google Patents. (2019). Retrieved from https://patents.google.com/patent/WO2015170081A1	Clinical
T6768	AZ6102		1645286-75-4	C[C@H]1CN(C[C@@H](C)N1)c1cc(C)c(cn1)-c1ccc(cc1)-c1nc2n(C)ccc2c(=O)[nH]1	C25H28N6O	428.53	Metabolism	PPAR inhibitor	TNKS1; TNKS2	AZ6102 is a potent TNKS1/2 inhibitor that has 100-fold selectivity against other PARP family enzymes and shows IC50 of 5 nM for Wnt pathway inhibition in DLD-1 cells.	Johannes JW,et al. ACS Med Chem Lett. 2015, 6(3):254-259.
T6762	AS1842856		836620-48-5	n1(cc(c(=O)c2c(c(c(cc12)NC1CCCCC1)F)N)C(=O)O)CC	C18H22FN3O3	347.38	Apoptosis	FOXO1 inhibitor	Forkhead box protein O1 (FOXO1)	AS1842856, a cell-permeable inhibitor, can block the transcription activity of Foxo1 (IC50: 33 nM). It can directly bind to the active Foxo1, but not the Ser256-phosphorylated form.	Takeyuki Nagashima,et al.Mol Pharmacol.2010,78(5):961-970.
T6760	APS-2-79	APS-2-79 hydrochloride;APS-2-79 HCl	2002381-31-7	Cc1cc(Oc2ccccc2)ccc1Nc1c2cc(OC)c(OC)cc2ncn1.Cl	C23H21N3O3·HCl	423.89	MAPK	MAPK antagonist	KSR2	APS-2-79 is a MAPK antagonist that modulating KSR-dependent MAPK signalling by antagonizing RAF heterodimerization as well as the conformational changes required for phosphorylation and activation of KSR-bound MEK.	Neil S. Dhawan, et al. Nature. 2016, 537: 112-116.
T6758	Anisomycin	Wuningmeisu C;Flagecidin;NSC 76712	22862-76-6	COc1ccc(C[C@H]2NC[C@H](O)[C@H]2OC(C)=O)cc1	C14H19NO4	265.3	MAPK	JNK inhibitor	JNK	Anisomycin is an antibiotic isolated from various Streptomyces species. It interferes with protein and DNA synthesis by inhibiting peptidyl transferase or the 80S ribosome system.	Iordanov MS, et al. Mol Cell Biol. 1997, 17(6), 3373-3381.	Approved
T6750	ABC294640	Opaganib	915385-81-8	C1C2(CC3(CC1CC(C2)C3)C(=O)NCc1ccncc1)c1ccc(cc1)Cl	C23H25ClN2O	380.91	GPCR/G Protein	S1P Receptor inhibitor	SphK2	ABC294640 is an orally active and specific sphingosine kinase-2 (SphK2) inhibitor (IC50: 60 μM).	French KJ, et al. J Pharmacol Exp Ther. 2010, 333(1), 129-139.	Clinical/Preclinical
T6749	A1331852	A 1331852;A-1331852	1430844-80-6	Cc1c(cnn1CC12CC3CC(C1)CC(C3)C2)c1c(nc(cc1)N1CCc2cccc(c2C1)C(=O)Nc1nc2ccccc2s1)C(=O)O	C38H38N6O3S	658.81	Apoptosis	BCL inhibitor	BCL-XL; Bcl-W; Bcl-2; Mcl-1	A-1331852 is a potent and selectiveBCL-XL inhibitor and may be useful in the treatment of cancer, immune and autoimmune diseases.	Leverson JD, et al. Sci Transl Med. 2015, 7(279):279ra40.
T6745	5-Iodotubercidin	5-ITu;NSC 113939	24386-93-4	Nc1ncnc2n(cc(I)c12)[C@@H]1O[C@H](CO)[C@@H](O)[C@H]1O	C11H13IN4O4	392.15	Neuroscience	AChR inhibitor	adenosine kinase	5-Iodotubercidin is a potent adenosine kinase inhibitor with IC50 of 26 nM. It inhibits nucleoside transporter, CK1, insulin receptor tyrosine kinase, phosphorylase kinase, PKA, CK2 and PKC.	Phillis JW, et al. Life Sci. 1993, 53(6):497-502.
T6743	4-Hydroxytamoxifen	Afimoxifene	68392-35-8	CCC(=C(c1ccc(O)cc1)c1ccc(OCCN(C)C)cc1)c1ccccc1	C26H29NO2	387.51	Endocrinology/Hormones	Estrogen/progestogen Receptor modulator	ER	4-Hydroxytamoxifen is the active metabolite of tamoxifen and a selective estrogen receptor (ER) modulator that is widely used in the therapeutic and chemopreventive treatment of breast cancer.	Asp ML, et al. PLoS One. 2013, 8(10):e78768.	Clinical
T6742	2-Deoxy-D-glucose	D-Arabino-2-deoxyhexose;2-Deoxy-D-arabino-hexose;2-deoxyglucose;NSC 15193;Ba 2758	154-17-6	OC[C@H]1OC(O)C[C@@H](O)[C@@H]1O	C6H12O5	164.16	Others	Others inhibitor	glycolysis	2-Deoxy-D-glucose is an analog of glucose, which is a glycolytic inhibitor with antiviral activity.	Zhong D, et al. J Biol Chem. 2009, 284(35):23225-33.	Clinical
T6737	Zaltoprofen	CN100;Soleton	74711-43-6	CC(C(=O)O)c1cc2c(Sc3ccccc3C(=O)C2)cc1	C17H14O3S	298.36	Immunology/Inflammation; Neuroscience	COX inhibitor	COX-1; COX-2	Zaltoprofen is a Cox-1 and Cox-2 inhibitor, which is used for the treatment of arthritis.	Tang HB, et al. Neuropharmacology, 2005, 48(7), 1035-1042.	Approved
T6735	XL413 hydrochloride	XL413;BMS-863233;BMS-863233 Hydrochloride	1169562-71-3	Cl.Clc1ccc2oc3c([nH]c(nc3=O)[C@@H]3CCCN3)c2c1	C14H13Cl2N3O2	326.18	Chromatin/Epigenetic; Metabolism; Cell Cycle/Checkpoint; JAK/STAT signaling; Stem Cells	Casein Kinase inhibitor; CDK inhibitor; Pim inhibitor	CK2; Cdc7; Pim1	XL-413 is an orally bioavailable cell division cycle 7 homolog (CDC7) kinase inhibitor with potential antineoplastic activity. CDC7 kinase inhibitor BMS-863233 binds to and inhibits the activity of CDC7, which may result in the inhibition of DNA replication and mitosis, the induction of tumor cell apoptosis, and the inhibition of tumor cell proliferation in CDC7-overexpressing tumor cells. CDC7, …	Koltun ES, et al. Bioorg Med Chem Lett. 2012, 22(11), 3727-3731.	Clinical
T6731	WYE354	WYE 354;WYE-354	1062169-56-5	COC(=O)Nc1ccc(cc1)c1nc2c(cnn2C2CCN(CC2)C(=O)OC)c(n1)N1CCOCC1	C24H29N7O5	495.53	PI3K/Akt/mTOR signaling	mTOR inhibitor;PI3K inhibitor	mTOR; PI3Kα; PI3Kγ	WYE-354(IC50=5 nM) is an effective, selective and ATP-competitive mTOR inhibitor. It blocks mTORC2/P-AKT(S473) and mTORC1/P-S6K(T389), not P-AKT(T308). The selectivity for mTOR is higher than PI3Kα (>100-fold) and PI3Kγ (>500-fold).	Yu K, et al. Cancer Res, 2009, 69(15), 6232-6240.
T6729	Lomibuvir	VCH-222;VX-222	1026785-59-0	C[C@H]1CC[C@@H](CC1)C(=O)N([C@@H]1CC[C@@H](CC1)O)c1c(sc(c1)C#CC(C)(C)C)C(=O)O	C25H35NO4S	445.61	Microbiology&Virology; Proteases/Proteasome	HCV Protease inhibitor	HCV NS5B 1a; HCV NS5B 1b	VX-222 (VCH-222) is a novel, potent and selective inhibitor of HCV polymerase with IC50 of 0.94-1.2 μM.	Bedard J, et al. J Hepatol, 2009, 50(Suppl 1), S340.	Clinical
T6723	Voglibose	AO 128;Glustat;Basen	83480-29-9	[C@]1([C@H]([C@@H]([C@H]([C@H](C1)NC(CO)CO)O)O)O)(O)CO	C10H21NO7	267.28	Metabolism	Glucokinase modulator	α-glucosidase	Voglibose, an N-substituted derivative of valiolamine, exhibits excellent inhibitory activity against α-glucosidases and action against hyperglycemia and various disorders caused by hyperglycemia.	Chen X, et al. Curr Med Chem, 2006, 13(1), 109-116.	Approved
T6720	Vatalanib 2HCl	CGP-797870 dihydrochloride;ZK-222584 dihydrochloride;PTK787 dihydrochloride;Vatalanib dihydrochloride;Vatalanib (PTK787) 2HCl;CGP-79787 dihydrochloride	212141-51-0	Cl.Cl.Clc1ccc(Nc2nnc(Cc3ccncc3)c3ccccc23)cc1	C20H15ClN4·2HCl	419.73	Angiogenesis; Tyrosine Kinase/Adaptors	PDGFR inhibitor; VEGFR inhibitor	PDGFRβ; VEGFR1/FLT1; VEGFR2/Flk1; VEGFR2/KDR; VEGFR3/FLT4	Vatalanib (PTK787) (IC50=37 nM) is an inhibitor of VEGFR2/KDR. It exhibits less effective against VEGFR1/Flt-1 and 18-fold against VEGFR3/Flt-4.	Wood JM, et al. Cancer Res. 2000, 60(8), 2178-2189.	Clinical
T6718	Vanillylacetone	Gingerone;Zingerone;NSC 15335	122-48-5	CC(=O)CCc1cc(c(cc1)O)OC	C11H14O3	194.23	NF-Κb	NF-κB	NF-κB	Zingerone (Vanillylacetone) is a nontoxic methoxyphenol isolated from Zingiber officinale, with potent anti-inflammatory, antidiabetic, antilipolytic, antidiarrhoeic, antispasmodic and anti-tumor properties. Zingerone alleviates oxidative stress and inflammation, down-regulates NF-κB mediated signaling pathways. Zingerone acts as an anti-mitotic agent, and inhibits the growth of neuroblastoma cel…	Chen JC, et al. J Agric Food Chem, 2007, 55(21), 8390-8397.
T6716	Valsartan	CGP 48933;Diovan;Tareg	137862-53-4	CCCCC(=O)N(Cc1ccc(cc1)c1ccccc1c1n[nH]nn1)[C@@H](C(C)C)C(=O)O	C24H29N5O3	435.52	Endocrinology/Hormones	RAAS antagonist	angiotensin II receptor	Valsartan is a tetrazole derivative and angiotensin II type 1 receptor blocker that is used to treat hypertension.	Chioléro A, et al. Expert Opin Investig Drugs. 1998 Nov;7(11):1915-25.	FDA Approved
T6712	Tyrphostin AG 879	AG 879	148741-30-4	CC(C)(C)c1cc(cc(c1O)C(C)(C)C)\C=C(/C#N)C(N)=S	C18H24N2OS	316.46	Angiogenesis; Tyrosine Kinase/Adaptors; JAK/STAT signaling	EGFR inhibitor; HER inhibitor; PDGFR inhibitor; Trk receptor inhibitor	EGFR; HER2-Neu; PDGFR; Trk	Tyrphostin AG 879 effectively inhibits HER2/ErbB2 (IC50: 1 μM), 100- and 500-fold higher selective to ErbB2 than EGFR and PDGFR.	Zhou Y, et al. Cancer Res, 2005, 65(13), 5848-5856.
T6711	Tyrphostin AG 1296	AG 1296	146535-11-7	COc1cc2nc(cnc2cc1OC)c3ccccc3	C16H14N2O2	266.29	Angiogenesis	PDGFR inhibitor	PDGFR	Tyrphostin AG 1296 is an inhibitor of PDGFR with IC50 of 0.3-0.5 μM, no activity to EGFR.	Kovalenko M, et al. Cancer Res, 1994, 54(23), 6106-6114.	Preclinical
T6708	Tolcapone	Ro 40-7592;Tasmar	134308-13-7	Cc1ccc(cc1)C(=O)c1cc(c(c(c1)O)O)[N+](=O)[O-]	C14H11NO5	273.24	Metabolism	Transferase inhibitor	COMT	Tolcapone is a catechol-O-methyltransferase inhibitor used in the therapy of Parkinson disease as adjunctive therapy in combination with levodopa and carbidopa.	Zürcher G, et al. Adv Neurol, 1990, 53:497-50	FDA Approved/Clinical
T6699	Tempol	4-Hydroxy-TEMPO;Tanol;TMPN	2226-96-2	CC1(C)CC(O)CC(C)(C)N1[O]	C9H18NO2	172.24	Immunology/Inflammation	ROS inhibitor	ROS	Tempol is a superoxide scavenger. It has anti-inflammatory, neuroprotective and analgesic effects.	Mitchell JB, et al. Arch Biochem Biophys, 1991, 289(1), 62-70.	Clinical
T6698	Temocapril HCl	Temocapril hydrochloride;CS-622 HCl;Acecol;CS-622	110221-44-8	CCOC(=O)[C@H](CCc1ccccc1)N[C@H]1CS[C@@H](CN(C1=O)CC(=O)O)c1cccs1.Cl	C23H28N2O5S2·HCl	513.07	Endocrinology/Hormones	RAAS inhibitor	ACE	Temocapril HCl, the hydrochloride of Temocapril, is a long-acting ACE inhibitor used for the therapy of hypertension.	Suzuki H, Kawaratani T, Shioya H, Uji Y,Saruta T.Biopharm Drug Dispos. 1993 Jan;14(1):41-50.	Approved
T6697	TCID	UCH-L3 Inhibitor	30675-13-9	Clc1c2C(=O)CC(=O)c2c(Cl)c(Cl)c1Cl	C9H2Cl4O2	283.92	Ubiquitination	DUB inhibitor	UCH-L1; UCH-L3	TCID(IC50=0.6 μM) is a DUB inhibitor of ubiquitin C-terminal hydrolase L3. It has the 125-fold selectivity to L1.	Liu Y, et al. Chem Biol, 2003, 10(9), 837-846.
T6696	Tazarotene	AGN 190168;Tazorac;Zorac	118292-40-3	CCOC(=O)c1cnc(cc1)C#Cc1cc2c(cc1)SCCC2(C)C	C21H21NO2S	351.46	Metabolism	Retinoid Receptor inhibitor	RAR	Tazarotene is a synthetic, topical retinoid. Tazarotene induces the expression of tazarotene-induced gene 3 (TIG3), a tumor suppressor gene. In psoriasis, tazarotene normalizes abnormal keratinocyte differentiation and reduces their hyperproliferation.	Yen A, et al. Mol Pharmacol, 2004, 66(6), 1727-1737.	FDA approved/Clinical
T6695	Tasquinimod	ABR-215050	254964-60-8	COc1c2c(ccc1)n(C)c(=O)c(C(=O)N(C)c1ccc(cc1)C(F)(F)F)c2O	C20H17F3N2O4	406.36	Chromatin/Epigenetic; DNA Damage/DNA Repair; NF-Κb	HDAC inhibitor	HDAC4	Tasquinimod is a quinoline-3-carboxamide linomide analog with antiangiogenic and potential antineoplastic activities. Tasquinimod has been shown to decrease blood vessel density but the exact mechanism of action is not known. This agent has also been shown to augment the antineoplastic effects of docetaxel and androgen ablation in a murine model of prostate cancer involving human prostate cancer …	Isaacs JT, et al. Cancer Res.2013, 73(4), 1386-1399.	Clinical/Preclinical
T6694	Tamibarotene	Am 80;Amnolake;NSC 608000	94497-51-5	CC1(CCC(c2c1ccc(c2)NC(=O)c1ccc(cc1)C(=O)O)(C)C)C	C22H25NO3	351.44	Metabolism	Retinoid Receptor agonist	RARα; RARβ	Tamibarotene is an orally active, synthetic retinoid, developed to overcome all-trans retinoic acid (ATRA) resistance, with potential antineoplastic activity.	Sanda T, et al. Leukemia, 2005, 19(6), 901-909.	Approved/Clinical
T6690	T0901317		293754-55-9	OC(c1ccc(cc1)N(CC(F)(F)F)S(=O)(=O)c1ccccc1)(C(F)(F)F)C(F)(F)F	C17H12F9NO3S	481.33	Metabolism; Others	FXR agonist; Liver X Receptor agonist	FXR; LXR	T0901317 is a potent and selective agonist for both LXR and FXR, with EC50 of ~50 nM and 5 μM, respectively; it inhibits nuclear factor/κB (NF/κB).	Repa JJ, et al. Science, 2000, 289(5484), 1524-1529.	Preclinical
T6689	T0070907		313516-66-4	c1cc(c(cc1[N+](=O)[O-])C(=O)Nc1ccncc1)Cl	C12H8ClN3O3	277.66	Metabolism	PPAR inhibitor	PPARα; PPARγ; PPARδ	T0070907(IC50=1 nM) , an effective and specific PPARγ inhibitor, with the >800-fold selectivity over PPARα and PPARδ.	Lee G et al. J Biol Chem, 2002, 277(22), 19649-19657.
T6688	Synephrine HCl	Oxedrine hydrochloride;Synephrine hydrochloride	5985-28-4	C(c1ccc(cc1)O)(CNC)O.Cl	C9H13NO2·HCl	203.67	GPCR/G Protein	Adrenergic Receptor agonist	α-adrenergic receptor	SynephrineHCl (Oxedrine, p-Synephrine) is an agonist that acts on sympathomimetic α-adrenergic receptor (AR).	Huang YT, et al. Jpn J Pharmacol, 2001, 85(2), 183-188.
T6687	Suprofen	TN-762;Profenal;Suprol;Maldocil	40828-46-4	CC(C(=O)O)c1ccc(cc1)C(=O)c1cccs1	C14H12O3S	260.31	Immunology/Inflammation; Neuroscience	COX inhibitor	COX-1; COX-2	Suprofen is an IBUPROFEN-type anti-inflammatory analgesic and antipyretic. It inhibits prostaglandin synthesis and has been proposed as an anti-arthritic.	O'Donnell JP, et al. Drug Metab Dispos, 2003, 31(11), 1369-1377.	FDA Approved
T6683	STF62247	STF 62247;STF-62247	315702-99-9	Cc1cc(ccc1)Nc1nc(cs1)c1ccncc1	C15H13N3S	267.35	Endocrinology/Hormones	Estrogen/progestogen Receptor inhibitor	ER	STF-62247 is TGN inhibitor with IC50 of 0.625 μM and 16 μM in RCC4 and RCC4/VHL cells, respectively.	Turcotte S, et al. Cancer Cell. 2008, 14(1), 90-102.	Preclinical
T6682	STF118804	STF 118804;STF-118804	894187-61-2	Cc1ccc(cc1)S(=O)(=O)Cc1c(oc(n1)c1ccc(cc1)C(=O)NCc1cnccc1)C	C25H23N3O4S	461.53	Metabolism	NAMPT inhibitor	NAMPT	STF-118804 is a highly specific NAMPT inhibitor; reduces the viability of most B-ALL cell lines with IC50 <10 nM.	Matheny CJ, et al. Chem Biol. 2013, 20(11), 1352-1363.
T6681	STF083010	STF 083010;STF-083010	307543-71-1	Oc1ccc2ccccc2c1\C=N\S(=O)(=O)c1cccs1	C15H11NO3S2	317.38	Others	Others	IRE1α	STF-083010 is a selective inhibitor of the IRE1α endonuclease.	Papandreou l, et al. Blood. 2011, 117(4), 1311-1314.
T6679	SRT2104	GSK2245840;sirtuin modulator	1093403-33-8	Cc1c(sc(n1)c1cnccc1)C(=O)Nc1ccccc1c1cn2c(csc2n1)CN1CCOCC1	C26H24N6O2S2	516.64	Chromatin/Epigenetic; DNA Damage/DNA Repair	Sirtuin activator	SIRT1	SRT2104 (GSK2245840) is a selective and brain-permeable SIRT1 activator.	Mercken EM, et al. Aging Cell. 2014, 13(5), 787-796.	Clinical
T6678	Splitomicin	1-Naphthalenepropanoic Acid	5690-03-9	O=C1CCc2c3ccccc3ccc2O1	C13H10O2	198.22	Chromatin/Epigenetic; DNA Damage/DNA Repair	Sirtuin inhibitor	SIRT2p	Splitomicin (IC50 of 60 μM), a specific inhibitor of NAD(+)-dependent histone deacetylase Sir2p, displays a high activity in a cell-based assay.	Bedalov A, et al. Proc Natl Acad Sci U S A. 2001, 98(26), 15113-15118.
T6674	Sodium ascorbate	Sodium L-ascorbate;Vitamin C sodium salt;(+)-Sodium L-ascorbate;L-Ascorbic acid sodium	134-03-2	[Na+].OC[C@H](O)[C@H]1OC(=O)C(O)=C1[O-]	C6H8O6·Na	201.13	Others	Others	Others	Sodium Ascorbate is a more bioavailable form of vitamin C that is an alternative to taking ascorbic acid as a supplement.	Noto V, et al. Cancer, 1989, 63(5), 901-906.	FDA Approved
T6673	SKI II	SphK-I2	312636-16-1	c1cc(ccc1c1csc(n1)Nc1ccc(cc1)O)Cl	C15H11ClN2OS	302.78	GPCR/G Protein	S1P Receptor inhibitor	SphK1	SKI II is a highly selective and non-ATP-competitive S1P receptor inhibitor (IC50: 0.5 μM) while exhibiting no inhibitory action on other kinases including PKCα, PI3K, and ERK2.	French KJ, et al. Cancer Res, 2003, 63(18), 5962-5969.
T6671	Sirtinol		410536-97-9	CC(c1ccccc1)NC(=O)c1ccccc1/N=C/c1c(O)ccc2ccccc12	C26H22N2O2	394.47	Chromatin/Epigenetic; DNA Damage/DNA Repair	Sirtuin inhibitor	SIRT1; SIRT2	Sirtinol is a selective SIRT1/2 inhibitor (IC50: 131/38 μM).	Grozinger CM, et al. J Biol Chem, 2001, 276(42), 38837-38843.
T6669	SH-4-54		1456632-40-8	CN(CC(=O)N(Cc1ccc(cc1)C1CCCCC1)c1ccc(cc1)C(O)=O)S(=O)(=O)c1c(F)c(F)c(F)c(F)c1F	C29H27F5N2O5S	610.59	JAK/STAT signaling; Stem Cells	STAT inhibitor	STAT3; STAT5	SH-4-54 is a most potent, small molecule, nonphosphorylated STAT3 inhibitor.	Haftchenary S, et al. ACS Med Chem Lett. 2013, 4(11), 1102-1107.
T6668	SGC-CBP30		1613695-14-9	COc1ccc(CCc2nc3cc(ccc3n2C[C@H](C)N2CCOCC2)-c2c(C)noc2C)cc1Cl	C28H33CIN4O3	509.04	Chromatin/Epigenetic	Epigenetic Reader Domain inhibitor	CREBBP; EP300	SGC-CBP30 is an effective CREBBP/EP300 inhibitor (IC50: 21/38 nM).	Structural Genomics Consortium
T6662	Scopine	6,7-Epoxytropine	498-45-3	CN1[C@H]2C[C@H](O)C[C@@H]1[C@H]1O[C@@H]21	C8H13NO2	155.19	GPCR/G Protein	Adrenergic Receptor agonist	α1-adrenergic receptor	Scopine, the metabolite of anisodine, is an α1-adrenergic receptor agonist used in the therapy of acute circulatory shock.	Wang X, et al.Bioconjug Chem. 2014 Nov 19;25(11):2046-54.
T6661	SC75741		913822-46-5	O=C(NC1=NC2=CC=C(C=C2N1)C(=O)C1=CC=CC=C1)C1=CSC(=N1)C1CCN(CC1)C1=C2SC=CC2=NC=N1	C29H23N7O2S2	565.67	Immunology/Inflammation	NF-κB inhibitor	NF-κB	SC75741 is a potent NF-κB inhibitor with EC50 of 200 nM.	Leban J, et al. Bioorg Med Chem Lett. 2007, 17(21), 5858-5862.	Preclinical
T6660	SB705498		501951-42-4	c1(ccccc1NC(=O)N[C@H]1CN(CC1)c1ccc(cn1)C(F)(F)F)Br	C17H16BrF3N4O	429.23	Membrane transporter/Ion channel	TRP/TRPV Channel antagonist	hTRPV1; hTRPV1	SB705498 is a TRPV1 antagonist for hTRPV1. SB-705498 has been investigated for the treatment of Rhinitis, Chronic Cough, and Non-allergic Rhinitis.	Gunthorpe MJ, et al. J Pharmacol Exp Ther. 2007, 321(3), 1183-1192.	Clinical
T6659	SB415286		264218-23-7	Oc1ccc(NC2=C(C(=O)NC2=O)c2ccccc2[N+]([O-])=O)cc1Cl	C16H10ClN3O5	359.72	PI3K/Akt/mTOR signaling	GSK-3 inhibitor	GSK-3α , GSK-3β	SB415286 is a potent GSK3α inhibitor with IC50/Ki of 78 nM/31 nM with equally effective inhibition of GSK-3β.	Coghlan MP, et al. Chem Biol, 2000, 7(10), 793-803.
T6644	Rolipram	SB 95952;ZK 62711;(R,S)-Rolipram	61413-54-5	COc1c(cc(cc1)C1CC(=O)NC1)OC1CCCC1	C16H21NO3	275.34	Metabolism	PDE inhibitor	PDE4B; PDE4D	Rolipram is a phosphodiesterase 4 inhibitor with antidepressant properties.	MacKenzie SJ, et al. Action of rolipram on specific PDE4 cAMP phosphodiesterase isoforms and on the phosphorylation of cAMP-response-element-binding protein (CREB) and p38 mitogen-activated protein (MAP) kinase in U937 monocyticcells. Biochem J. 2000 Apr	Clinical/Preclinical
T6643	Ro 31-8220 Mesylate	Bisindolylmaleimide IX mesylate;Ro 31-8220 methanesulfonate;Bisindolylmaleimide IX	138489-18-6	Cn1cc(c2ccccc12)C1=C(C(=O)NC1=O)c1cn(c2ccccc12)CCCSC(=N)N.CS(=O)(=O)O	C25H23N5O2S·CH4O3S	553.65	Cytoskeletal Signaling	PKC inhibitor	PKCα; PKCβ1; PKCβ2; PKCγ; PKCε	Ro 31-8220 is a pan-PKC inhibitor for PKC-α/βI/βII/γ/ε (IC50: 5/24/14/27/24 nM), and also shows potent inhibition against MSK1, MAPKAP-K1b, S6K1, and GSK3β.	Wilkinson SE, et al. Biochem J. 1993, 294 ( Pt 2), 335-337.	Preclinical
T6639	RG2833	RGFP109	1215493-56-3	O=C(Nc1ccccc1N)CCCCCNC(=O)c1ccc(C)cc1	C20H25N3O2	339.43	Chromatin/Epigenetic; DNA Damage/DNA Repair; NF-Κb	HDAC inhibitor	HDAC1; HDAC3	RG2833 (RGFP109), a brain-penetrant HDAC inhibitor, is with IC50 of 60 nM and 50 nM for HDAC1 and HDAC3, respectively.	Rai M, et al. PLoS One. 2010, 5(1), e8825.	Clinical
T6636	Refametinib	RDEA119;BAY 869766;BAY 86-97661	923032-37-5	Fc1cc(OC)c(NS(=O)(=O)C2(CC2)C[C@H](O)CO)c(Nc2ccc(I)cc2F)c1F	C19H20F3IN2O5S	572.34	MAPK	MEK inhibitor	MEK1; MEK2	Refametinib (RDEA119, Bay 86-9766) is an effective, ATP non-competitive and specific inhibitor of MEK1/2 (IC50: 19/47 nM).	Iverson C, et al, Cancer Res, 2009, 69(17), 6839-6847.	Clinical
T6634	RBC8		361185-42-4	COc1ccc(c(c1)C1C(=C(N)Oc2c1c(c1ccc3ccccc3c1)[nH]n2)C#N)OC	C25H20N4O3	424.45	GPCR/G Protein	GTPase inhibitor	GTPases RalA; GTPases RalB	RBC8 is a specific GTPases RalA/RalB inhibitor by inhibiting the binding of Ral to its effector RALBP1, no inhibition on the GTPases RhoA and Ras.	Yan C, et al. Nature. 2014, 515(7527), 443-447.
T6633	Ranolazine	RS 43285-003;CVT 303;Ranexa	95635-55-5	COc1ccccc1OCC(O)CN1CCN(CC(=O)Nc2c(C)cccc2C)CC1	C24H33N3O4	427.54	Membrane transporter/Ion channel	Calcium Channel inhibitor	Calcium Channel	Ranolazine is a calcium uptake inhibitor via the sodium/calcium channel, used to treat chronic angina. It affects the sodium-dependent calcium channels during myocardial ischemia in rabbits by altering the intracellular sodium level.	Undrovinas AI, et al. J Cardiovasc Electrophysiol,2006, 17 Suppl 1, S169-S177.	FDA Approved/Clinical
T6632	Raltitrexed	D1694;ICI-D1694;ZD1694;Tomudex	112887-68-0	CN(Cc1ccc2[nH]c(C)nc(=O)c2c1)c1ccc(s1)C(=O)N[C@@H](CCC(O)=O)C(O)=O	C21H22N4O6S	458.49	DNA Damage/DNA Repair	DNA/RNA Synthesis inhibitor	Thymidylate synthase	Raltitrexed（IC50 of 9 nM）, a thymidylate synthase inhibitor, is used for the inhibition of L1210 cell growth.	Peters GJ, et al. Eur J Cancer, 2000, 36(7), 916-924.	Approved
T6629	PYR41	PYR 41;PYR-41	418805-02-4	CCOC(=O)c1ccc(cc1)N1C(=O)/C(=C\c2ccc(o2)[N+](=O)[O-])/C(=O)N1	C17H13N3O7	371.3	Ubiquitination	E1 Activating inhibitor	Ubiquitin-activating Enzyme E1	PYR-41 is the first cell-permeable inhibitor of ubiquitin-activating enzyme E1, with no activity at E2.	Yang Y, et al. Cancer Res, 2007, 67(19), 9472-9481.
T6628	Pirarubicin	THP;Theprubicin	72496-41-4	COc1cccc2C(=O)c3c(O)c4C[C@](O)(C[C@H](O[C@H]5C[C@H](N)[C@H](O[C@@H]6CCCCO6)[C@H](C)O5)c4c(O)c3C(=O)c12)C(=O)CO	C32H37NO12	627.64	DNA Damage/DNA Repair	Topoisomerase inhibitor	Topo II	Pirarubicin is an anthracycline antibiotic. It is also a DNA/RNA synthesis inhibitor that intercalates into DNA and interacts with topoisomerase II, utilized as an antineoplastic agent.	Sugiyama T, et al. Jpn J Cancer Res, 1999, 90(7), 775-780.	Approved
T6625	Ozagrel hydrochloride	Ozagrel HCl;OKY-046 HCl	78712-43-3	c1cc(ccc1Cn1ccnc1)/C=C/C(=O)O.Cl	C13H12N2O2·HCl	264.71	Others	Thrombin inhibitor	Thromboxane A2 synthetase	Ozagrel HCl is a selective thromboxane A(2) synthetase inhibitor used for the improvement of postoperative cerebrovascular contraction and accompanying cerebral ischaemia.	Ishitsuka Y, et al. J Pharmacol Sci, 2009, 111(2), 211-215.	Approved/Clinical
T6620	Ospemifene	FC-1271a	128607-22-7	c1ccc(cc1)/C(=C(/c1ccccc1)\c1ccc(cc1)OCCO)/CCCl	C24H23ClO2	378.89	Endocrinology/Hormones	Estrogen/progestogen Receptor inhibitor	ER	Ospemifene is a new selective non-hormonal estrogen receptor modulator (SERM) that is used for the treatment of moderate to severe dyspareunia, a symptom of vulvar and vaginal atrophy, due to menopause. FDA approved on February 26, 2013.	Constantine GD, Kagan R, Miller PD.Menopause. 2016 Mar 29. [Epub ahead of print]	FDA Approved
T6617	Optovin		348575-88-2	Cc1cc(C=C2SC(=S)NC2=O)c(C)n1-c1cccnc1	C15H13N3OS2	315.41	Membrane transporter/Ion channel	TRP/TRPV Channel activator	TRPA1	Optovin is a TRPA1 activator, which is reversibly photoactivated.	Kokel D, et al. Nat Chem Biol. 2013, 9(4), 257-263.
T6614	Nutlin-3b	(+)-Nutlin-3	675576-97-3	CC(C)Oc1c(ccc(c1)OC)C1=N[C@@H]([C@@H](N1C(=O)N1CCNC(=O)C1)c1ccc(cc1)Cl)c1ccc(cc1)Cl	C30H30Cl2N4O4	581.49	Apoptosis	Mdm2 antagonist	Mdm2	Nutlin-3b is a p53/MDM2 antagonist or inhibitor (IC50: 13.6 μM), 150-fold less potent (+)-enantiomer of Nutlin-3 as in comparison with opposite (-)-enantiomer Nutlin-3a.	Vassilev LT, et al. Science, 2004, 303(5659), 844-848.	Preclinical
T6606	Nicaraven		79455-30-4	CC(CNC(=O)c1cnccc1)NC(=O)c1cnccc1	C15H16N4O2	284.31	Others	Others	Others	Nicaraven, a hydroxyl radical scavenger, has neuroprotective and antivasospastic effects.	Zingarelli B, et al. Shock, 2000, 13(2), 126-134.
T6605	NH125		278603-08-0	[I-].CCCCCCCCCCCCCCCCn1cc[n+](Cc2ccccc2)c1C	C27H45IN2	524.56	Cytoskeletal Signaling; GPCR/G Protein; Neuroscience	CaMK inhibitor; PKA inhibitor; PKC inhibitor	CaMKII; eEF-2 kinase; PKA; PKC	NH125 is a selective eEF-2 kinase inhibitor with IC50 of 60 nM, >125-fold selectivity over PKC, PKA, and CaMKII, and also a potent histidine kinase inhibitor.	Arora S, et al. Cancer Res. 2003, 63(20), 6894-6899.
T6604	Nepicastat HCl	RS-25560-197 hydrochloride;Nepicastat hydrochloride;SYN-117 hydrochloride;Nepicastat (SYN-117) HCl	170151-24-3	C1Cc2c(cc(cc2C[C@H]1n1c(c[nH]c1=S)CN)F)F.Cl	C14H15F2N3S·HCl	331.81	Metabolism	Hydroxylase inhibitor	Dopamine β-hydroxylase; Dopamine β-hydroxylase	Nepicastat (SYN-117) HCl is an effective and specific inhibitor, which is used for bovine and human dopamine-β-hydroxylase with IC50 of 8.5 nM and 9 nM, respectively.The affinity of Nepicastat for twelve other enzymes and thirteen neurotransmitter receptors is negligible.	Stanley WC, et al. Br J Pharmacol. 1997, 121(8), 1803-1809.	Clinical
T6603	Nelarabine	GW 506U78;Nelzarabine;506U78	121032-29-9	COc1nc(N)nc2n(cnc12)[C@@H]1O[C@H](CO)[C@@H](O)[C@@H]1O	C11H15N5O5	297.27	DNA Damage/DNA Repair	DNA/RNA Synthesis inhibitor	DNA synthesis (ALL-SIL cells); DNA synthesis (HSB2 cells); DNA synthesis (JURKAT cells); DNA synthesis (PER-255 cells)	Nelarabine is a purine nucleoside analog and DNA synthesis inhibitor with IC50 from 0.067-2.15 μM in tumor cells.	Beesley AH, et al. Br J Haematol. 2007, 137(2), 109-116.	FDA Approved
T6602	Naratriptan	GR-85548A hydrochloride;Naratriptan hydrochloride;Naratriptan HCl;Amerge;Naramig	143388-64-1	CNS(=O)(=O)CCc1cc2c(cc1)[nH]cc2C1CCN(CC1)C.Cl	C17H25N3O2S·HCl	371.93	GPCR/G Protein; Neuroscience	5-HT Receptor agonist	5-HT1	Naratriptan Hydrochloride is the hydrochloride salt form of naratriptan, a sulfonamide with selective serotonin (5-HT) 1 receptor agonistic activity and anti-migraine property. Naratriptan hydrochloride binds selectively and with high affinity to the 5-HT1D and 5-HT1B receptor subtypes. Activation of these 5-HT1D/B receptors located on intracranial blood vessels leads to vasoconstriction and prov…	Sattar M, Hadgraft J, Lane ME.Int J Pharm. 2015 Sep 30;493(1-2):146-51.	FDA Approved/Preclinical
T6597	Mosapride Citrate	AS-4370 citrate;TAK-370 citrate;AS-4370	112885-42-4	CCOc1cc(c(cc1C(=O)NCC1CN(CCO1)Cc1ccc(cc1)F)Cl)N.C(C(=O)O)C(CC(=O)O)(C(=O)O)O	C21H25ClFN3O3·C6H8O7	614.02	GPCR/G Protein; Neuroscience	5-HT Receptor agonist	5-HT4	Mosapride Citrate, a gastroprokinetic agent, utilizes as a selective 5HT4 agonist.	Nonogaki K, Kaji T. Diabetes Res Clin Pract. 2015 Dec;110(3):e18-21.	Approved/Clinical
T6591	ML130	CID-1088438;Nodinitib-1	799264-47-4	Cc1ccc(cc1)S(=O)(=O)n1c(N)nc2ccccc12	C14H13N3O2S	287.34	Apoptosis; NF-Κb	NOD inhibitor; TNF inhibitor	NOD1; NOD2; TNF-α	Nodinitib-1 is a potent and selective NOD1 inhibitor with an IC50 of 0.56 μM.	Khan PM et al. ACS Med Chem Lett, 2011, 2(10), 780-785.
T6588	Mitoxantrone	mitozantrone	65271-80-9	OCCNCCNc1ccc(NCCNCCO)c2c1C(=O)c1c(O)ccc(O)c1C2=O	C22H28N4O6	444.48	DNA Damage/DNA Repair	Topoisomerase inhibitor	Topo II	Mitoxantrone is an anthracenedione antibiotic with antineoplastic activity. Mitoxantrone intercalates into and crosslinks DNA, thereby disrupting DNA and RNA replication. This agent also binds to topoisomerase II, resulting in DNA strand breaks and inhibition of DNA repair. Mitoxantrone is less cardiotoxic compared to doxorubicin.	Bellosillo B, et al. Br J Haematol, 1998, 100(1), 142-146.	FDA Approved
T6584	MG149	Tip60 HAT inhibitor	1243583-85-8	Oc1c(C(=O)O)c(CCc2ccc(CCCCCCC)cc2)ccc1	C22H28O3	340.46	Others	Others inhibitor	MOF; Tip60	MG149 is a selective and potent Tip60 inhibitor with IC50 of 74 uM, similar potentcy for MOF(IC50= 47 uM).	Ghizzoni M, et al. 6-alkylsalicylates are selective Tip60 inhibitors and target the acetyl-CoA binding site. Eur J Med Chem. 2012 Jan;47(1):337-44.
T6580	Meprednisone	NSC 527579;SCH 4358;Betanisona;Methylprednisone;Betapar	1247-42-3	C1=CC(=O)C=C2CC[C@H]3[C@@H]4C[C@@H]([C@@]([C@]4(CC(=O)[C@@H]3[C@@]12C)C)(C(=O)CO)O)C	C22H28O5	372.46	Metabolism	GR inhibitor	Glucocorticoid Receptor	Betapar(Meprednisone) is a glucocorticoid and a methylated derivative of prednisone.	Ma X, He J, Yan J, Wang Q, Li H.Chem Biol Interact. 2016 Mar 25;248:52-9.	FDA Approved
T6578	ME0328		1445251-22-8	C[C@H](NC(=O)CCc1nc2ccccc2c(=O)[nH]1)c1ccccc1	C19H19N3O2	321.37	Chromatin/Epigenetic; DNA Damage/DNA Repair	PARP inhibitor	PARP1; PARP3	ME0328 is a potent and selective PARP inhibitor with IC50 of 0.89 μM for PARP3, about 7-fold selectivity over PARP1.	Lindgren AE, et al. ACS Chem Biol. 2013, 8(8), 1698-1703.
T6576	Malotilate	NKK 105;Kantec;Malotilatum	59937-28-9	CC(C)OC(=O)C(=C1SC=CS1)C(=O)OC(C)C	C12H16O4S2	288.38	Metabolism	Lipoxygenase	5-Lipoxygenase	Malotilate is a medicine used for the therapy of liver cirrhosis.	Ohgoda O, et al. J Dermatol Sci, 1998, 17(2), 123-131.	Approved
T6570	L-NAME hydrochloride	NG-Nitroarginine methyl ester hydrochloride;L-NAME HCl;N(G)-Nitro-L-arginine methyl ester	51298-62-5	Cl.COC(=O)[C@@H](N)CCCNC(=N)N[N+]([O-])=O	C7H15N5O4·HCl	269.69	Immunology/Inflammation	NOS inhibitor	eNOS; iNOS; nNOS	L-NAME hydrochloride, a cell-permeable NO synthase inhibitor, displays Ki values of 4.4 μM, 15 nM, and 39 nM, for iNOS (mouse) , nNOS (bovine) , and eNOS (human), respectively.	Furfine ES, et al. Biochemistry, 1993, 32(33), 8512-8517.	Clinical
T6569	L-Mimosine	Leucenol;NSC 69188;Leucenine	500-44-7	N[C@@H](Cn1ccc(=O)c(O)c1)C(O)=O	C8H10N2O4	198.18	Others	Others	Others	L-Mimosine is an antineoplastic alanine-substituted pyridine derivative isolated from Leucena glauca and acts as an iron chelator.	Chung LC, et al. Am J Physiol Cell Physiol. 2012, 302(4), C676-685.	Preclinical
T6564	Leupeptin Hemisulfate		103476-89-7	OS(O)(=O)=O.CC(C)C[C@H](NC(C)=O)C(=O)N[C@@H](CC(C)C)C(=O)N[C@@H](CCCNC(N)=N)C=O.CC(C)C[C@H](NC(C)=O)C(=O)N[C@@H](CC(C)C)C(=O)N[C@@H](CCCNC(N)=N)C=O	C20H38N6O4·1/2H2SO4	475.59	Proteases/Proteasome	Cysteine Protease inhibitor; Serine Protease inhibitor	Cysteine protease; Serine Protease	Leupeptin hemisulfate is a reversible, competitive serine/cysteine protease inhibitor. It is an orally active, antioxidant and anti-inflammatory agent.	Aoyagi T, et al. J Antibiot (Tokyo). 1969, 22(11), 558-568.
T6563	LDC000067	LDC067	1073485-20-7	COc1ccccc1-c1cc(Nc2cccc(CS(N)(=O)=O)c2)ncn1	C18H18N4O3S	370.43	Cell Cycle/Checkpoint	CDK inhibitor	CDK1; CDK2; CDK4; CDK6; CDK9	LDC000067 is a highly specific and selective CDK9 inhibitor with an IC50 value of 44±10 nM.	Albert TK, et al. Br J Pharmacol. 2014, 171(1), 55-68.
T6554	JZL184		1101854-58-3	OC(C1CCN(CC1)C(=O)Oc1ccc(cc1)[N+](=O)[O-])(c1ccc2OCOc2c1)c1ccc2OCOc2c1	C27H24N2O9	520.49	Metabolism	Lipase inhibitor	MAGL	JZL 184 is a potent and selective inhibitor of MAGL with IC50 of 8 nM and 4 μM for inhibition of MAGL and FAAH in mouse brain membranes respectively.	Long JZ, et al. Nat Chem Biol, 2009, 5(1), 37-44.
T6552	Istradefylline	KW-6002	155270-99-8	CCn1c2c(c(=O)n(c1=O)CC)n(c(n2)/C=C/c1cc(c(cc1)OC)OC)C	C20H24N4O4	384.43	GPCR/G Protein	Adenosine Receptor antagonist	A2A	Istradefylline(Ki of 2.2 nM) is a selective adenosine A2A receptor (A2AR) antagonist, which is under development in Phase 3 trails. It has been used in trials studying the treatment and basic science of Drug Abuse, Sleep Disorder, Hepatic Impairment, Parkinson's Disease, and Restless Legs Syndrome, among others.	Chen JF, et al. J Neurosci, 2001, 21(10), RC143.	FDA Approved/Clinical
T6547	Ipratropium Bromide	Sch 1000;Atrovent;Itrop	22254-24-6	[Br-].CC(C)[N+]1(C)[C@H]2CC[C@@H]1C[C@@H](C2)OC(=O)C(CO)c1ccccc1	C20H30BrNO3	412.37	Neuroscience	AChR antagonist	M3 mAChR	Ipratropium is a synthetic anticholinergic agent that is used as an inhalant for treatment of acute bronchospasm due to chronic bronchitis and emphysema.	Zhang W, et al. Eur J Pharmacol,2010, 647(1-3), 178-187.	FDA Approved
T6545	IOX1		5852-78-8	OC(=O)c1ccc(O)c2ncccc12	C10H7NO3	189.17	Chromatin/Epigenetic	Histone Demethylase	2OG oxygenases, including the JmjC demethylases; KDM4A/KDM3A	IOX1 is the most effective broad-spectrum 2OG oxygenases(including the JmjC demethylases) inhibitor. The IC50 of IOX1 for KDM4A, KDM3A, is 0.6 and 0.1 uM, respectively.	Schiller R, et al. ChemMedChem. 2014, 9(3), 566-571.
T6543	Indoximod	1-Methyl-D-tryptophan;NLG-8189;Indoximod (NLG-8189）	110117-83-4	c1cccc2c1n(cc2C[C@@H](N)C(=O)O)C	C12H14N2O2	218.25	Metabolism	IDO inhibitor	IDO	Indoximod is a methylated tryptophan with immune checkpoint inhibitory activity. Indoximod inhibits the enzyme indoleamine 2, 3-dioxygenase (IDO), which degrades the essential amino acid tryptophan, and may increase or maintain tryptophan levels important to T cell function. Tryptophan depletion is associated with immunosuppression involving T cell arrest and anergy.	Hou DY, et al. Cancer Res. 2007, 67(2), 792-801.	Clinical
T6536	HJC0350		885434-70-8	Cc1cc(c(c(c1)C)S(=O)(=O)n1cc(cc1C)C)C	C15H19NO2S	277.38	GPCR/G Protein	cAMP inhibitor	EPAC2	HJC0350 is an effective and specific EPAC2 inhibitor (IC50: 0.3 μM), and no inhibition of Epac1.	Chen H, et al. J Med Chem. 2013, 56(3), 952-962.
T6534	Histamine 2HCl	peremin;Ceplene;Histamine dihydrochloride	56-92-8	Cl.Cl.NCCc1c[nH]cn1	C5H9N3·2HCl	184.07	GPCR/G Protein; Immunology/Inflammation; Neuroscience	Histamine Receptor agonist	H1 receptor; H2 receptor	Histamine, an organic nitrogen compound, works on target cells in the mammalian brain by stimulating of Histamine 1/2.	Hornyak SC, et al. Inflammation, 2003, 27(5), 317-327.	Approved/Clinical/Preclinical
T6532	Hesperadin		422513-13-1	CCS(=O)(=O)Nc1cc2c(cc1)NC(=O)/C/2=C(/c1ccccc1)\Nc1ccc(cc1)CN1CCCCC1	C29H32N4O3S	516.65	Cell Cycle/Checkpoint; Chromatin/Epigenetic	Aurora Kinase inhibitor	Aurora B (human); TbAUK1	Hesperadin(IC50=250 nM) effectively inhibits Aurora B. It potently reduces the activity of AMPK, MAPKAP-K1, MKK1, Lck, CHK1 and PHK, but it could not inhibit MKK1 activity in vivo.	Hauf S, et al. J Cell Biol, 2003, 161(2), 281-294.
T6525	GW5074	Raf1 Kinase Inhibitor I	220904-83-6	c1cc2c(cc1I)/C(=C/c1cc(c(c(c1)Br)O)Br)/C(=O)N2	C15H8Br2INO2	520.94	MAPK	Raf inhibitor	C-Raf	GW5074(IC50=9 nM) is an effective and specific c-Raf inhibitor. It has no effect on the activities of JNK1/2/3, MEK1, MKK6/7, CDK1/2, c-Src, p38 MAP, VEGFR2 or c-Fms.	Chin PC, et al. J Neurochem, 2004, 90(3), 595-608.
T6524	GW0742	GW610742	317318-84-6	Cc1c(CSc2ccc(OCC(=O)O)c(C)c2)sc(n1)c1ccc(c(F)c1)C(F)(F)F	C21H17F4NO3S2	471.49	Metabolism	PPAR	PPARδ;PPARα;PPARγ	GW0742 (GW610742) is an effective and specific PPARδ agonist (EC50: 1 nM/1.1 μM/2 μM, for human PPARδ/α/γ).	Sznaidman ML, et al. Bioorg Med Chem Lett, 2003, 13(9), 1517-1521.	Preclinical
T6523	Guanosine	Vernine;DL-Guanosine;Guanozin	118-00-3	Nc1nc(=O)c2ncn([C@@H]3O[C@H](CO)[C@@H](O)[C@H]3O)c2[nH]1	C10H13N5O5	283.24	Metabolic Enzyme/Protease	Endogenous Metabolite	Endogenous Metabolite	Guanosine is a purine nucleoside formed from a beta-N9-glycosidic bond between guanine and a ribose ring and is essential for metabolism.	Sáenz JB, et al. Nat Chem Biol. 2009, 5(3), 157-16
T6522	Guanabenz Acetate	Wy8678 acetate;BR-750;Wytensin	23256-50-0	c1(c(cccc1Cl)Cl)/C=N/NC(=N)N.C(=O)(C)O	C8H8Cl2N4·C2H4O2	291.13	GPCR/G Protein	Adrenergic Receptor agonist	α2A-adrenergic receptor; α2B-adrenergic receptor; α2C-adrenergic receptor	Guanabenz Acetate is a specific agonist of adrenergic receptor. The pEC50 for α2a-adrenergic receptor, α2b-adrenergic receptor and α2c-adrenergic receptor is 8.25, 7.01 and ~5, respectively.	Jasper JR, et al. Biochem Pharmacol, 1998, 55(7), 1035-1043.	FDA Approved/Clinical
T6519	Gramine	Donaxine;NSC 16892	87-52-5	CN(C)Cc1c[nH]c2ccccc12	C11H14N2	174.24	GPCR/G Protein	Adiponectin Receptor; Adrenergic Receptor	Adiponectin Receptor; Adrenergic Receptor	Gramine, a natural indole alkaloid, present in several plant species, acts as an active adiponectin receptor (AdipoR) agonist, with IC50s of 3.2 and 4.2 μM for AdipoR2 and AdipoR1, respectively. Gramine is also a human and mouse β2-Adrenergic receptor (β2-AR) agonist. Gramine has anti-tumor, anti-viral and anti-inflammatory properties.	Liu SL, Wang WW, Liu F, Li HY, Liu JS, Yang WD.Bull Environ Contam Toxicol. 2016 Apr;96(4):540-3.
T6518	Gossypol	BL 193;Pogosin;NSC 56817	303-45-7	CC(C)c1c(O)c(O)c(C=O)c2c(O)c(c(C)cc12)-c1c(C)cc2c(C(C)C)c(O)c(O)c(C=O)c2c1O	C30H30O8	518.55	Metabolism	Dehydrogenase inhibitor	dehydrogenase	Gossypol Acetate is a polyphenolic aldehyde that permeates cells and acts as an inhibitor for several dehydrogenase enzymes.	Ciereszko A, et al. Aquat Toxicol, 2000,49(3):181-187.	Clinical
T6517	Golvatinib	E-7050	928037-13-2	C1(CC1)(C(=O)Nc1c(cc(cc1)Oc1cc(ncc1)NC(=O)N1CCC(CC1)N1CCN(CC1)C)F)C(=O)Nc1ccc(cc1)F	C33H37F2N7O4	633.69	Angiogenesis; Tyrosine Kinase/Adaptors	c-Met/HGFR inhibitor; VEGFR inhibitor	c-Met; VEGFR2	Golvatinib is an orally bioavailable dual kinase inhibitor of c-Met (hepatocyte growth factor receptor) and VEGFR-2 (vascular endothelial growth factor receptor-2) tyrosine kinases with potential antineoplastic activity. c-Met/VEGFR kinase inhibitor E7050 binds to and inhibits the activities of both c-Met and VEGFR-2, which may inhibit tumor cell growth and survival of tumor cells that overexpres…	Nakagawa T et al. Cancer Sci, 2010, 101(1), 210-215.	Clinical
T6513	Bisindolylmaleimide I	Go 6850;GF109203X	133052-90-1	CN(C)CCCn1cc(c2ccccc12)C1=C(C(=O)NC1=O)c1c[nH]c2ccccc12	C25H24N4O2	412.48	Angiogenesis; Cytoskeletal Signaling	PDGFR inhibitor; PKC inhibitor	PDGFR; PKCα; PKCβ1; PKCβ2; PKCγ	GF109203X is a potent and highly selective protein kinase C (PKC) inhibitor with a Ki of 14 nM.	Toullec D, et al. J Biol Chem. 1991, 266(24), 15771-15781.
T6511	Ravoxertinib	GDC-0994	1453848-26-4	Cn1c(ccn1)Nc1nccc(n1)c1cc(=O)n(cc1)[C@H](CO)c1cc(c(cc1)Cl)F	C21H18ClFN6O2	440.86	MAPK	ERK inhibitor	ERK1; ERK2	GDC-0994 is an effective and orally available ERK1/2 inhibitor (IC50: 1.1/0.3 nM).	AACR2014. Abstract.	Clinical
T6509	Galeterone	VN-124-1;TOK-001;VN/124-1;VN 124	851983-85-2	C[C@]12CC[C@@H](CC1=CC[C@@H]1[C@@H]2CC[C@]2([C@H]1CC=C2n1cnc2ccccc12)C)O	C26H32N2O	388.55	Endocrinology/Hormones; Metabolism	Androgen Receptor antagonist; P450 antagonist	Androgen Receptor; CYP17	Galeterone is an orally bioavailable small-molecule androgen receptor modulator and CYP17 lyase inhibitor with potential antiandrogen activity. Galeterone exhibits three distinct mechanisms of action: 1) as an androgen receptor antagonist, 2) as a CYP17 lyase inhibitor and 3) by decreasing overall androgen receptor levels in prostate cancer tumors, all of which may result in a decrease in androge…	Handratta VD, et al. J Med Chem, 2005, 48(8), 2972-2984.	Clinical
T6505	Formoterol Hemifumarate	Eformoterol;CGP 25827A;NSC 299587;YM 08316;Eformoterol Hemifumarate	43229-80-7	OC(=O)\C=C\C(O)=O.COc1ccc(C[C@H](C)NC[C@@H](O)c2ccc(O)c(NC=O)c2)cc1.COc1ccc(C[C@@H](C)NC[C@H](O)c2ccc(O)c(NC=O)c2)cc1	C19H24N2O4·1/2C4H4O4	402.4	GPCR/G Protein	Adrenergic Receptor agonist	β2-adrenergic receptor	Formoterol Hemifumarate, an effective, specific and long-acting β2-adrenoceptor agonist, is utilized in the treatment of chronic obstructive pulmonary disease(COPD) and asthma.	Anderson GP, et al. Life Sci, 1993, 52(26), 2145-2160.	FDA Approved/Clinical
T6504	Flupirtine maleate	Katadolon maleate	75507-68-5	CCOC(=O)Nc1c(nc(cc1)NCc1ccc(cc1)F)N.C(=C\C(=O)O)\C(=O)O	C15H17FN4O2·C4H4O4	420.39	Membrane transporter/Ion channel; Neuroscience	NMDAR antagonist; Potassium Channel antagonist	NMDA receptor; Potassium Channel	Flupirtine maleate, a centrally acting non-opioid analgesia, is the salt form of Flupirtine. It is an NMDA receptor antagonist , and also a specific neuronal potassium channel opener.	Perovic S, et al. Eur J Pharmacol, 1994, 288(1), 27-33.	Approved/Clinical
T6501	Fludarabine Phosphate	F-ara-A (NSC 312887) Phosphate;fludara Phosphate;F-ara-AMP;NSC 312887 Phosphate	75607-67-9	P(=O)(O)(O)OC[C@H]1O[C@H]([C@H]([C@@H]1O)O)n1cnc2c1nc(nc2N)F	C10H13FN5O7P	365.21	DNA Damage/DNA Repair	DNA/RNA Synthesis inhibitor	DNA polymerase α; DNA polymerase δ	Fludarabine Phosphate is the phosphate salt of a fluorinated nucleotide antimetabolite analog of the antiviral agent vidarabine (ara-A) with antineoplastic activity. Fludarabine phosphate is rapidly dephosphorylated to 2-fluoro-ara-A and then phosphorylated intracellularly by deoxycytidine kinase to the active triphosphate, 2-fluoro-ara-ATP. This metabolite may inhibit DNA polymerase alpha, ribon…	Huang P, et al, J Biol Chem, 1990, 265(27), 16617-16625.	FDA approved/Clinical
T6500	Ferrostatin-1	Ferrostatin 1;Ferrostatin-1 (Fer-1)	347174-05-4	CCOC(=O)c1ccc(NC2CCCCC2)c(N)c1	C15H22N2O2	262.35	Cell Cycle/Checkpoint	Ferroptosis	Ferroptosis	Ferrostatin-1 is a potent ferroptosis inhibitor (EC50: 60 nM).	Dixon SJ, et al. Ferroptosis: an iron-dependent form of nonapoptotic cell death. Cell. 2012 May 25;149(5):1060-72.
T6496	Vactosertib	TEW-7197;EW-7197	1352608-82-2	Cc1cccc(n1)-c1[nH]c(CNc2ccccc2F)nc1-c1ccc2ncnn2c1	C22H18FN7	399.42	Angiogenesis; Tyrosine Kinase/Adaptors	ALK inhibitor	ALK1; ALK2; ALK3; ALK4; ALK5	Vactosertib is an orally bioavailable inhibitor of the serine/threonine kinase, transforming growth factor (TGF)-beta receptor type 1 (TGFBR1), also known as activin receptor-like kinase 5 (ALK5), with potential antineoplastic activity.	Jin CH, et al. J Med Chem. 2014, 57(10), 4213-4238.	Clinical
T6491	Equol	(-)-(S)-Equol;(−)-Equol;4',7-Dihydroxyisoflavan;4',7-Isoflavandiol	531-95-3	Oc1ccc(cc1)[C@H]1COc2cc(O)ccc2C1	C15H14O3	242.27	Endocrinology/Hormones	Estrogen/progestogen Receptor agonist	ERβ	S-equol is an orally bioavailable, non-steroidal estrogen naturally produced by the metabolism of the isoflavonoid daidzein by human intestinal microflora, with potential chemoprotective and estrogen receptor (ER) modulating activities. S-equol preferentially binds to and activates the beta isoform of ER in certain target tissues, while having an antagonistic effect in other tissues. This modulat…	Muthyala RS, et al. Bioorg Med Chem, 2004, 12(6), 1559-1567.
T6490	Epothilone A	Epo A;epothile	152044-53-6	C[C@H]1CCC[C@H]2O[C@H]2C[C@H](OC(=O)C[C@H](O)C(C)(C)C(=O)[C@H](C)[C@H]1O)/C(=C/c1csc(C)n1)/C	C26H39NO6S	493.66	Cytoskeletal Signaling	Microtubule Associated inhibitor	Tubulin	Epothilone A is a microtubule-stabilizing agent with EC0.01 of 2 μM.	Regueiro-Ren A , et al. Org Lett, 2001, 3(17), 2693-2696.	Preclinical
T6487	Encorafenib	LGX818	1269440-17-6	C[C@@H](CNC1=NC=CC(=N1)C2=CN(N=C2C3=CC(=CC(=C3F)NS(=O)(=O)C)Cl)C(C)C)NC(=O)OC	C22H27ClFN7O4S	540.01	MAPK Signaling	Raf inhibitor	B-Raf (V600E)	LGX818 is an orally available mutated BRaf V600E inhibitor(IC50=0.3 nM) with potential antineoplastic activity.	Darrin D Stuart, et al. Cancer Res, 2012, 72(8 Supplement): 3790	FDA Approved/Clinical
T6486	Enalapril Maleate	MK-421 (maleate);MK-421 Maleate;Renitec Maleate;Glioten Maleate;Vasotec Maleate	76095-16-4	OC(=O)/C=C\C(=O)O.N1(C(=O)[C@@H](N[C@H](C(=O)OCC)CCc2ccccc2)C)[C@H](C(=O)O)CCC1	C20H28N2O5·C4H4O4	492.52	Endocrinology/Hormones	RAAS inhibitor	ACE	Enalapril Maleate, an angiotensin-converting enzyme (ACE) inhibitor, is utilized in the treatment of hypertension, chronic heart failure , and diabetic nephropathy.	Vlasses PH, et al. Clin Pharm,1985, 4(1), 27-40.	FDA Approved
T6485	Embelin	Emberine;NSC 91874;Embelic acid	550-24-3	CCCCCCCCCCCC1=C(C(=O)C=C(C1=O)O)O	C17H26O4	294.39	Apoptosis; GPCR/G Protein; Metabolism	IAP inhibitor; Lipoxygenase inhibitor; Prostaglandin Receptor inhibitor	XIAP; 5-Lipoxygenase; mPGES-1	Embelin, isolated from the Japanese Ardisia herb, is an inhibitor of the X-linked inhibitor of apoptosis (IC50: 4.1 uM).	Nikolovska-Coleska Z, et al. J Med Chem, 2004, 47(10), 2430-2440.	FDA Approved/Preclinical
T6484	EI1	Ezh2 inhibitor;KB-145943	1418308-27-6	CCC(CC)n1ccc2c(cc(cc12)C#N)C(=O)NCc1c(C)cc(C)[nH]c1=O	C23H26N4O2	390.48	Chromatin/Epigenetic	Histone Methyltransferase	EZH2	EI1 is a potent and selective EZH2 inhibitor with IC50 of 15 nM and 13 nM for EZH2 (WT) and EZH2 (Y641F), respectively.	Qi W, et al. Proc Natl Acad Sci U S A. 2012, 109(52), 21360-21365.
T6483	EHT 1864	EHT 1864 2HCl	754240-09-0	O=c1cc(CN2CCOCC2)occ1OCCCCCSc1ccnc2cc(C(F)(F)F)ccc12.Cl.Cl	C25H29Cl2F3N2O4S	581.47	Cell Cycle/Checkpoint	Rho inhibitor	Rac1; Rac1b; Rac2; Rac3	EHT 1864 is a effective Rac family GTPase inhibitor for Rac1/Rac1b/Rac2/Rac3 (Kd: 40/50/60/250 nM).	Shutes A, et al. J Biol Chem. 2007, 282(49), 35666-35678.	Preclinical
T6482	Efaproxiral Sodium	RSR13 sodium	170787-99-2	[Na+].Cc1cc(C)cc(NC(=O)Cc2ccc(OC(C)(C)C([O-])=O)cc2)c1	C20H23NO4·Na	363.38	Others	Others	Others	Efaproxiral Sodium , a synthetic allosteric modifier of hemoglobin, is utilized for brain metastases originating from breast cancer.	Donnelly ET, et al. Exp Biol Med (Maywood), 2006, 231(3), 317-321.	Clinical
T6481	Droxinostat	NS 41080	99873-43-5	Cc1cc(Cl)ccc1OCCCC(=O)NO	C11H14ClNO3	243.69	Chromatin/Epigenetic; DNA Damage/DNA Repair; NF-Κb	HDAC inhibitor	HDAC10; HDAC3; HDAC6; HDAC8; HDAC9	Droxinostat is a selective inhibitor of HDAC, mostly for HDACs 6 and 8 with IC50 of 2.47 μM and 1.46 μM, greater than 8-fold selective against HDAC3 and no inhibition to HDAC1, 2, 4, 5, 7, 9, and 10.	Schimmer AD, et al. Cancer Res, 2006, 66(4), 2367-2375.
T6478	Donepezil HCl	Donepezil Hydrochloride;E2020;Aricept;BNAG	120011-70-3	Cl.COc1c(OC)cc2C(=O)C(CC3CCN(Cc4ccccc4)CC3)Cc2c1	C24H29NO3·HCl	415.96	Neuroscience	AChR inhibitor	bAChE; hAChE	Donepezil is a selective and effective AChE inhibitor for bAChE and hAChE (IC50: 8.12/11.6 nM).	Ogura H, et al. Methods Find Exp Clin Pharmacol. 2000, 22(8), 609-613.	FDA Approved/Clinical
T6476	Dofetilide	UK 68789;UK-68798;Tikosyn	115256-11-6	CN(CCOc1ccc(NS(C)(=O)=O)cc1)CCc1ccc(NS(C)(=O)=O)cc1	C19H27N3O5S2	441.56	Membrane transporter/Ion channel	Potassium Channel inhibitor	Potassium Channel	Dofetilide is a sulfonamide class III antiarrhythmic agent and potassium channel blocker. Dofetilide selectively blocks cardiac ion channels of the rapid component of the delayed rectifier potassium current Ikr. This antiarrhythmic agent prolongs cardiac action potential duration and effective refractory period due to delayed repolarization without affecting conduction velocity. This results in a…	Kiehn J, et al. Circulation, 1996, 94(10), 2572-2579.	FDA Approved
T6474	Divalproex Sodium	Valproate semisodium;Epival	76584-70-8	[Na+].CCCC(CCC)C(O)=O.CCCC(CCC)C([O-])=O	C8H16O2·C8H15O2·Na	310.41	Chromatin/Epigenetic	HDAC	HDAC	Divalproex Sodium binds to and inhibits gamma-aminobutyric acid (GABA) transaminase and its anticonvulsant activity may be exerted by increasing brain concentration of GABA and by inhibiting enzymes that catabolize GABA or block the reuptake of GABA into glia and nerve endings. It also is an HDAC inhibitor. Divalproex Sodium is a stable coordination compound comprised of sodium valproate and valp…	Wang W, et al. Cancer Lett, 2015, 356(2 Pt B), 791-799.	FDA Approved/Clinical
T6473	Dioscin	CCRIS 4123;Collettiside III;Saponin	19057-60-4	C[C@H]1[C@H]2[C@H](C[C@H]3[C@@H]4CC=C5C[C@H](CC[C@]5(C)[C@H]4CC[C@]23C)O[C@@H]2O[C@H](CO)[C@@H](O[C@@H]3O[C@@H](C)[C@H](O)[C@@H](O)[C@H]3O)[C@H](O)[C@H]2O[C@@H]2O[C@@H](C)[C@H](O)[C@@H](O)[C@H]2O)O[C@]11CC[C@@H](C)CO1	C45H72O16	869.04	Autophagy	Autophagy	Autophagy	Dioscin is a saponin with antitumor activities.	Wang Z, et al. Biol Pharm Bull, 2001, 24(2), 159-162.
T6469	Dichlorphenamide	Diclofenamide;Daranide;Antidrasi	120-97-8	c1c(cc(c(c1S(=O)(=O)N)Cl)Cl)S(=O)(=O)N	C6H6Cl2N2O4S2	305.16	Metabolism	Carbonic Anhydrase inhibitor	carbonic anhydrase	Dichlorphenamide is a carbonic anhydrase inhibitor that is used in the treatment of glaucoma.	Greig SL.Drugs. 2016 Mar;76(4):501-7.	FDA Approved
T6466	Dexmedetomidine HCl	(S)-Medetomidine hydrochloride;(+)-Medetomidine hydrochloride;Dexmedetomidine hydrochloride;Precedex	145108-58-3	Cl.C[C@H](c1cnc[nH]1)c1cccc(C)c1C	C13H16N2·HCl	236.74	GPCR/G Protein	Adrenergic Receptor agonist	α2-adrenoceptor	Dexmedetomidine hydrochloride is an imidazole derivative that is an agonist of the adrenergic alpha-2 receptor. It is closely-related to MEDETOMIDINE, which is the racemic form of this compound.	Xue F, Zhang W, Chu HC.Kidney Int. 2016 May;89(5):1164.	FDA Approved/Clinical
T6465	Dexamethasone Sodium Phosphate	Dalalone;Dexadreson;Dexagro	55203-24-2	C[C@@H]1C[C@H]2[C@@H]3CCC4=CC(=O)C=C[C@@]4([C@]3([C@H](C[C@@]2([C@]1(C(=O)COP(=O)([O-])[O-])O)C)O)F)C.[Na+].[Na+]	C22H30FO8P·2Na	516.4	Immunology/Inflammation; Neuroscience	COX inhibitor; IL Receptor modulator	COX-2; IL receptor	Dexamethasone, an interleukin receptor modulator, has anti-inflammatory and immunosuppressant effects. It belongs to a potent glucocorticoid class of steroid synthetic drugs.	Blanco FJ, et al. J Rheumatol, 1999, 26(6), 1366-1373.	FDA approved/Clinical
T6463	Deoxyarbutin		53936-56-4	c1(ccc(cc1)O)OC1CCCCO1	C11H14O3	194.23	Proteases/Proteasome	Tyrosinase inhibitor	Tyrosinase	DeoxyArbutin(IC50=50 nM) inhibits tyrosinase activity reversibly.	Boissy RE, et al. Exp Dermatol, 2005, 14(8), 601-608.
T6461	Dapoxetine HCl	Dapoxetine hydrochloride;LY-210448 hydrochloride;LY-210448;Priligy	129938-20-1	Cl.CN(C)[C@@H](CCOc1cccc2ccccc12)c1ccccc1	C21H23NO·HCl	341.87	GPCR/G Protein; Neuroscience	5-HT Receptor inhibitor	5-HT	Dapoxetine HCl is a selectivity short-acting serotonin reuptake inhibitor, used for the therapy of premature ejaculation.	Jeong I, et al. Neuropharmacology,2012, 62(7), 2261-2266.	Approved
T6458	CYC116		693228-63-6	CC1=C(SC(N)=N1)C1=NC(NC2=CC=C(C=C2)N2CCOCC2)=NC=C1	C18H20N6OS	368.46	Cell Cycle/Checkpoint; Angiogenesis; PI3K/Akt/mTOR signaling; Chromatin/Epigenetic; Tyrosine Kinase/Adaptors	Aurora Kinase inhibitor; CDK inhibitor; FLT inhibitor; S6 Kinase inhibitor; VEGFR inhibitor	Aurora A; Aurora B; CDK2/CyclinE; CDK9/CyclinT; FLT3; p70 S6K; VEGFR2	CYC116 is a potent inhibitor of Aurora A/B with Ki of 8.0 nM/9.2 nM, is less potent to VEGFR2 (Ki of 44 nM), with 50-fold greater potency than CDKs, not active against PKA, Akt/PKB, PKC, no effect on GSK-3α/β, CK2, Plk1 and SAPK2A. Phase 1.	Wang S, et al. J Med Chem. 2010, 53(11), 4367-4378.	Clinical
T6450	Clinofibrate	S-8527;Lipoclin	30299-08-2	CCC(C)(C(=O)O)Oc1ccc(cc1)C1(c2ccc(cc2)OC(C)(CC)C(=O)O)CCCCC1	C28H36O6	468.58	Metabolism	HMG-CoA Reductase inhibitor	HMGCR	Clinofibrate（IC50 of 0.47 mM）, a lipid-lowering agent, inhibits hydroxymethylglutaryl coenzyme A reductase (HMGCR). It is utilized to control high cholesterol and triacylglyceride levels in the blood.	Matsuura K, et al, J Pharmacol Exp Ther, 1998, 285(3), 1096-1103.	Approved
T6446	Clevudine	Levovir;L-FMAU	163252-36-6	Cc1cn([C@H]2O[C@@H](CO)[C@H](O)[C@H]2F)c(=O)[nH]c1=O	C10H13FN2O5	260.22	DNA Damage/DNA Repair	DNA/RNA Synthesis inhibitor	DNA polymerase; RNA polymerase	Clevudine is a synthetic pyrimidine analogue with activity against hepatitis B virus (HBV). Intracellularly, clevudine is phosphorylated to its active metabolites, clevudine monophosphate and triphosphate. The triphosphate metabolite competes with thymidine for incorporation into viral DNA, thereby causing DNA chain termination and inhibiting the function of HBV DNA polymerase (reverse transcript…	Chong Y, et al. Bioorg Med Chem Lett, 2002, 12(23), 3459-3462.	Approved
T6441	CGS 21680 HCl	CGS 21680 Hydrochloride	124431-80-7	Cl.CCNC(=O)[C@H]1O[C@H]([C@H](O)[C@@H]1O)n1cnc2c(N)nc(NCCc3ccc(CCC(O)=O)cc3)nc12	C23H29N7O6·HCl	535.98	GPCR/G Protein	Adenosine Receptor agonist	A2	CGS 21680 HCl（ IC50=22 nM）, an adenosine receptor agonist, exhibits 140-fold potency in A2 receptor over A1 receptor.	Hutchison AJ, et al. J Pharmacol Exp Ther, 1989, 251(1), 47-55.	Preclinical
T6440	CGP 57380	MNK1 Inhibitor	522629-08-9	Nc1ncnc2[nH]nc(Nc3ccc(F)cc3)c12	C11H9FN6	244.23	Others	MNK inhibitor	MNK2	CGP 57380 is a potent MNK1 inhibitor with IC50 of 2.2 μM, exhibiting no inhibitory activity on p38, JNK1, ERK1 and -2, PKC, or c-Src-like kinases.	Knauf U, et al. Mol Cell Biol. 2001, (16), 5500-5511.
T6433	CAY10505		1218777-13-9	Fc1ccc(cc1)-c1ccc(\C=C2\SC(=O)NC2=O)o1	C14H8FNO3S	289.28	PI3K/Akt/mTOR signaling	PI3K inhibitor	PI3Kγ	CAY10505, a form of dehydroxyl of AS-252424, is a PI3Kγ inhibitor (IC50: 33 nM).	Tyagi S, Sharma S, Budhiraja RD.Can J Physiol Pharmacol. 2012 Jul;90(7):881-5.
T6431	Calcium Levofolinate	CL307782;Levoleucovorin Calcium	80433-71-2	C(=O)([C@@H](NC(=O)c1ccc(cc1)NC[C@@H]1N(c2c(=O)nc([nH]c2NC1)N)C=O)CCC(=O)[O-])[O-].[Ca+2]	C20H21N7O7·Ca	511.5	Others	Others	Others	Calcium Levofolinate, a calcium salt of the folinic acid, is used in cancer chemotherapy as an adjuvant.	Lebitasy M, Hecq JD, Athanassopoulos A, Vanbeckbergen D, Jamart J, Galanti L.J Clin Pharm Ther. 2009 Aug;34(4):423-8.	FDA Approved
T6429	Caffeic Acid Phenethyl Ester	CAPE;Phenylethyl Caffeate	104594-70-9	c1ccc(cc1)CCOC(=O)/C=C/c1ccc(c(c1)O)O	C17H16O4	284.31	NF-Κb	NF-κB inhibitor	NF-κB	Caffeic Acid Phenethyl Ester (CAPE) inhibits the activation of nuclear transcription factor NF-kappa B and may suppress p70S6K and Akt-driven signaling pathways, with antineoplastic, cytoprotective and immunomodulating activities. CAPE is the phenethyl alcohol ester of caffeic acid and a bioactive component of honeybee hive propolis. In addition, CAPE inhibits PDGF-induced proliferation of vascul…	Natarajan K, et al. Proc Natl Acad Sci U S A. 1996, 93(17), 9090-9095.	Preclinical
T6427	Butein	2’,3,4,4’-tetrahydroxy Chalcone	487-52-5	c1cc(c(cc1/C=C/C(=O)c1c(cc(cc1)O)O)O)O	C15H12O5	272.25	Angiogenesis; JAK/STAT signaling; Tyrosine Kinase/Adaptors	EGFR inhibitor	EGFR	Butein, a plant polyphenol, is isolated from Rhus verniciflua. It can inhibit the activation of protein tyrosine kinase, NF-κB and STAT3, and also can inhibit EGFR.	Yang EB, et al. Biochem Biophys Res Commun, 1998, 17, 245(2), 435-438.
T6426	Buclizine HCl	UCB-4445;Longifene;Buclina	129-74-8	CC(C)(C)c1ccc(cc1)CN1CCN(CC1)C(c1ccccc1)c1ccc(cc1)Cl.Cl.Cl	C28H33ClN2·2HCl	505.95	GPCR/G Protein; Neuroscience	5-HT Receptor; AChR	HT; Cholinergic	Buclizine HCl is the hydrochloride salt form of buclizine, a piperazine histamine H1 receptor antagonist with primarily antiemetic and antivertigo activities. Buclizine binds to and blocks the histamine H1 receptor, thereby preventing the symptoms that are caused by histamine activity. Buclizine exerts its anti-emetic effect by binding to and blocking the muscarinic and histamine receptors in the…	Mostafa GA, et al. Profiles Drug Subst Excip Relat Methodol, 2011, 36:1-33.
T6425	BTZ043 Racemate	Benzothiazinone 10526038;BTZ10526038;BTZ044	957217-65-1	CC1COC2(O1)CCN(CC2)c1nc(=O)c2cc(cc(c2s1)[N+](=O)[O-])C(F)(F)F	C17H16F3N3O5S	431.39	Others	DprE1 inhibitor	DprE1	BTZ043 racemate is a decaprenylphosphoryl-β-D-ribose 2'-epimerase (DprE1) inhibitor, used as a new antimycobacterial agent.	Makarov V, et al. Science, 2009, 324(5928), 801-804.	Clinical
T6422	Brimonidine Tartrate	AGN190342 (tartrate);UK 14304 (tartrate);304 tartrate;AGN190342 tartrate;UK14304 tartrate	70359-46-5	O[C@H]([C@@H](O)C(O)=O)C(O)=O.Brc1c(NC2=NCCN2)ccc2nccnc12	C15H16BrN5O6	442.22	GPCR/G Protein	Adrenergic Receptor agonist	α2A-adrenergic receptor	Brimonidine tartrate is a quinoxaline derivative and adrenergic α-2 receptor agonist (EC50: 0.45 nM) that is used to manage intraocular pressure associated with open-angle glaucoma or ocular hypertension.	WoldeMussie E, et al. Invest Ophthalmol Vis Sci, 2001, 42(12), 2849-2855.	FDA Approved/Clinical
T6421	BRD73954		1440209-96-0	c1ccc(cc1)CCNC(=O)c1cc(ccc1)C(=O)NO	C16H16N2O3	284.31	Chromatin/Epigenetic; DNA Damage/DNA Repair; NF-Κb	HDAC inhibitor	HDAC2; HDAC4; HDAC6; HDAC8	BRD73954, an effective and specific HDAC inhibitor, which is with IC50 of 36 nM and 120 nM for HDAC6 and HDAC8, respectively.	Olson DE, et al. J Med Chem. 2013, 56(11):4816-4820.
T6417	BML190	BML 190;BML-190;IMMA;Indomethacin morpholinylamide	2854-32-2	Cc1c(c2c(n1C(=O)c1ccc(cc1)Cl)ccc(c2)OC)CC(=O)N1CCOCC1	C23H23ClN2O4	426.89	GPCR/G Protein	Cannabinoid Receptor agonist	CB2	BML-190 is a specific CB2 receptor inverse agonist (Ki: 435 nM), with 50-fold selectivity over CB1 receptor.	New DC, et al. FEBS Lett. 2003, 536(1-3), 157-160.
T6413	Bindarit	AF2838	130641-38-2	CC(C)(OCc1nn(Cc2ccccc2)c2c1cccc2)C(=O)O	C19H20N2O3	324.37	Immunology/Inflammation; Microbiology&Virology	CCR inhibitor	MCP-1/CCL2; MCP-2/CCL8; MCP-3/CCL7	Bindarit displays specific inhibition against monocyte chemotactic proteins MCP-1/CCL2, MCP-3/CCL7 and MCP-2/CCL8.	Zoja C, et al. Kidney Int, 1998, 53(3), 726-734.	Clinical
T6412	CVT-12012		1018675-35-8	Cc1nc2ccc(NCc3cccc(c3)C(F)(F)F)cc2n(CCNC(=O)CO)c1=O	C21H21F3N4O3	434.41	Metabolic Enzyme/Protease	Stearoyl-CoA Desaturase (SCD)	human HEPG2;rat microsomal	CVT-12012 is an orally bioavailable inhibitor of stearoyl-CoA desaturase (SCD; IC50 = 6.1 nM in HepG2 cells).	Koltun D O , Vasilevich N I , Parkhill E Q , et al. Orally bioavailable, liver-selective stearoyl-CoA desaturase (SCD) inhibitors[J]. Bioorganic and Medicinal Chemistry Letters, 2009, 19(11):3050-3053.
T6410	Bexarotene	LGD1069;Targretin;Ro 26-4455	153559-49-0	Cc1cc2c(cc1C(=C)c1ccc(cc1)C(=O)O)C(CCC2(C)C)(C)C	C24H28O2	348.49	Metabolism	Retinoid Receptor inhibitor	RXR	Bexarotene is a retinoid analogue that is used to treat the skin manifestations of cutaneous T cell lymphoma (CTCL).	Zhang C, et al. Clin Cancer Res, 2002, 8(5), 1234-1240.	FDA Approved
T6407	Beta-Lapachone	NSC-26326;ARQ-501;β-Lapachone;SL-11001	4707-32-8	CC1(C)CCC2=C(O1)c1ccccc1C(=O)C2=O	C15H14O3	242.27	Metabolism	IDO inhibitor	IDO1	Beta-Lapachone is a specific DNA topoisomerase I inhibitor, and no inhibitory activities against DNA topoisomerase II or ligase.	Li CJ, et al. J Biol Chem. 1993, 268(30), 22463-22468.	Clinical
T6405	Bepotastine Besilate	Bepotastine Beslilate;TAU 284;Bepreve;Talion	190786-44-8	OS(=O)(=O)c1ccccc1.OC(=O)CCCN1CCC(CC1)O[C@@H](c1ccc(Cl)cc1)c1ccccn1	C21H25ClN2O3·C6H6O3S	547.06	GPCR/G Protein; Immunology/Inflammation; Neuroscience	Histamine Receptor antagonist	H1 receptor	Bepotastine is a non-sedating and selective H1 receptor antagonist (pIC50: 5.7).	Da Prada M, et al. J Pharmacol Exp Ther, 1989, 248(1), 400-414.	FDA Approved
T6403	Siponimod	BAF-312	1230487-00-9	CCc1cc(ccc1CN1CC(C1)C(O)=O)C(\C)=N\OCc1ccc(C2CCCCC2)c(c1)C(F)(F)F	C29H35F3N2O3	516.6	GPCR/G Protein	S1P Receptor modulator	S1P1; S1P2; S1P3; S1P4; S1P5	BAF312 (Siponimod), a next-generation S1P receptor modulator, is specific for S1P1 and S1P5 receptors with EC50 of 0.39 nM and 0.98 nM, respectively. The specificity of BAF312 for S1P1 and S1P5 receptors exhibits >1000-fold over S1P2, S1P3 and S1P4 receptors.	Gergely P, et al. Br J Pharmacol, 2012, 167(5), 1035-1047.	FDA Approved/Clinical
T6399	AZD1981		802904-66-1	Cc1c(c2c(n1CC(=O)O)cccc2NC(=O)C)Sc1ccc(cc1)Cl	C19H17ClN2O3S	388.87	Endocrinology/Hormones	GPR antagonist	CRTh2 (DP2) receptor	AZD1981 is an effective and specific CRTh2 (DP2) receptor antagonist (IC50: 4 nM), showing >1000-fold selectivity over more than 340 other enzymes and receptors, including DP1. AZD1981 has been used in trials studying the treatment and basic science of Asthma, Postmenopausal, Pharmakokinetic, Asthma Patients, and Drug Interaction, among others.	Luker T, et al. Bioorg Med Chem Lett. 2011, 21(21), 6288-6292.	Clinical
T6395	Astragaloside A	Astragalin A;Astramembrannin I	83207-58-3	CC(C)(O)[C@H]1CC[C@](C)(O1)[C@H]1[C@@H](O)C[C@@]2(C)[C@@H]3C[C@H](O[C@@H]4O[C@H](CO)[C@@H](O)[C@H](O)[C@H]4O)[C@@H]4[C@]5(C[C@@]35CC[C@]12C)CC[C@H](O[C@@H]1OC[C@@H](O)[C@H](O)[C@H]1O)C4(C)C	C41H68O14	784.97	Membrane transporter/Ion channel	Calcium Channel	Calcium Channel	Astragaloside A (Astragaloside IV) is the primary pure saponin isolated from Astragalus membranaceus, which has been widely used for the therapy of cardiovascular diseases.	Zhang WD, et al. Planta Med, 2006, 72(1), 4-8.
T6394	AS604850	AS 604850;AS-604850	648449-76-7	FC1(F)Oc2ccc(cc2O1)\C=C1/SC(=O)NC1=O	C11H5F2NO4S	285.22	PI3K/Akt/mTOR signaling	PI3K inhibitor	PI3Kα; PI3Kβ; PI3Kγ; PI3Kδ	AS-604850 is a specific and ATP-competitive PI3Kγ inhibitor (IC50: 250 nM), 18-fold more selective for PI3Kγ than PI3Kα, and over 80-fold selectivity for PI3Kγ than PI3Kδ/β.	Camps M, et al, Nat Med, 2005, 11(9), 936-943.
T6392	AR42	AR 42;AR-42;OSU-HDAC42;HDAC-42	935881-37-1	CC(C)[C@H](C(=O)Nc1ccc(cc1)C(=O)NO)c1ccccc1	C18H20N2O3	312.36	Chromatin/Epigenetic; DNA Damage/DNA Repair; NF-Κb	HDAC inhibitor	HDAC	AR-42 is an HDAC inhibitor (IC50: 30 nM).	Lu Q, et al. J Med Chem, 2005, 48(17), 5530-5535.	Preclinical
T6391	Acetovanillone	Apocynin;Acetoguaiacone;NSC 2146	498-02-2	CC(=O)c1cc(c(cc1)O)OC	C9H10O3	166.17	Metabolism	NADPH inhibitor	NADPH oxidase	Apocynin is a specific NADPH-oxidase inhibitor (IC50: 10 μM).	Stolk J,et al. Am J Respir Cell Mol Biol, 1994, 11(1), 95-102.	Clinical
T6389	Anacardic Acid	Hydroginkgolic acid;6-pentadecylsalicylic Acid	16611-84-0	CCCCCCCCCCCCCCCC1=CC=CC(O)=C1C(O)=O	C22H36O3	348.52	Chromatin/Epigenetic	Epigenetic Reader Domain	PCAF(p300/CBP-associated factor);p300 histone acetylatransferase;p300/CBP	Anacardic Acid is an effective inhibitor of p300 and p300/CBP-associated factor histone acetyltranferases. It also has antimicrobial activity, antibacterial activity, and inhibits prostaglandin synthase, lipoxygenase, and tyrosinase.	Radde BN, et al.J Cell Biochem. 2016 Mar 17.	Preclinical
T6388	Amprenavir	VX-478;141W94;KVX-478;Prozei	161814-49-9	c1(N)ccc(S(=O)(=O)N(C[C@H]([C@@H](NC(=O)O[C@@H]2COCC2)Cc2ccccc2)O)CC(C)C)cc1	C25H35N3O6S	505.63	Microbiology&Virology; Proteases/Proteasome	HIV Protease inhibitor	HIV protease	Amprenavir is a synthetic derivative of hydroxyethylamine sulfonamide that selectively binds to and inhibits human immunodeficiency virus (HIV) protease.	Helsley RN, et al. Mol Pharmacol,2013, 83(6), 1190-1199.	FDA Approved
T6386	Ampicillin sodium	D-(-)-α-Aminobenzylpenicillin sodium salt;Domicillin;Citteral;Penialmen	69-52-3	[Na+].CC1(C)S[C@@H]2[C@H](NC(=O)[C@H](N)c3ccccc3)C(=O)N2[C@H]1C([O-])=O	C16H18N3NaO4S	371.39	Microbiology&Virology	Antibacterial inhibitor	β-Lactamase	Ampicillin Sodium is the sodium salt form of ampicillin, a broad-spectrum semisynthetic derivative of aminopenicillin. Ampicillin sodium inhibits bacterial cell wall synthesis by binding to penicillin binding proteins, thereby inhibiting peptidoglycan synthesis, a critical component of the bacterial cell wall.	Sutcliffe JG, et al. Proc Natl Acad Sci U S A, 1978, 75(8), 3737-3741.	FDA Approved
T6384	Ammonium Glycyrrhizinate	AMGZ;Glycyram;Glycamil	1407-03-0	N.C[C@]12CC[C@@](C)(C[C@H]1C1=CC(=O)[C@@H]3[C@@]4(C)CC[C@H](O[C@H]5O[C@@H]([C@@H](O)[C@H](O)[C@H]5O[C@@H]5O[C@@H]([C@@H](O)[C@H](O)[C@H]5O)C(O)=O)C(O)=O)C(C)(C)[C@@H]4CC[C@@]3(C)[C@]1(C)CC2)C(O)=O	C42H62O16·NH3	839.96	Metabolism	Dehydrogenase inhibitor	11-beta-hydroxysteroid dehydrogenase	Ammonium Glycyrrhizinate inhibits the cytopathology and growth of several unrelated DNA/RNA viruses.	Oh HM, et al. Exp Biol Med (Maywood), 2009, 234(3), 263-277.	Approved
T6380	AMG900	AMG 900;AMG-900	945595-80-2	CC1=CSC(=C1)C1=NN=C(NC2=CC=C(OC3=C(C=CC=N3)C3=NC(N)=NC=C3)C=C2)C2=C1C=CC=C2	C28H21N7OS	503.58	Cell Cycle/Checkpoint; MAPK; Tyrosine Kinase/Adaptors; Chromatin/Epigenetic	Aurora Kinase inhibitor; p38 MAPK inhibitor; Tyrosine Kinases inhibitor	Aurora A; Aurora B; Aurora C; p38α; Tyk2	AMG 900 is a potent and highly selective pan-Aurora kinases inhibitor for Aurora A/B/C with IC50 of 5 nM/4 nM /1 nM. It is >10-fold selective for Aurora kinases than p38α, Tyk2, JNK2, Met and Tie2. Phase 1.	Payton M, et al, Cancer Res, 2010, 70(23), 9846-19854.	Clinical
T6379	AMG517	AMG 517;AMG-517	659730-32-2	CC(=O)Nc1nc2c(cccc2s1)Oc1ncnc(c1)c1ccc(cc1)C(F)(F)F	C20H13F3N4O2S	430.4	Membrane transporter/Ion channel	TRP/TRPV Channel antagonist	TRPV1	AMG 517 is an effective and specific TRPV1 antagonist, antagonizes proton (IC50: 0.76 nM), capsaicin (IC50: 0.62 nM), and heat activation (IC50: 1.3 nM) of TRPV1.	Gavva NR, et al. J Pharmacol Exp Ther, 2007, 323(1), 128-137.	Clinical
T6377	Aloperine		56293-29-9	C1CCN2C[C@H]3C[C@@H]([C@H]2C1)C=C1[C@H]3NCCC1	C15H24N2	232.36	Microbiology&Virology	Antibiotic	Antibiotic	Aloperine exhibits anti-inflammatory, antibacterial, antiviral, and anti-tumor properties.	Yuan XY, et al. Eur J Pharmacol, 2010, 629(1-3), 147-152.
T6373	Alendronate sodium hydrate	G-704650 Adronat;MK 217;Alendronate;Alendronate sodium trihydrate;G-704650;Fosamax	121268-17-5	C(CC(O)(P(=O)(O)O)P(=O)(O)[O-])CN.O.[Na+].O.O	C4H12NO7P2·3H2O·Na	325.12	Metabolism	Transferase inhibitor	Farnesyl diphosphate synthase	Alendronate is a nitrogen-containing bisphosphonate, which is an effective inhibitor of bone resorption. It is utilized for the treatment and prevention of osteoporosis.	Fisher JE, et al. Proc Natl Acad Sci U S A, 1999, 96(1), 133-138.	FDA approved
T6371	AGK2		304896-28-4	c1cc2c(cccn2)c(c1)NC(=O)/C(=C/c1ccc(o1)c1c(ccc(c1)Cl)Cl)/C#N	C23H13Cl2N3O2	434.27	Chromatin/Epigenetic; DNA Damage/DNA Repair	Sirtuin inhibitor	SIRT2	AGK2（IC50=3.5 μM） is an effective, and specific SIRT2 inhibitor.	Outeiro TF, et al. Science.2007, 317(5837), 516-519.
T6370	AEBSF hydrochloride	AEBSF HCl;Pefabloc SC	30827-99-7	Cl.NCCc1ccc(cc1)S(F)(=O)=O	C8H11ClFNO2S	239.69	Proteases/Proteasome	Serine Protease inhibitor	Serine Protease	AEBSF hydrochloride is an irreversible inhibitor of serine proteases, such as chymotrypsin, kallikrein, plasmin, thrombin, and trypsin.	Citron M, et al. Neuron. 1996, 17(1), 171-179.
T6357	(S)-crizotinib	ent-crizotinib	1374356-45-2	C[C@@H](c1c(ccc(c1Cl)F)Cl)Oc1c(ncc(c1)c1cn(nc1)C1CCNCC1)N	C21H22Cl2FN5O	450.34	DNA Damage/DNA Repair	MTH1 inhibitor	MTH1	(S)-crizotinib（IC50 of 72 nM）, an effective MTH1 (NUDT1) inhibitor, is the (S)-enantiomer of crizotinib.	Huber KV, et al. Nature. 2014 , 508(7495), 222-227.	FDA Approved/Clinical
T6355	(R)-baclofen	STX209;Arbaclofen	69308-37-8	c1([C@@H](CC(=O)O)CN)ccc(cc1)Cl	C10H12ClNO2	213.66	Membrane transporter/Ion channel; Neuroscience	GABA Receptor agonist	GABAR	(R)-baclofena, a derivative of gamma-aminobutyric acid, is commonly utilized for the treatment of spasticity.	Falch E, et al. J Neurochem, 1986, 47(3), 898-903.	FDA Approved/Preclinical
T6351	MGCD-265 analog	MGCD-265;Glesatinib	875337-44-3	Cn1cc(nc1)c1cc2nccc(c2s1)Oc1c(cc(cc1)NC(=S)NC(=O)Cc1ccccc1)F	C26H20FN5O2S2	517.6	Angiogenesis; Tyrosine Kinase/Adaptors	c-Met/HGFR inhibitor; VEGFR inhibitor	Met; RON; VEGFR1; VEGFR2; VEGFR3	MGCD-265-analog (structurally related to MGCD-265) is an orally bioavailable multitargeted tyrosine kinase inhibitor with potential antineoplastic activity with IC50 of 29 nM and 10 nM for c-Met and VEGFR2, respectively.	Bonfils C. et al. AACR 2012 Annual Meeting, 2012. Abstract 1790.	Clinical
T6348	NVP-BHG712		940310-85-0	Cc1ccc(cc1Nc1nc(nc2n(C)ncc12)-c1cccnc1)C(=O)Nc1cccc(c1)C(F)(F)F	C26H20F3N7O	503.49	Tyrosine Kinase/Adaptors	Ephrin Receptor	EphB4	NVP-BHG712 is a specific EphB4 inhibitor with ED50 of 25 nM that discriminates between VEGFR and EphB4 inhibition; also shows activity against c-Raf, c-Src and c-Abl with IC50 of 0.395 μM, 1.266 μM and 1.667 μM, respectively.	Martiny-Baron G, et al. Angiogenesis. 2010, 13(3), 259-267.
T6345	KX2-391	KX-01;Tirbanibulin	897016-82-9	C1COCCN1CCOc1ccc(cc1)c1cnc(cc1)CC(=O)NCc1ccccc1	C26H29N3O3	431.53	Angiogenesis	Src inhibitor	Src (Hep 3B); Src (Hep G2); Src (HuH7); Src (PLC/PRF/5)	KX2-391 is a highly selective Src kinase inhibitor that has demonstrated efficacy in pre-Clinicalal animal models of colon, pancreatic, prostate and breast cancer. It is a substrate-targeted kinase inhibitor. KX2-391, belongs to an emerging new family of targeted cancer treatments called protein kinase inhibitors.	Lau GM, et al, Dig Dis Sci, 2009, 54(7), 1465-1474.	Clinical
T6343	Geldanamycin	NSC 122750	30562-34-6	CO[C@H]1C[C@H](C)CC2=C(OC)C(=O)C=C(NC(=O)\C(C)=C\C=C/[C@H](OC)[C@@H](OC(N)=O)\C(C)=C/[C@H](C)[C@H]1O)C2=O	C29H40N2O9	560.64	Cytoskeletal Signaling; Tyrosine Kinase/Adaptors; Metabolism	HSP inhibitor; Tyrosine Kinases inhibitor	HSP90; HSP90; p185	Geldanamycin, an HSP90 inhibitor (Kd: 1.2 μM), specifically disrupts glucocorticoid receptor (GR)/HSP association.	Roe SM, et al, J Med Chem, 1999, 42(2), 260-266.	Preclinical
T6340	Enalaprilat Dihydrate	MK-422;MK-422 Dihydrate	84680-54-6	C[C@@H](C(=O)N1CCC[C@H]1C(=O)O)N[C@@H](CCc1ccccc1)C(=O)O.O.O	C18H24N2O5·2H2O	348.4	Endocrinology/Hormones	RAAS inhibitor	ACE	Enalaprilat（IC50=1.94 nM） is a potent angiotensin-converting enzyme (ACE) inhibitor.	Ceconi C, et al. Eur J Pharmacol, 2007, 577(1-3), 1-6.	FDA Approved
T6339	AG14361	AG 14361;AG-14361	328543-09-5	CN(C)Cc1ccc(cc1)c1nc2cccc3c2n1CCNC3=O	C19H20N4O	320.39	Chromatin/Epigenetic; DNA Damage/DNA Repair	PARP inhibitor	PARP1	AG14361 is an effective inhibitor of PARP1 (Ki<5 nM).	Calabrese CR, et al. J Natl Cancer Inst, 2004, 96(1), 56-67.	Preclinical
T6337	RepSox	SJN 2511;E-616452;ALK5 Inhibitor II	446859-33-2	Cc1cccc(n1)c1c(cn[nH]1)c1nc2c(cc1)nccc2	C17H13N5	287.32	Angiogenesis; Stem Cells; Tyrosine Kinase/Adaptors	ALK inhibitor; TGF-beta/Smad inhibitor	ALK5; TGFβR1	RepSox is a potent and selective of the TGFβR-1/ALK5 inhibitor.	Gellibert F, et al. J Med Chem, 2004, 47(18), 4494-4506.
T6336	Amonafide	AS1413;NSC308847,AS1413;Nafidimide;Quinamed	69408-81-7	CN(C)CCN1C(=O)C2=CC(N)=CC3=CC=CC(C1=O)=C23	C16H17N3O2	283.33	DNA Damage/DNA Repair	Topoisomerase inhibitor	Topo II	Amonafide(AS1413) produces protein-associated DNA-strand breaks through a topoisomerase II-mediated reaction, but does not produce topoisomerase I-mediated DNA cleavage.	Andersson BS, et al. Cancer Res, 1987, 47(4), 1040-1044.	Clinical
T6335	Tie2 kinase inhibitor		948557-43-5	COc1ccc2cc(ccc2c1)-c1[nH]c(nc1-c1ccncc1)-c1ccc(cc1)S(C)=O	C26H21N3O2S	439.53	Tyrosine Kinase/Adaptors	Tie-2 inhibitor	Tie-2	Tie2 kinase inhibitor, an optimized compound of SB-203580, is selective to Tie2 with IC50 of 0.25 μM, which is 200-fold more effective than p38.	Semones M, et al. Bioorg Med Chem Lett, 2007, 17(17), 4756-4760.
T6334	Ridaforolimus	MK-8669;AP23573;Deforolimus	572924-54-0	O=C(C(N1[C@@](C(O[C@@]([C@H](C)C[C@H]2C[C@@H](OC)[C@H](OP(C)(C)=O)CC2)([H])CC([C@H](C)/C=C(C)/[C@@H](O)[C@H](C([C@H](C)C[C@H](C)/C=C/C=C/C=C(C)/[C@@H](OC)C3)=O)OC)=O)=O)([H])CCCC1)=O)[C@]4(O)O[C@@]3([H])CC[C@H]4C	C53H84NO14P	990.21	PI3K/Akt/mTOR signaling	mTOR	mTOR	Ridaforolimus is a small molecule and non-prodrug analogue of the lipophilic macrolide antibiotic rapamycin with potential antitumor activity. Ridaforolimus binds to and inhibits the mammalian target of rapamycin (mTOR), which may result in cell cycle arrest and, consequently, the inhibition of tumor cell growth and proliferation. Upregulated in some tumors, mTOR is a serine/threonine kinase invo…	Rivera VM, et al. Mol Cancer Ther, 2011, 10(6), 1059-1071.	Clinical
T6331	AST-1306 TsOH	Allitinib tosylate;AST-1306 (TsOH);AST-6;Allitinib;AST-1306	1050500-29-2	Cc1ccc(cc1)S(=O)(=O)O.C=CC(=O)Nc1cc2c(cc1)ncnc2Nc1cc(c(cc1)OCc1cc(ccc1)F)Cl	C31H26ClFN4O5S	621.08	Angiogenesis; JAK/STAT signaling; Tyrosine Kinase/Adaptors	EGFR inhibitor; FLT inhibitor	EGFR; EGFR (T790M/L858R); HER2/ErbB2; HER2/ErbB2; FLT1	AST-1306 is a novel irreversible inhibitor of EGFR and ErbB2 with IC50 of 0.5 nM and 3 nM, respectively.	Xie H, et al. PLoS One. 2011, 6(7), e21487.	Clinical
T6330	PI3Kδ-IN-2		1702816-75-8	COc1ncc(cc1NS(C)(=O)=O)-c1nc(nc2c(CN3CCC(CC3)C(C)(C)O)cc(F)cc12)N1CCOCC1	C28H37FN6O5S	588.69	PI3K/Akt/mTOR signaling	PI3K	PI3Kδ	PI3Kδ-IN-2 is a potent and selective inhibitor of PI3Kδ	NA
T6329	INO1001	INO 1001;INO-1001;3-Aminobenzamide;PARP-IN-1;3-ABA;3-AB	3544-24-9	c1cc(cc(c1)N)C(=O)N	C7H8N2O	136.15	Chromatin/Epigenetic; DNA Damage/DNA Repair	PARP inhibitor	PARP	INO-1001 is an effective inhibitor of PARP (IC50<50 nM in CHO cells) and a mediator of oxidant-induced myocyte dysfunction during reperfusion.	Brock WA, et al. Cancer Lett. 2004, 205(2), 155-160.	Clinical
T6326	BMS345541	BMS 345541;BMS-345541;BMS-345541 free base;IKK Inhibitor III	445430-58-0	Cc1cc2c(cc1)nc(c1ncc(n21)C)NCCN	C14H17N5	255.32	NF-Κb	IκB/IKK inhibitor	IKK1; IKK2	BMS-345541 is a highly selective inhibitor of the catalytic subunits of IKK-2 and IKK-1 with IC50 of 0.3 μM and 4 μM, respectively.	Burke JR, et al. J Biol Chem, 2003, 278(3), 1450-1456.	Approved
T6325	PCI34051	PCI 34051;PCI-34051	950762-95-5	COc1ccc(Cn2ccc3c2cc(cc3)C(=O)NO)cc1	C17H16N2O3	296.32	Chromatin/Epigenetic; DNA Damage/DNA Repair; NF-Κb	HDAC inhibitor	HDAC1; HDAC10; HDAC2; HDAC6; HDAC8	PCI-34051 is an effective and selective HDAC8 inhibitor (IC50: 10 nM).	Balasubramanian S, et al. Leukemia. 2008, 22(5), 1026-1034.	Preclinical
T6324	BIX02188		1094614-84-2	CN(C)Cc1cccc(N\C(c2ccccc2)=C2/C(=O)Nc3cc(ccc23)C(N)=O)c1	C25H24N4O2	412.48	MAPK; Stem Cells	ERK inhibitor; MEK inhibitor; TGF-beta/Smad inhibitor	ERK5; MEK1; MEK2; MEK5; TGFβR1	BIX02188 is a specific MEK5 inhibitor (IC50: 4.3 nM), also inhibits ERK5 catalytic activity (IC50: 810 nM), and does not inhibit closely related kinases MEK1/2, JNK2, and ERK2.	Tatake RJ, et al. Biochem Biophys Res Commun, 2008, 377(1), 120-125.
T6322	Copanlisib	BAY 80-6946	1032568-63-0	COc1c(OCCCN2CCOCC2)ccc2C3=NCCN3C(NC(=O)c3cnc(N)nc3)=Nc12	C23H28N8O4	480.52	PI3K/Akt/mTOR signaling	PI3K inhibitor	PI3Kα; PI3Kβ; PI3Kγ; PI3Kδ	Copanlisib is a phosphoinositide 3-kinase (PI3K) inhibitor with potential antineoplastic activity. Copanlisib inhibits the activation of the PI3K signaling pathway, which may result in inhibition of tumor cell growth and survival in susceptible tumor cell populations. Activation of the PI3K signaling pathway is frequently associated with tumorigenesis and dysregulated PI3K signaling may contribut…	Liu N, et al. Mol Cancer Ther. 2013, 12(11), 2319-2330.	FDA Approved/Clinical
T6321	Tofacitinib	CP-690550;Tasocitinib	477600-75-2	[C@@H]1([C@H](CN(CC1)C(=O)CC#N)N(c1ncnc2[nH]ccc12)C)C	C16H20N6O	312.37	Angiogenesis; Cell Cycle/Checkpoint; Chromatin/Epigenetic; Stem Cells; JAK/STAT signaling	JAK inhibitor; ROCK inhibitor; Src inhibitor	JAK1; JAK2; JAK3; ROCK2; Lck	Tofacitinib is an oral, small molecule inhibitor of Janus kinases that is used to treat moderate-to-severe rheumatoid arthritis.	Changelian PS, et al, Science, 2003, 302(5646), 875-878.	FDA Approved/Clinical/Preclinical
T6320	GDC0879	GDC 0879;GDC-0879;AR-00341677	905281-76-7	C1C/C(=N\O)/c2c1cc(cc2)c1cn(nc1c1ccncc1)CCO	C19H18N4O2	334.37	MAPK	Raf inhibitor	B-Raf	GDC-0879 is a novel, potent and selective B-Raf inhibitor with IC50 of 0.13 nM with activity against c-Raf as well.	Wong H, et al. J Pharmacol Exp Ther. 2009, 329(1), 360-367.
T6316	Calcitriol	1,25-Dihydroxyvitamin D3;RO215535;Topitriol;Rocaltrol;Calcijex	32222-06-3	OC(C)(C)CCC[C@@H](C)[C@@H]1[C@@]2(C)CCC/C(=C\C=C/3\C[C@@H](O)C[C@H](O)C3=C)/[C@@H]2CC1	C27H44O3	416.64	Metabolism	Vitamin inhibitor	vitamin D receptor	Calcitriol is the physiologically active form of vitamin D. It is formed primarily in the kidney by enzymatic hydroxylation of 25-hydroxycholecalciferol (CALCIFEDIOL). Its production is stimulated by low blood calcium levels and parathyroid hormone. Calcitriol increases intestinal absorption of calcium and phosphorus, and in concert with parathyroid hormone increases bone resorption.	Rigby WF, et al. J Clin Invest, 1984, 74(4), 1451-1455.	FDA Approved/Clinical
T6313	Go 6983	Goe 6983;Gö 6983	133053-19-7	CN(C)CCCn1cc(c2c1ccc(c2)OC)C1=C(C(=O)NC1=O)c1c[nH]c2ccccc12	C26H26N4O3	442.51	Cytoskeletal Signaling	PKC inhibitor	PKCα; PKCβ; PKCγ; PKCδ; PKCζ	Go 6983 is a pan-PKC inhibitor against for PKCα, PKCβ, PKCγ, PKCδ and PKCζ with IC50 of 7 nM, 7 nM, 6 nM, 10 nM and 60 nM, respectively.	Gschwendt M, et al. FEBS Lett, 1996, 392(2), 77-80.
T6311	Bafetinib	NS-187;INNO-406	859212-16-1	CN(C)[C@H]1CCN(Cc2ccc(cc2C(F)(F)F)C(=O)Nc2ccc(C)c(Nc3nccc(n3)-c3cncnc3)c2)C1	C30H31F3N8O	576.62	Angiogenesis; Cytoskeletal Signaling	Bcr-Abl inhibitor; Src inhibitor	Abl; Lyn	Bafetinib (INNO-406) is an effective and specific dual Bcr-Abl/Lyn inhibitor (IC50: 5.8/19 nM), and no inhibition of the phosphorylation of the T315I mutant and less effective to c-Kit and PDGFR.	Kimura S, et al. Blood. 2005, 106(12), 3948-3954.	Clinical
T6310	GW3965 HCl	GW3965 hydrochloride	405911-17-3	c1ccc(cc1)C(CN(CCCOc1cccc(c1)CC(=O)O)Cc1c(c(ccc1)C(F)(F)F)Cl)c1ccccc1.Cl	C33H31ClF3NO3·HCl	618.51	Others	Liver X Receptor agonist	hLXRα; hLXRβ; LXRα/SRC1 LiSA	GW3965 HCl is an effective and specific LXR agonist for hLXRα/β (EC50: 190/30 nM).	Collins JL, et al. J Med Chem. 2002, 45(10), 1963-1966.	Preclinical
T6308	Stattic	STAT3 Inhibitor V	19983-44-9	[O-][N+](=O)c1ccc2C=CS(=O)(=O)c2c1	C8H5NO4S	211.19	JAK/STAT signaling; Stem Cells	STAT	STAT3	Stattic is a small molecule inhibitor of STAT3. It selectively inhibits STAT3 activation, dimerization, and nuclear translocation (IC50: 5.1 μM).	Schust J, et al. Stattic: a small-molecule inhibitor of STAT3 activation and dimerization. Chem Biol. 2006 Nov;13(11):1235-42.
T6305	SNX2112	SNX 2112;SNX-2112;PF 04928473	908112-43-6	CC1(Cc2c(C(=O)C1)c(nn2c1cc(c(cc1)C(=O)N)N[C@H]1CC[C@@H](CC1)O)C(F)(F)F)C	C23H27F3N4O3	464.48	Cytoskeletal Signaling; Metabolism	HSP inhibitor	HSP90α; HSP90β	SNX-2112 is an orally active Hsp90 inhibitor, with a Kd of 16 nM.	Chandarlapaty S, et al, Clin Cancer Res, 2008, 14(1), 240-248.	Preclinical
T6302	Lonafarnib	Sch66336;Sarasar	193275-84-2	NC(=O)N1CCC(CC(=O)N2CCC(CC2)[C@H]2c3ncc(Br)cc3CCc3cc(Cl)cc(Br)c23)CC1	C27H31Br2ClN4O2	638.82	MAPK	Raf inhibitor; Ras inhibitor	K-ras-4B; H-ras; N-ras	Lonafarnib is an orally bioavailable FPTase inhibitor for H-ras, K-ras-4B, and N-ras (IC50: 1.9/5.2/2.8 nM).	Liu M, et al. Cancer Res, 1998, 58(21), 4947-4956.	Approved/Clinical
T6301	Tosedostat	CHR-2797	238750-77-1	CC(C)C[C@H]([C@@H](C(=O)NO)O)C(=O)N[C@@H](C1=CC=CC=C1)C(=O)OC2CCCC2	C21H30N2O6	406.47	Metabolism	Aminopeptidase	M1-aminopeptidase	CHR-2797 is an orally bioavailable inhibitor of the M1 family of aminopeptidases with potential antineoplastic activity. CHR-2797 is converted intracellularly into a poorly membrane-permeable active metabolite (CHR-79888) which inhibits the M1 family of aminopeptidases, particularly puromycin-sensitive aminopeptidase (PuSA), and leukotriene A4 (LTA4) hydrolase; inhibition of these aminopeptidases…	van Herpen CM, et al. Br J Cancer. 2010 Oct 26;103(9):1362-8.	Approved/Clinical
T6300	Degrasyn	WP1130	856243-80-6	CCC[C@H](NC(=O)C(=C\c1cccc(Br)n1)\C#N)c1ccccc1	C19H18BrN3O	384.27	Angiogenesis; Cytoskeletal Signaling	Bcr-Abl inhibitor	Bcr-Abl	Degrasyn (WP1130), a specific deubiquitinase (DUB: USP5, UCH-L1, USP9x, USP14, and UCH37) inhibitor, also inhibits Bcr/Abl, which is a JAK2 transducer (without affecting 20S proteasome) and activator of transcription (STAT).	Bartholomeusz GA, et al. Blood, 2007, 109(8), 3470-3478.	Preclinical
T6299	GDC0152	GDC 0152;GDC-0152	873652-48-3	CN[C@@H](C)C(=O)N[C@@H](C1CCCCC1)C(=O)N1CCC[C@H]1C(=O)Nc1snnc1-c1ccccc1	C25H34N6O3S	498.64	Apoptosis	IAP antagonist	cIAP1-BIR3; cIAP2-BIR3; MLXBIR3SG; XIAP-BIR2; XIAP-BIR3	GDC-0152 is a potent inhibitor of IAPs.	Flygare JA, et al. J Med Chem, 2012, 55(9), 4101-4113.	Preclinical
T6294	NVP-BSK805 2HCl (1092499-93-8(free base))	BSK 805	T6294	Cl.Cl.Fc1cc(cc(F)c1CN1CCOCC1)-c1cccc2ncc(nc12)-c1cnn(c1)C1CCNCC1	C27H28F2N6O·2HCl	563.47	Angiogenesis; Tyrosine Kinase/Adaptors; Chromatin/Epigenetic; JAK/STAT signaling; Stem Cells	JAK inhibitor; Tyrosine Kinases inhibitor	JAK1; JAK2; JAK3; Tyk2	NVP-BSK805 2HCl(IC50=0.5 nM), a specific and effective ATP-competitive JAK2 inhibitor, is more than 20-fold specificity over JAK1, JAK3 and TYK2.	Baffert F, et al. Mol Cancer Ther, 2010, 9(7), 1945-1955.
T6293	Mycophenolate Mofetil	TM-MMF;RS 61443	128794-94-5	CC1=C(C(=C(C2=C1COC2=O)O)C/C=C(\C)/CCC(=O)OCCN3CCOCC3)OC	C23H31NO7	433.5	Metabolism	Dehydrogenase inhibitor	IMPDH	Mycophenolate mofetil, an immunosuppressive agent, is the 2-morpholinoethyl ester of mycophenolic acid (MPA), and an inhibitor of inosine monophosphate dehydrogenase (IMPDH).	Nakanishi T, et al. Int Immunopharmacol. 2010, 10(1), 91-97.	FDA Approved
T6291	WZ4003		1214265-58-3	C(=O)(CC)Nc1cc(ccc1)Oc1nc(ncc1Cl)Nc1c(cc(cc1)N1CCN(CC1)C)OC	C25H29ClN6O3	496.99	PI3K/Akt/mTOR signaling	AMPK inhibitor	NUAK1; NUAK2	WZ4003, a highly selective NUAK kinase inhibitor, is with IC50 of 20 nM and 100 nM for NUAK1 and NUAK2, respectively. It is no significant inhibition on 139 other kinases.	Banerjee S, et al. Biochem J. 2014, 457(1), 215-225.
T6290	Tanespimycin	CP 127374;NSC 330507;17-AAG;KOS 953	75747-14-7	CO[C@H]1C[C@H](C)CC2=C(NCC=C)C(=O)C=C(NC(=O)\C(C)=C\C=C/[C@H](OC)[C@@H](OC(N)=O)\C(C)=C\[C@H](C)[C@H]1O)C2=O	C31H43N3O8	585.69	Cytoskeletal Signaling; Metabolism	HSP	HSP90	Tanespimycin (17-AAG) is an inhibitor of Hsp90 that selectively inhibits BT474 tumor cell Hsp90 (IC50: 5 nM).	Kamal A, et al. A high-affinity conformation of Hsp90 confers tumour selectivity on Hsp90 inhibitors. Nature. 2003 Sep 25;425(6956):407-10.	Clinical
T6289	Dovitinib	TKI258;CHIR-258	405169-16-6	CN1CCN(CC1)c1ccc2nc([nH]c2c1)-c1c(N)c2c(F)cccc2[nH]c1=O	C21H21FN6O	392.43	Angiogenesis; Tyrosine Kinase/Adaptors	c-Kit inhibitor; FGFR inhibitor; FLT inhibitor; VEGFR inhibitor	c-Kit; FGFR1; FGFR3; FLT3; VEGFR3/FLT4	Dovitinib (TKI258, CHIR258) is a multitargeted RTK inhibitor, mostly for class III (FLT3/c-Kit, IC50: 1/2 nM), also effective to class IV (FGFR1/3) and class V (VEGFR1-4) RTKs (IC50: 8-13 nM), less potent to EGFR, InsR, EphA2, c-Met, IGF-1R, Tie2, and HER2.	Trudel S, et al. Blood, 2005, 105(7), 2941-2948.	Clinical
T6288	Mozavaptan	OPC31260l;OPC-31260	137975-06-5	Cc1ccccc1C(=O)Nc1ccc(cc1)C(=O)N1CCCC(c2ccccc12)N(C)C	C27H29N3O2	427.54	GPCR/G Protein	Vasopressin Receptor antagonist	Vasopressin receptor 1; Vasopressin receptor 2	Mozavaptan is a competitive vasopressin receptor antagonist for both V1 and V2 receptors with IC50 of 1.2 μM and 14 nM, respectively.	Burrell LM, et al. Blood Press, 1994, 3(1-2), 137-141.	Approved
T6287	Tariquidar	XR9576	206873-63-4	COc1c(cc2CN(CCc2c1)CCc1ccc(cc1)NC(=O)c1cc(c(cc1NC(=O)c1cc2ccccc2nc1)OC)OC)OC	C38H38N4O6	646.73	Membrane transporter/Ion channel; Neuroscience	P-gp inhibitor	P-gp (P-glycoprotein)	Tariquidar(Kd=5.1 nM) is a specific and effective non-competitive inhibitor of P-glycoprotein. It can reverse drug resistance in MDR cell Lines.	Martin C, et al. Br J Pharmacol, 1999, 128(2), 403-411.	Clinical
T6285	GSK690693		937174-76-0	CCn1c(nc2c1c(OC[C@H]1CCCNC1)cnc2C#CC(C)(C)O)c1nonc1N	C21H27N7O3	425.48	Cytoskeletal Signaling; Proteases/Proteasome; PI3K/Akt/mTOR signaling	Akt inhibitor; PKC inhibitor; Serine Protease inhibitor	Akt1; Akt3; PKCη; PKCθ; PrkX	GSK690693 is a pan-Akt inhibitor targeting Akt1/2/3 with IC50 of 2 nM/13 nM/9 nM, also sensitive to the AGC kinase family: PKA, PrkX and PKC isozymes. Phase 1.	Rhodes N, et al. Cancer Res, 2008, 68(7), 2366-2374.	Clinical
T6284	Onalespib	AT13387;Onalespib (AT13387)	912999-49-6	CC(C)c1c(O)cc(O)c(c1)C(=O)N1Cc2c(C1)cc(CN1CCN(C)CC1)cc2	C24H31N3O3	409.53	Cytoskeletal Signaling	HSP	HSP90	Onalespib is a synthetic, orally bioavailable, small-molecule inhibitor of heat shock protein 90 (Hsp90) with potential antineoplastic activity. Onalespib selectively binds to Hsp90, thereby inhibiting its chaperone function and promoting the degradation of oncogenic signaling proteins involved in tumor cell proliferation and survival. Hsp90, a chaperone protein upregulated in a variety of tumor …	Lyons J, et al.Poser A217.	Clinical
T6283	Wortmannin	KY-12420;SL-2052	19545-26-7	CC(=O)O[C@@H]1C[C@]2([C@@H](CCC2=O)C3=C1[C@]4([C@H](OC(=O)C5=COC(=C54)C3=O)COC)C)C	C23H24O8	428.43	PI3K/Akt/mTOR	PI3K inhibitor	PI3K , DNA-PK , ATM , MLCK , ATR	Wortmannin is the first described PI3K inhibitor with IC50 of 3 nM, with little selectivity within the PI3K family. Also blocks autophagosome formation and potently inhibits DNA-PK/ATM with IC50 of 16 nM and 150 nM.	Nakanishi S, et al. J Biol Chem, 1992, 267(4), 2157-2163.	Preclinical
T6282	GSK461364	GSK461364A	929095-18-1	c1(c(cc(s1)n1cnc2c1cc(cc2)CN1CCN(CC1)C)O[C@H](C)c1c(cccc1)C(F)(F)F)C(=O)N	C27H28F3N5O2S	543.6	Cell Cycle/Checkpoint	PLK inhibitor	PLK1	GSK461364(Ki=2.2 nM) inhibits purified Plk1 .The specificity of GSK461364 for Plk1 is more than 1000-fold over Plk2/3.	Gilmartin AG, et al. Cancer Res, 2009, 69(17), 6969-6977.	Clinical
T6281	TW37	TW 37;TW-37	877877-35-5	CC(C)c1ccccc1Cc1c(c(c(c(c1)C(=O)Nc1ccc(cc1)S(=O)(=O)c1ccccc1C(C)(C)C)O)O)O	C33H35NO6S	573.7	Apoptosis	BCL inhibitor	Mcl-1; Bcl-2; Bcl-xL	TW-37 is an nonpeptide inhibitor to recombinant Bcl-2, Bcl-xL and Mcl-1 (Ki: 0.29/1.11/0.26 μM).	Mohammad RM, et al. Clin Cancer Res, 2007, 13(7), 2226-2235.
T6280	Enzastaurin	LY317615	170364-57-5	Cn1cc(c2ccccc12)C1=C(C(=O)NC1=O)c1cn(C2CCN(Cc3ncccc3)CC2)c2ccccc12	C32H29N5O2	515.61	Cytoskeletal Signaling	PKC inhibitor	PKCα; PKCβ; PKCγ; PKCε	Enzastaurin (LY317615) is an effective PKCβ selective inhibitor (IC50: 6 nM), 6- to 20-fold selectivity against PKCα/γ/ε.	Graff JR, et al. Cancer Res, 2005, 65(16), 7462-7469.	Approved/Clinical
T6279	Givinostat hydrochloride monohydrate	ITF-2357 hydrochloride monohydrate;Givinostat;ITF2357;Gavinostat hydrochloride monohydrate	732302-99-7	CCN(CC)CC1=CC2=C(C=C1)C=C(C=C2)COC(=O)NC3=CC=C(C=C3)C(=O)NO.O.Cl	C24H27N3O4·HCl·H2O	475.97	Chromatin/Epigenetic; DNA Damage/DNA Repair; NF-Κb	HDAC inhibitor	HD1-A; HD1-B; HD2	Givinostat hydrochloride monohydrate is an HDAC inhibitor.	Leoni F, et al. Mol Med, 2005, 11(1-12), 1-15.	Clinical
T6278	Sotrastaurin	AEB071	425637-18-9	CN1CCN(CC1)c1nc(C2=C(C(=O)NC2=O)c2c[nH]c3ccccc23)c2ccccc2n1	C25H22N6O2	438.48	Cytoskeletal Signaling	PKC	PKCα; PKCβ1; PKCδ; PKCη; PKCθ	Sotrastaurin is a potent pan-PKC inhibitor (Kis: 0.95/0.64/2.1/3.2/1.8/0.22 nM for PKCα/βI/δ/ε/η/θ).	Evenou JP, et al. The potent protein kinase C-selective inhibitor AEB071 (sotrastaurin) represents a new class of immunosuppressive agents affecting early T-cell activation. J Pharmacol Exp Ther. 2009 Sep;330(3):792-801.	Clinical
T6277	Doramapimod	BIRB 796	285983-48-4	Cc1ccc(cc1)-n1nc(cc1NC(=O)Nc1ccc(OCCN2CCOCC2)c2ccccc12)C(C)(C)C	C31H37N5O3	527.66	MAPK	p38 MAPK	p38α	Doramapimod is a highly potent inhibitor of p38 MAPK (Kd: 0.1 nM), but weakly inhibits c-RAF, Fyn, Lck, ERK-1, SYK, IKK2, and ZAP-70.	Pargellis C, et al. Inhibition of p38 MAP kinase by utilizing a novel allosteric binding site. Nat Struct Biol, 2002, 9(4), 268-272.	Clinical/Preclinical
T6276	NU7441	KU-57788	503468-95-9	O=c1cc(oc2c(cccc12)-c1cccc2c3ccccc3sc12)N1CCOCC1	C25H19NO3S	413.49	DNA Damage/DNA Repair	DNA-PK	DNA-PK	NU7441 (KU-57788) is a highly effective and specific DNA-PK inhibitor (IC50: 14 nM).	Sunada S, et al. Nontoxic concentration of DNA-PK inhibitor NU7441 radio-sensitizes lung tumor cells with little effect on double strand break repair. Cancer Sci. 2016 Sep;107(9):1250-5.
T6275	Obatoclax Mesylate	GX15-070;Obatoclax	803712-79-0	CS(O)(=O)=O.COC1=CC(=NC1=Cc1[nH]c(C)cc1C)c1cc2ccccc2[nH]1	C20H19N3O·CH4O3S	413.49	Apoptosis	BCL	Bcl-2	Obatoclax is a Bcl-2 antagonist (Ki: 0.22 μM) and can induce apoptosis with up-regulation of Bim, induced cytochrome c release, and activation of caspase-3.	Nguyen M, et al. Small molecule obatoclax (GX15-070) antagonizes MCL-1 and overcomes MCL-1-mediated resistance to apoptosis. Proc Natl Acad Sci U S A. 2007 Dec 4;104(49):19512-7. Epub 2007 Nov 26.	Clinical
T6274	RO4929097	RG-4733	847925-91-1	CC(C)(C(=O)NCC(F)(F)C(F)(F)F)C(=O)N[C@H]1c2ccccc2-c2ccccc2NC1=O	C22H20F5N3O3	469.4	Neuroscience; Proteases/Proteasome; Stem Cells	Gamma-secretase	Aβ40; γ secretase; Notch	RO4929097, a γ secretase inhibitor (IC50: 4 nM), inhibits cellular processing of Aβ40 and Notch (EC50: 14/5 nM).	Luistro L, et al. Preclinical profile of a potent gamma-secretase inhibitor targeting notch signaling with in vivo efficacy and pharmacodynamic properties. Cancer Res. 2009 Oct 1;69(19):7672-80.	Clinical
T6273	DMXAA	ASA-404;Vadimezan;NSC 640488;5,6-Dimethylxanthenone-4-acetic Acid	117570-53-3	Cc1ccc2c(oc3c(CC(O)=O)cccc3c2=O)c1C	C17H14O4	282.29	Angiogenesis	VDA inhibitor	DT-diaphorase	Vadimezan is a fused tricyclic analogue of flavone acetic acid with potential antineoplastic activity. Vadimezan induces the cytokines tumor necrosis alpha (TNF-alpha), serotonin and nitric oxide, resulting in hemorrhagic necrosis and a decrease in angiogenesis. This agent also stimulates the anti-tumor activity of tumor-associated macrophages.	Phillips RM. Biochem Pharmacol. 1999, 58(2), 303-310.	Clinical
T6272	Fosbretabulin Disodium	CA 4P;Combretastatin A4 disodium phosphate;CA 4DP;Fosbretabulin (Combretastatin A4 Phosphate (CA4P)) Disodium;Combretastatin A4 Phosphate	168555-66-6	[Na+].[Na+].COc1ccc(cc1OP([O-])([O-])=O)\C=C/c1cc(OC)c(OC)c(OC)c1	C18H19O8P·2Na	440.29	Cytoskeletal Signaling	Microtubule Associated inhibitor	Tubulin	Fosbretabulin (Combretastatin A4 Phosphate (CA4P)) Disodium, a water-soluble prodrug of Combretastatin A4 (CA4), is a microtubule-targeting agent that binds β-tubulin (Kd: 0.4 μM). Fosbretabulin Disodium inhibits the polymerization of tubulin (IC50: 2.4 μM), and also disrupts tumor vasculature.	Woods JA, et al. Br J Cancer 1995, 71(4), 705-711.	Approved/Clinical/Preclinical
T6269	Bemcentinib	BGB324;R428	1037624-75-1	Nc1nc(Nc2ccc3CC[C@@H](CCc3c2)N2CCCC2)nn1-c1cc2CCCc3ccccc3-c2nn1	C30H34N8	506.64	Tyrosine Kinase/Adaptors	TAM Receptor	AXL	R428 is a selective inhibitor of Axl (IC50: 14 nM) and has been investigated for the treatment of NSCLC.	Holland SJ, et al. R428, a selective small molecule inhibitor of Axl kinase, blocks tumor spread and prolongs survival in models of metastatic breast cancer. Cancer Res. 2010 Feb 15;70(4):1544-54.	Clinical/Preclinical
T6266	PP2	AGL 1879;AG 1879,AGL 1879	172889-27-9	CC(C)(C)n1c2c(c(n1)c1ccc(cc1)Cl)c(ncn2)N	C15H16ClN5	301.77	Angiogenesis; Tyrosine Kinase/Adaptors; Chromatin/Epigenetic; JAK/STAT signaling; Tyrosine Kinase/Adaptors; Stem Cells	EGFR inhibitor; JAK inhibitor; Src inhibitor; Tyrosine Kinases inhibitor	EGFR; JAK2; Fyn; Lck; ZAP70	PP2 is a effective inhibitor of Lck/Fyn (IC50:4/5 nM) , ~100-fold less potent to EGFR, inactive for ZAP-70, PKA and JAK2.	Hanke JH, et al. J Biol Chem, 1996, 271(2), 695-701.
T6261	CP466722	CP 466722;CP-466722	1080622-86-1	COc1c(cc2c(c1)c(ncn2)n1c(nc(n1)c1ccccn1)N)OC	C17H15N7O2	349.35	DNA Damage/DNA Repair; PI3K/Akt/mTOR signaling	ATM/ATR inhibitor	ATM	CP-466722, an effective and reversible ATM inhibitor, does not inhibit ATR and PI3K or PIKK family members in cells.	Rainey MD, et al. Cancer Res, 2008, 68(18), 7466-7474.	Preclinical
T6260	AMG208	AMG 208;AMG-208	1002304-34-8	COc1ccc2c(OCc3nnc4ccc(nn34)-c3ccccc3)ccnc2c1	C22H17N5O2	383.4	Tyrosine Kinase/Adaptors	c-Met/HGFR inhibitor	c-Met	AMG 208 is a highly selective c-Met inhibitor with IC50 of 9 nM. Phase 1.	Albrecht BK, et al. J Med Chem. 2008, 51(10), 2879-2882.	Clinical
T6257	AZ191		1594092-37-1	COc1cc(ccc1Nc1nccc(n1)-c1cn(C)c2cnccc12)N1CCN(C)CC1	C24H27N7O	429.52	Cell Cycle/Checkpoint	DYRK inhibitor	DYRK1A; DYRK1B; DYRK2	AZ191（IC50 of 17 nM） is an effective and specific DYRK1B inhibitor. The specificity of AZ191 for DYRK1B is about 5- and 110-fold greater over DYRK1A and DYRK2, respectively.	Ashford AL, et al. Biochem J. 2014, 457(1), 43-56.
T6255	Bromosporine		1619994-69-2	CCOC(=O)Nc1cc(nn2c(C)nnc12)c1cc(NS(=O)(=O)C)c(C)cc1	C17H20N6O4S	404.45	Chromatin/Epigenetic	Epigenetic Reader Domain	BRD	Bromosporine is a broad spectrum inhibitor for bromodomains for BRD2/4/9 and CECR2 (IC50: 0.41/0.29/0.122/0.017 μM), respectively.	15th HELLENIC SYMPOSIUM OF MEDICINAL CHEMISTRY.
T6254	Idasanutlin	RG7388;Ro 5503781	1229705-06-9	COc1cc(ccc1NC(=O)[C@@H]1N[C@@H](CC(C)(C)C)[C@@](C#N)([C@H]1c1cccc(Cl)c1F)c1ccc(Cl)cc1F)C(O)=O	C31H29Cl2F2N3O4	616.48	Apoptosis	Mdm2 inhibitor	Mdm2	Idasanutlin (RG-7388) is an effective and specific p53-MDM2 inhibitor (IC50: 6 nM).	Ding Q, et al. J Med Chem. 2013, 56(14), 5979-5983.	Clinical
T6253	Talazoparib	LT-673;BMN-673	1207456-01-6	Cn1ncnc1[C@@H]1[C@H](N=c2cc(F)cc3C(=O)NNC1=c23)c1ccc(F)cc1	C19H14F2N6O	380.35	Chromatin/Epigenetic; DNA Damage/DNA Repair	PARP	PARP	Talazoparib is a new-type PARP inhibitor (IC50: 0.58 nM), It similarly binds to PARP1/2 (Kis: 1.2/0.85 nM).	Wang B, et al. Molecular Cancer Therapeutics, 2009, 8 (12 Suppl), A121.	FDA Approved/Clinical
T6252	Ipatasertib	RG7440;GDC-0068	1001264-89-6	C(=O)([C@H](CNC(C)C)c1ccc(cc1)Cl)N1CCN(CC1)c1c2c(ncn1)[C@@H](C[C@H]2C)O	C24H32ClN5O2	458	Cytoskeletal Signaling; PI3K/Akt/mTOR signaling	Akt inhibitor	Akt1; Akt2; Akt3	Ipatasertib (GDC-0068), a highly specific pan-Akt inhibitor, targets Akt1/2/3 with IC50 of 5 nM/18 nM/8 nM, respectively.	Lin K. Cancer Res, 2011, 71(8 Supplement), abstract DDT02-01.	Clinical
T6251	PF04691502	PF 04691502;PF-04691502;PF4691502	1013101-36-4	COc1ccc(cn1)-c1cc2c(C)nc(N)nc2n([C@H]2CC[C@@H](CC2)OCCO)c1=O	C22H27N5O4	425.48	Cytoskeletal Signaling; PI3K/Akt/mTOR signaling	Akt inhibitor; PI3K inhibitor	P-Akt (S473); PI3Kα; PI3Kβ; PI3Kγ; PI3Kδ	PF-04691502 is a potent and selective inhibitor of PI3K and mTOR kinases with antitumor activity.	Yuan J, Mol Cancer Ther, 2011, 10(11), 2189-2199	Clinical
T6250	H 89 2HCl	H-89 dihydrochloride;Protein kinase inhibitor H-89 dihydrochloride;5-Isoquinolinesulfonamide	130964-39-5	Cl.Cl.Brc1ccc(\C=C\CNCCNS(=O)(=O)c2cccc3cnccc23)cc1	C20H20BrN3O2S·2HCl	519.28	GPCR/G Protein; PI3K/Akt/mTOR signaling	PKA; S6 Kinase	PKA; S6K1	H 89 is a potent inhibitor of protein kinase A (PKA; IC50: 0.14 µM, Ki: 48 nM).	Chijiwa T, et al. Inhibition of forskolin-induced neurite outgrowth and protein phosphorylation by a newly synthesized selective inhibitor of cyclic AMP-dependent protein kinase, N-[2-(p-bromocinnamylamino)ethyl]-5-isoquinolinesulfonamide (H-89), of PC12D pheochromocytoma cells. J Biol Chem. 1990 Mar 25;265(9):5267-72.
T6248	XL888		1149705-71-4	CC[C@@H](C)Nc1cc(C(=O)N[C@@H]2C[C@@H]3CC[C@H](C2)N3c2ccc(cn2)C(=O)C2CC2)c(C)cc1C(N)=O	C29H37N5O3	503.6	Cytoskeletal Signaling	HSP	HSP90	XL888 is an ATP-competitive inhibitor of Hsp90 ( IC50: 24 nM). Heat shock protein 90 (Hsp90) is a chaperone that maintains the functionality of client proteins involved in cell proliferation, cell cycling, and apoptosis. Through this action, specific client proteins are degraded, resulting in cell cycle arrest or apoptosis. XL888 is orally bioavailable and shows efficacy in tumor regression in ga…	Bussenius J, et al. Bioorg Med Chem Lett, 2012, 22(17), 5396-5404.	Clinical
T6247	NMS-P937	NMS-1286937	1034616-18-6	CN1CCN(CC1)c1ccc(OC(F)(F)F)c(Nc2ncc3CCc4c(nn(CCO)c4-c3n2)C(N)=O)c1	C24H27F3N8O3	532.52	Cell Cycle/Checkpoint	PLK inhibitor	PLK1; PLK2; PLK3	NMS-P937 (NMS1286937), an oral, specific Polo-like Kinase 1 (PLK1) inhibitor, is with IC50 of 2 nM. The specificity of NMS-P937 forPLK1 is 5000-fold higher over PLK2/PLK3.	Beria I, et al. Bioorg Med Chem Lett. 2011, 21(10), 2969-2974.	Clinical/Preclinical
T6246	Cobicistat	GS-9350;Tybost	1004316-88-4	CC(C)c1nc(CN(C)C(=O)N[C@@H](CCN2CCOCC2)C(=O)N[C@H](CC[C@H](Cc2ccccc2)NC(=O)OCc2cncs2)Cc2ccccc2)cs1	C40H53N7O5S2	776.02	Metabolism	P450 inhibitor	CYP3A	Cobicistat is a carbamate and thiazole derivative that functions as a CYTOCHROME P450 CYP3A INHIBITOR to enhance the concentration of ANTI-HIV AGENTS, with which it is used in combination, for the treatment of HIV INFECTIONS.	Xu L, et al. ACS Med. Chem. Lett, 2010, 1(5), 209-213.	FDA Approved
T6244	Cidofovir	(S)-HPMPC;HPMPC;GS 0504	113852-37-2	C(P(=O)(O)O)O[C@@H](Cn1c(=O)nc(cc1)N)CO	C8H14N3O6P	279.19	DNA Damage/DNA Repair	DNA/RNA Synthesis inhibitor	DNA/RNA Synthesis	Cidofovir inhibits virus replication by specific inhibition of viral DNA synthesis.	Snoeck R, et al, Antimicrob Agents Chemother, 1988, 32(12), 1839-1844.	FDA Approved/Clinical
T6242	Rupatadine Fumarate	Rupafin;Alergoliber;Rinialer	182349-12-8	OC(=O)\C=C\C(O)=O.Cc1cncc(CN2CC\C(CC2)=C2/c3ccc(Cl)cc3CCc3cccnc23)c1	C26H26ClN3·C4H4O4	532.03	GPCR/G Protein; Immunology/Inflammation; Neuroscience	Histamine Receptor inhibitor; PAFR inhibitor	H1 receptor; PAFR	Rupatadine Fumarate (UR-12592 Fumarate) is a potent dual PAF/H1 antagonist with Ki of 0.55/0.1 uM.	Merlos M, et al. J Pharmacol Exp Ther, 1997, 280(1), 114-121.	Approved
T6241	Quetiapine Fumarate	ICI-204636	111974-72-2	OC(=O)\C=C\C(O)=O.OCCOCCN1CCN(CC1)C1=Nc2ccccc2Sc2ccccc12.OCCOCCN1CCN(CC1)C1=Nc2ccccc2Sc2ccccc12	C46H54N6O8S2	883.09	Neuroscience; GPCR/G Protein	5-HT Receptor antagonist; Adrenergic Receptor antagonist; Dopamine Receptor antagonist	HT; Adrenergic Receptor; Dopamine	Quetiapine Fumarate, an atypical antipsychotic, is used in the treatment of bipolar I mania, schizophrenia, bipolar II depression, bipolar I depression.	Nemeroff CB, et al. J Clin Psychiatry, 2002, 63 Suppl 13, 5-11.	FDA Approved/Clinical
T6240	Palbociclib Isethionate	PD 0332991 isethionate;Palbociclib (PD0332991) Isethionate	827022-33-3	OCCS(O)(=O)=O.CC(=O)c1c(C)c2cnc(Nc3ccc(cn3)N3CCNCC3)nc2n(C2CCCC2)c1=O	C24H29N7O2·C2H6O4S	573.66	Cell Cycle/Checkpoint	CDK	CDK4/CyclinD1; CDK4/CyclinD3; CDK6/CyclinD2	Palbociclib (PD-0332991) is a selective inhibitor of CDK4/6 (IC50s: 11/16 nM). It exhibits no inhibition against a panel of 36 additional protein kinases.	Fry DW, et al. Specific inhibition of cyclin-dependent kinase 4/6 by PD 0332991 and associated antitumor activity in human tumor xenografts. Mol Cancer Ther. 2004 Nov;3(11):1427-38.	FDA Approved/Clinical/Preclinical
T6239	Palbociclib hydrochloride	PD 0332991 hydrochloride;Palbociclib (PD-0332991) HCl	827022-32-2	Cl.CC(=O)c1c(C)c2cnc(Nc3ccc(cn3)N3CCNCC3)nc2n(C2CCCC2)c1=O	C24H29N7O2·HCl	483.99	Cell Cycle/Checkpoint	CDK	CDK4/CyclinD1; CDK4/CyclinD3; CDK6/CyclinD2	Palbociclib (PD-0332991) is a selective inhibitor of CDK4/6 (IC50s: 11/16 nM). It exhibits no inhibition against a panel of 36 additional protein kinases.	Fry DW, et al. Specific inhibition of cyclin-dependent kinase 4/6 by PD 0332991 and associated antitumor activity in human tumor xenografts. Mol Cancer Ther. 2004 Nov;3(11):1427-38.	FDA Approved/Clinical/Preclinical
T6238	WZ4002		1213269-23-8	COc1c(Nc2ncc(Cl)c(Oc3cc(NC(=O)C=C)ccc3)n2)ccc(c1)N1CCN(C)CC1	C25H27ClN6O3	494.18	Angiogenesis; JAK/STAT signaling; Tyrosine Kinase/Adaptors	EGFR inhibitor	EGFR (L858R); EGFR (L858R/T790M)	WZ4002 is a mutant-selective EGFR inhibitor for EGFR(L858R) and EGFR(T790M) with IC50 of 2 nM/8 nM.	Zhou W, et al. Nature. 2009, 462(7276), 1070-1074.
T6236	Ozagrel	OKY-046;Domenan	82571-53-7	c1c(ccc(c1)/C=C/C(=O)O)Cn1cncc1	C13H12N2O2	228.25	Others	Thrombin inhibitor	Thromboxane A2 synthetase	Ozagrel is a selective thromboxane A(2) (TXA(2)) synthetase inhibitor with IC50 of 11 nM for rabbit platelet, used for the improvement of postoperative cerebrovascular contraction and accompanying cerebral ischaemia.	Ishitsuka Y, et al. J Pharmacol Sci, 2009, 111(2), 211-215.	Approved/Clinical
T6235	Lapatinib Ditosylate	GW-572016 ditosylate;Lapatinib (GW-572016) Ditosylate;Tykerb ditosylate	388082-77-7	Cc1ccc(cc1)S(O)(=O)=O.Cc1ccc(cc1)S(O)(=O)=O.CS(=O)(=O)CCNCc1ccc(o1)-c1ccc2ncnc(Nc3ccc(OCc4cccc(F)c4)c(Cl)c3)c2c1	C29H26ClFN4O4S·2C7H8O3S	925.46	Angiogenesis; MAPK; JAK/STAT signaling; Tyrosine Kinase/Adaptors	EGFR	EGFR; HER2/ErbB2	Lapatinib is an effective EGFR and ErbB2 inhibitor (IC50: 10.8/9.2 nM for EGFR/ErbB2).	Rusnak DW, et al. The effects of the novel, reversible epidermal growth factor receptor/ErbB-2 tyrosine kinase inhibitor, GW2016, on the growth of human normal and tumor-derived cell lines in vitro and in vivo. Mol Cancer Ther. 2001 Dec;1(2):85-94	FDA Approved/Clinical
T6233	Entinostat	SNDX-275;MS-275	209783-80-2	Nc1ccccc1NC(=O)c1ccc(CNC(=O)OCc2cccnc2)cc1	C21H20N4O3	376.41	Chromatin/Epigenetic; DNA Damage/DNA Repair	HDAC	HDAC1; HDAC3	Entinostat (MS-275) is an inhibitor of HDACs that inhibits HDAC1 and HDAC3 (IC50s: 0.18/0.74 μM).	Beckers T, et al. Distinct pharmacological properties of second generation HDAC inhibitors with the benzamide or hydroxamate head group. Int J Cancer. 2007 Sep 1;121(5):1138-48.	Approved/Clinical
T6232	Vilazodone HCl	SB659746A;EMD 68843;Vilazodone Hydrochloride	163521-08-2	C1CN(CCN1CCCCc1c[nH]c2c1cc(cc2)C#N)c1cc2c(cc1)oc(c2)C(=O)N.Cl	C26H27N5O2·HCl	477.99	GPCR/G Protein; Others; Neuroscience	5-HT Receptor inhibitor; Others agonist	5-HT1A; SSRI	Vilazodone HCl, a partial agonist of 5-HT1A receptors and specific serotonin reuptake inhibitor (SSRI), is utilized in treating of the major depressive disorder.	Dawson LA, et al. CNS Neurosci Ther, 2009, 15(2), 107-117.	FDA Approved/Clinical
T6230	Imatinib	STI571;CGP057148B;ST-1571	152459-95-5	CN1CCN(Cc2ccc(cc2)C(=O)Nc2ccc(C)c(Nc3nccc(n3)-c3cccnc3)c2)CC1	C29H31N7O	493.6	Angiogenesis; Tyrosine Kinase/Adaptors; Cytoskeletal Signaling	Bcr-Abl; c-Kit; PDGFR	v-Abl; c-Kit; PDGFR	matinib is an inhibitor of the receptor tyrosine kinases c-Abl, Bcr-Abl, PDGFR, and c-Kit (IC50: 600/100/100 nM).	Heinrich MC, et al. Inhibition of c-kit receptor tyrosine kinase activity by STI 571, a selective tyrosine kinase inhibitor. Blood. 2000 Aug 1;96(3):925-32.	FDA Approved/Clinical
T6228	Irinotecan	CPT-11;(+)-Irinotecan;Topotecin	97682-44-5	C1(=O)OCc2c([C@]1(CC)O)cc1n(c2=O)Cc2c1nc1c(c2CC)cc(cc1)OC(=O)N1CCC(CC1)N1CCCCC1	C33H38N4O6	586.68	DNA Damage/DNA Repair	Topoisomerase inhibitor	Topo I	Irinotecan is an antineoplastic enzyme inhibitor primarily used in the treatment of colorectal cancer. It is a derivative of camptothecin that inhibits the action of topoisomerase I. Irinotecan prevents religation of the DNA strand by binding to topoisomerase I-DNA complex, and causes double-strand DNA breakage and cell death.	Hofmann C, et al. Pre-clinical evaluation of the activity of irinotecan as a basis for regional chemotherapy. Anticancer Res. 2005 Mar-Apr;25(2A):795-804.	FDA Approved/Clinical/Preclinical
T6227	Benidipine hydrochloride	KW-3049;Benidipine HCl;(±)-Benidipine;Coniel	91599-74-5	Cl.COC(=O)C1=C(C)NC(C)=C([C@@H]1c1cccc(c1)[N+]([O-])=O)C(=O)O[C@@H]1CCCN(Cc2ccccc2)C1	C28H32ClN3O6	542.03	Angiogenesis; JAK/STAT signaling; Tyrosine Kinase/Adaptors	EGFR inhibitor; Src inhibitor	EGFR (L861Q); c-Src; c-Yes; Lck; Lyn	Benidipine HCl, a hydrochloride salt form of benidipine, is used as a blocker of dihydropyridine calcium channel.	Chang YM, Oncogene, 2008, 27(49), 6365-6375.	Approved
T6226	Pemetrexed Disodium Hydrate	Pemetrexed disodium hemipenta hydrate;Pemetrexed sodium hydrate;LY-231514 Disodium Hydrate	357166-30-4	O.O.O.O.O.[Na+].[Na+].[Na+].[Na+].Nc1nc(=O)c2c(CCc3ccc(cc3)C(=O)N[C@@H](CCC([O-])=O)C([O-])=O)c[nH]c2[nH]1.Nc1nc(=O)c2c(CCc3ccc(cc3)C(=O)N[C@@H](CCC([O-])=O)C([O-])=O)c[nH]c2[nH]1	C20H21N5O6·5/2H2O·2Na	516.42	DNA Damage/DNA Repair; Metabolism	DHFR inhibitor; DNA/RNA Synthesis inhibitor	DHFR; DHFR; GARFT; Thymidylate synthase	Pemetrexed Disodium Hydrate is a new-type antifolate and antimetabolite for TS, DHFR, and GARFT. The Ki of Pemetrexed Disodium Hydrate for TS, DHFR and GARFT is 1.3 nM, 7.2 nM and 65 nM, respectively.	Shih C, et al. Cancer Res. 1997, 57(6), 1116-1123.	FDA Approved/Clinical
T6225	Adenine hydrochloride	Adenine HCl;6-Aminopurine hydrochloride	2922-28-3	Cl.Nc1ncnc2[nH]cnc12	C5H5N5·HCl	171.59	DNA Damage/DNA Repair	DNA/RNA Synthesis inhibitor	DNA/RNA Synthesis	Adenine HCl is a hydrochloride salt form of adenine which is a nucleobase with a variety of roles in biochemistry.	Silwal P, et al. Mol Immunol. 2015 Jun;65(2):242-9.
T6224	Iniparib	IND-71677;NSC-746045;BSI-201	160003-66-7	c1(ccc(c(c1)[N+](=O)[O-])I)C(=O)N	C7H5IN2O3	292.03	Chromatin/Epigenetic; DNA Damage/DNA Repair	PARP inhibitor	PARP1	Iniparib (BSI-201) , a PARP1 inhibitor, exhibits potency in triple-negative breast Y (TNBC).	Mendeleyev J, et al. Biochem Pharmacol, 1995, 50(5), 705-714.	Clinical
T6223	U0126-EtOH	U0126;U0126 Ethanol	1173097-76-1	CCO.N\C(Sc1ccccc1N)=C(C#N)/C(C#N)=C(\N)Sc1ccccc1N	C18H16N6S2·C2H6O	426.6	MAPK	MEK	MEK1; MEK2	U0126-EtOH is a non-ATP competitive specific inhibitor of MEK1/2 (IC50: 0.07/0.06 μM).	Duncia JV, et al. MEK inhibitors: the chemistry and biological activity of U0126, its analogs, and cyclization products. Bioorg Med Chem Lett. 1998, 8(20), 2839-2844.	Preclinical
T6222	PFI1	PFI 1;PFI-1;PF-6405761	1403764-72-6	COc1ccccc1S(=O)(=O)Nc1cc2c(NC(=O)N(C)C2)cc1	C16H17N3O4S	347.39	Chromatin/Epigenetic	Epigenetic Reader Domain inhibitor	BRD2; BRD4	PFI-1, a specific BET (bromodomain-containing protein) inhibitor for BRD4, is with the IC50 of 0.22 μM in a cell-free assay.	Fish PV, et al. J Med Chem, 2012, 55(22), 9831-9837.
T6218	Selumetinib	ARRY-142886;AZD6244	606143-52-6	Cn1cnc2c(F)c(Nc3ccc(Br)cc3Cl)c(cc12)C(=O)NOCCO	C17H15BrClFN4O3	457.68	MAPK	MEK; ERK	MEK1; ERK1; ERK2	Selumetinib (AZD6244) is an effective, specific inhibitor of MEK1 and ERK1/2 phosphorylation (IC50: 14/10 nM).	Yeh TC, et al. Biological characterization of ARRY-142886 (AZD6244), a potent, highly selective mitogen-activated protein kinase kinase 1/2 inhibitor. Clin Cancer Res. 2007 Mar 1;13(5):1576-83.	FDA Approved/Clinical
T6217	LFM-A13		244240-24-2	C\C(O)=C(/C#N)C(=O)Nc1cc(Br)ccc1Br	C11H8Br2N2O2	360.01	Angiogenesis	BTK inhibitor	BTK	LFM-A13（IC50=2.5 μM）, a specific Bruton's tyrosine kinase (BTK), is more than 100-fold specificity than other protein kinases, such as JAK1, JAK2, HCK, EGFR, and IRK.	Mahajan S, et al. J Biol Chem. 1999, 274(14), 9587-9599.	Preclinical
T6216	Abiraterone	CB-7598	154229-19-3	C[C@]12CC[C@@H](CC1=CC[C@H]1[C@@H]3CC=C(c4cccnc4)[C@@]3(C)CC[C@H]21)O	C24H31NO	349.51	Metabolism	P450 inhibitor	CYP17	Abiraterone (CB-7598) is an effective steroidal cytochrome P450 17alpha-hydroxylase-17, 20-lyase (CYP17) inhibitor (IC50: 4 nM).	Attard G, et al. J Clin Oncol. 2008, 26(28), 4563-4571.	FDA Approved/Preclinical
T6214	Emtricitabine	BW1592;Emtriva;FTC	143491-57-0	Nc1nc(=O)n(cc1F)[C@@H]1CS[C@H](CO)O1	C8H10FN3O3S	247.25	Microbiology&Virology	Reverse Transcriptase inhibitor	Reverse Transcriptase	Emtricitabine (FTC), a nucleoside reverse transcriptase inhibitor, exhibits inhibition activity against human immunodeficiency virus (HIV) and hepatitis B virus.	Venhoff N, et al. Antivir Ther, 2007, 12(7), 1075-1085.	FDA Approved
T6213	Vinorelbine Tartrate	Nor-5'-anhydrovinblastine ditartrate;KW-2307;Vinorelbine ditartrate;Navelbine tartrate	125317-39-7	O[C@H]([C@@H](O)C(O)=O)C(O)=O.O[C@H]([C@@H](O)C(O)=O)C(O)=O.CCC1=C[C@@H]2CN(C1)Cc1c([nH]c3ccccc13)[C@@](C2)(C(=O)OC)c1cc2c(cc1OC)N(C)[C@@H]1[C@]22CCN3CC=C[C@](CC)([C@@H]23)[C@@H](OC(C)=O)[C@]1(O)C(=O)OC	C45H54N4O8·2C4H6O6	1079.11	Cytoskeletal Signaling	Microtubule Associated inhibitor	Tubulin	Vinorelbine Tartrate, a semi-synthetic vinca alkaloid, interacts with tubulin resulting in mitosis inhibition.	Fellous A, et al. Semin Oncol. 1989, 16(2 Suppl 4), 9-14.	FDA Approved/Clinical
T6212	Combretastatin A4	CRC 87-09;CA4	117048-59-6	COc1ccc(cc1O)\C=C/c1cc(OC)c(OC)c(OC)c1	C18H20O5	316.35	Cytoskeletal Signaling	Microtubule Associated inhibitor	Tubulin β	Combretastatin A4 is a microtubule-targeting agent that binds β-tubulin (Kd: 0.4 μM).	Zheng S, et al. J Med Chem. 2014, 57(8), 3369-3381.	Clinical/Preclinical
T6209	CW069		1594094-64-0	O=C(O)c1cc(I)ccc1NC(=O)[C@@H](NCc1ccccc1)Cc1ccccc1	C23H21IN2O3	500.33	Cytoskeletal Signaling	Microtubule Associated inhibitor	HSET	CW069( IC50=75 μM）, an allosteric selective inhibitor of microtubule motor protein HSET, exhibits remarkable specificity over KSP.	Watts CA, et al. Chem Biol. 2013, 20(11), 1399-1410.
T6208	AS252424	AS 252424;AS-252424	900515-16-4	C1=CC(=C(C=C1F)O)C2=CC=C(O2)/C=C\3/C(=O)NC(=O)S3	C14H8FNO4S	305.28	PI3K/Akt/mTOR Signaling	Casein Kinase inhibitor; PI3K inhibitor	Casein Kinase 2 , PI3Kγ , PI3Kα	AS-252424 is a potent and selective inhibitor of PI3Kγ with IC50 of 33 nM; >10 fold selectivity for PI3Kγ versus PI3Kα.	Pomel V, et al, J Med Chem, 2006, 49(13), 3857-3871.
T6207	SC144		895158-95-9	Fc1cc2c(cc1)n1cccc1c(NNC(=O)c1cnccn1)n2	C16H11FN6O	322.3	Immunology/Inflammation	Interleukin Related	gp130	SC144 is an orally active small-molecule gp130 inhibitor.	Oshima T, et al. Anticancer Drugs, 2009, 20(5), 312-320.
T6205	AT7519		844442-38-2	Clc1cccc(Cl)c1C(=O)Nc1cn[nH]c1C(=O)NC1CCNCC1	C16H17Cl2N5O2	382.24	PI3K/Akt/mTOR signaling; Cell Cycle/Checkpoint; Stem Cells	CDK inhibitor; GSK-3 inhibitor	CDK2/CyclinA; CDK4/CyclinD1; CDK5/p35; CDK9/CyclinT; GSK-3β	AT7519 is a CDK1/2/4/6/9 inhibitor (IC50: 10-210 nM). It is less effective to CDK3 and little active to CDK7.	Squires MS, et al. Mol Cancer Ther, 2009, 8(2), 324-332.	Clinical
T6204	QNZ	EVP4593;CAY10470	545380-34-5	c1ccc(cc1)Oc1ccc(cc1)CCNc1ncnc2c1cc(cc2)N	C22H20N4O	356.42	Apoptosis; NF-Κb	NF-κB inhibitor; TNF inhibitor	NF-κB; TNF-α	QNZ (EVP4593) is an effective inhibitor of NF-κB activation and TNF-α production. The IC50 of QNZ for NF-κB and TNF-α is11 nM and 7 nM, respectively.	Tobe M, et al. Bioorg Med Chem, 2003, 11(3), 383-391.
T6202	DAPT	GSI-IX;LY-374973	208255-80-5	C[C@H](NC(=O)Cc1cc(F)cc(F)c1)C(=O)N[C@H](C(=O)OC(C)(C)C)c1ccccc1	C23H26F2N2O4	432.46	Neuroscience; Proteases/Proteasome; Stem Cells	Gamma-secretase	γ secretase(Aβ)	DAPT is a novel γ-secretase inhibitor which reduces the Aβ production (IC50: 20 nM in HEK 293 cells) and Aβ42 levels (IC50: 200 nM).	Dovey HF, et al. Functional gamma-secretase inhibitors reduce beta-amyloid peptide levels in brain. J Neurochem. 2001 Jan;76(1):173-81.	Preclinical
T6201	NXY059	NXY 059;NXY-059;Disufenton sodium;Cerovive;OKN007	168021-79-2	[Na+].[Na+].CC(C)(C)[N+](\[O-])=C\c1ccc(cc1S([O-])(=O)=O)S([O-])(=O)=O	C11H13NNa2O7S2	381.33	Others	Others	Others	NXY-059, a new-type nitrone, exhibits potently neuroprotective effects.	Kuroda S, et al, J Cereb Blood Flow Metab, 1999, 19(7), 778-787.	Clinical
T6200	Ledipasvir	GS-5885	1256388-51-8	O=C(OC)N[C@H](C(=O)N1[C@H](c2ncc(c3cc4C(F)(F)c5c(ccc(c6ccc7nc([C@H]8N(C(=O)[C@@H](NC(=O)OC)C(C)C)[C@@H]9CC[C@H]8C9)[nH]c7c6)c5)c4cc3)[nH]2)CC2(C1)CC2)C(C)C	C49H54F2N8O6	889.02	Microbiology&Virology; Proteases/Proteasome	HCV Protease inhibitor	GT1a; GT1b	Ledipasvir is a Hepatitis C Virus NS5A Inhibitor. The mechanism of action of ledipasvir is as a P-Glycoprotein Inhibitor, and Breast Cancer Resistance Protein Inhibitor.	Link JO, et al. Discovery of ledipasvir (GS-5885): a potent, once-daily oral NS5A inhibitor for the treatment of hepatitis C virus infection. J Med Chem. 2014 Mar 13;57(5):2033-46.	FDA Approved/Clinical
T6199	Ribociclib	LEE011	1211441-98-3	CN(C)C(=O)c1cc2cnc(Nc3ccc(cn3)N3CCNCC3)nc2n1C1CCCC1	C23H30N8O	434.54	Cell Cycle/Checkpoint	CDK inhibitor	CDK4	LEE011 is an orally available, and highly specific CDK4/6 inhibitor (IC50：10/39 nM).	Rader J, et al. Clin Cancer Res. 2013, 19(22), 6173-6182.	FDA Approved/Clinical
T6197	PJ34		344458-19-1	CN(C)CC(=O)Nc1ccc2[nH]c(=O)c3ccccc3c2c1	C17H17N3O2	295.34	Chromatin/Epigenetic; DNA Damage/DNA Repair	PARP inhibitor	PARP1; PARP2	PJ34 HCl is the hydrochloride salt of PJ34, which is a PARP inhibitor with EC50 of 20 nM and is equally potent to PARP1/2.	Iwashita A, et al. A novel and potent poly(ADP-ribose) polymerase-1 inhibitor, FR247304 (5-chloro-2-[3-(4-phenyl-3,6-dihydro-1(2H)-pyridinyl)propyl]-4(3H)-quinazolinone), attenuates neuronal damage in in vitro and in vivo models of cerebral ischemia. J Ph
T6196	PP1	EI 275;AGL 1872	172889-26-8	Cc1ccc(cc1)c1nn(c2ncnc(N)c12)C(C)(C)C	C16H19N5	281.36	Angiogenesis; Tyrosine Kinase/Adaptors; Cytoskeletal Signaling; JAK/STAT signaling	Bcr-Abl inhibitor; c-Kit inhibitor; EGFR inhibitor; Src inhibitor	Bcr-Abl; Kit; EGFR; Fyn; Lck	PP1, a specific and effective Src inhibitor, is with IC50 for Lck/Fyn is 5 nM/ 6 nM, respectively.	Hanke JH, et al. J Biol Chem, 1996, 271(2), 695-701.
T6194	Fidaxomicin	PAR-101;OPT-80;Tiacumicin B;Clostomicin B1	873857-62-6	CC[C@H]1\C=C(C)\[C@@H](O)C\C=C\C=C(CO[C@@H]2O[C@H](C)[C@@H](OC(=O)c3c(O)c(Cl)c(O)c(Cl)c3CC)[C@H](O)[C@@H]2OC)\C(=O)O[C@@H](C\C=C(C)\C=C(C)\[C@@H]1O[C@@H]1OC(C)(C)[C@@H](OC(=O)C(C)C)[C@H](O)[C@@H]1O)[C@@H](C)O	C52H74Cl2O18	1058.04	DNA Damage/DNA Repair	DNA/RNA Synthesis inhibitor	RNA polymerase	Fidaxomicin is a semisynthetic macrolide antibiotic used to treat Clostridium difficile-associated diarrhea in adults. Fidaxomicin has minimal systemic absorption and has not been linked to serum enzyme elevations during therapy or to instances of clinically apparent, acute liver injury.	Venugopal AA, et al. Clin Infect Dis, 2012, 54(4), 568-574.	FDA Approved
T6191	Tasisulam	LY573636	519055-62-0	c1cc(c(cc1Cl)Cl)C(=O)NS(=O)(=O)c1ccc(s1)Br	C11H6BrCl2NO3S2	415.11	Apoptosis; Proteases/Proteasome	Caspase activator	Caspase	Tasisulam is an apoptosis inducer and an antitumor agent via the intrinsic pathway.	Haritunians T, et al. Oncol Rep. 2008, 20(5), 1237-1242.	Preclinical
T6189	PD0325901	PD325901	391210-10-9	OC[C@@H](O)CONC(=O)c1ccc(F)c(F)c1Nc1ccc(I)cc1F	C16H14F3IN2O4	482.19	MAPK	MEK	MEK	PD0325901 is a specific and non-ATP-competitive MEK inhibitor (IC50: 0.33 nM).	Barrett SD, et al. The discovery of the benzhydroxamate MEK inhibitors CI-1040 and PD 0325901. Bioorg Med Chem Lett. 2008 Dec 15;18(24):6501-4.	Clinical/Preclinical
T6187	TDZD8	TDZD 8;TDZD-8;NP 01139;GSK-3β Inhibitor I	327036-89-5	Cn1sc(=O)n(Cc2ccccc2)c1=O	C10H10N2O2S	222.26	PI3K/Akt/mTOR signaling; Stem Cells	GSK-3 inhibitor	GSK-3β	TDZD-8 is an inhibitor of GSK-3β, with an IC50 of 2 μM; minimal inhibitory effect observed on CDK1, casein kinase II, PKA and PKC.	Martinez A, et al. J Med Chem, 2002, 45(6), 1292-1299.	Preclinical
T6186	TRAM34	TRAM 34;TRAM-34;Triarylmethane-34	289905-88-0	n1(nccc1)C(c1ccccc1)(c1ccccc1)c1c(cccc1)Cl	C22H17ClN2	344.84	NF-Κb	IκB/IKK inhibitor	IKCa1 (KCa3.1)	TRAM-34(Kd=20 nM), an effective and specific inhibitor of the intermediate-conductance Ca2+-activated K+ channel (IKCa1, KCa3.1), does not block cytochrome P450. The selective activity of TRAM-34 is 200 to 1500-fold than other ion channels.	Wulff H, et al. Proc Natl Acad Sci U S A, 2000, 97(14), 8151-8156.
T6185	Gambogic Acid	Beta-Guttiferrin;Guttatic Acid;Guttic Acid	2752-65-0	C\C(C)=C\CC[C@@]1(C)Oc2c(C\C=C(/C)C)c3O[C@@]45[C@H]6C[C@@H](C=C4C(=O)c3c(O)c2C=C1)C(=O)[C@]5(C\C=C(\C)C(O)=O)OC6(C)C	C38H44O8	628.75	Apoptosis	BCL inhibitor	Bfl-1; Mcl-1; Bcl-2; Bcl-B; Bcl-w	Gambogic Acid ( EC50=0.78-1.64 uM) activates caspases. Gambogic Acid competitively suppresses Bcl-XL, Bcl-2, Bcl-W, Bcl-B, Bfl-1 and Mcl-1. The IC50s of Gambogic Acid for Bcl-XL, Bcl-2, Bcl-W, Bcl-B, Bfl-1 and Mcl-1 are 1.47, 1.21, 2.02, 0.66, 1.06 and 0.79 uM, respectively.	Zhai D, et al. Mol Cancer Ther, 2008, 7(6), 1639-1646.	Preclinical
T6184	Orantinib	TSU-68;SU6668;NSC 702827	252916-29-3	Cc1[nH]c(\C=C2/C(=O)Nc3ccccc23)c(C)c1CCC(O)=O	C18H18N2O3	310.35	Angiogenesis; Tyrosine Kinase/Adaptors	FGFR inhibitor; PDGFR inhibitor; VEGFR inhibitor	FGFR1; PDGFRβ; Flk1	TSU-68, a excellent effective against PDGFR autophosphorylation with Ki of 8 nM, also highly inhibits Flk-1 and FGFR1 trans-phosphorylation. It shows little effect against IGF-1R, Met, Src, Lck, Zap70, Abl and CDK2 and does not suppresses EGFR.	Laird AD, et al. Cancer Res, 2000, 60(15), 4152-4160.	Clinical
T6183	ISRIB (trans-isomer)	ISRIB trans-isomer;ISRIB;trans-isomer;trans-ISRIB	1597403-47-8	Clc1ccc(OCC(=O)N[C@H]2CC[C@@H](CC2)NC(=O)COc2ccc(Cl)cc2)cc1	C22H24Cl2N2O4	451.34	MAPK	ERK inhibitor	PERK	ISRIB (trans-isomer), the trans-isomer of ISRIB, is a effective and specific PERK inhibitor (IC50: 5 nM).	Sidrauski C, et al. Elife. 2013, 2, e00498.
T6181	UPF 1069		1048371-03-4	c1(=O)[nH]ccc2c(cccc12)OCC(=O)c1ccccc1	C17H13NO3	279.29	Chromatin/Epigenetic; DNA Damage/DNA Repair	PARP inhibitor	PARP1; PARP2	UPF 1069 is a specific PARP2 inhibitor ( IC50: 0.3 μM). It is ~27-fold selective against PARP1.	Moroni F, et al. Br J Pharmacol, 2009, 157(5), 854-862.
T6180	INH6		1001753-24-7	Cc1cc(c(c(c1)C)c1csc(n1)NC(=O)c1ccccc1)C	C19H18N2OS	322.42	Cytoskeletal Signaling	Microtubule Associated inhibitor	MB231; MB468	INH6, an effective Hec1 inhibitor, selectively disrupts the Hec1/Nek2 interaction and induces chromosome mis-alignment.	Qiu XL, et al. J Med Chem. 2009, 52(6), 1757-1767.
T6177	PF-562271 besylate	PF-00562271 Besylate	939791-38-5	OS(=O)(=O)c1ccccc1.CN(c1c(CNc2c(cnc(Nc3ccc4NC(=O)Cc4c3)n2)C(F)(F)F)cccn1)S(=O)(=O)C	C21H20F3N7O3S·C6H6O3S	665.66	Angiogenesis; Cell Cycle/Checkpoint; Tyrosine Kinase/Adaptors; Cytoskeletal Signaling	CDK inhibitor; FAK inhibitor; PYK2 inhibitor	CDK1/CyclinB; CDK2/CyclinE; CDK3/CyclinE; FAK; PYK2	PF-562271 (besylate) is a potent, ATP-competitive, reversible inhibitor of FAK with IC50 of 1.5 nM, ~10-fold less potent for Pyk2 than FAK and >100-fold selectivity against other protein kinases, except for some CDKs.	Roberts WG, et al. Cancer Res. 2008, 68(6), 1935-1944.	Clinical
T6174	R406	R-406 besylate	841290-81-1	OS(=O)(=O)c1ccccc1.COc1cc(Nc2ncc(F)c(Nc3ccc4OC(C)(C)C(=O)Nc4n3)n2)cc(OC)c1OC	C22H23FN6O5·C6H6O3S	628.63	Angiogenesis	Syk	Syk	R406 is an effective Syk inhibitor (IC50: 41 nM) and shows no effects on Lyn.	Braselmann S, et al. R406, an orally available spleen tyrosine kinase inhibitor blocks fc receptor signaling and reduces immune complex-mediated inflammation. J Pharmacol Exp Ther, 2006, 319(3), 998-1008.
T6173	BI 2536		755038-02-9	CC[C@H]1N(C2CCCC2)c2nc(Nc3ccc(cc3OC)C(=O)NC3CCN(C)CC3)ncc2N(C)C1=O	C28H39N7O3	521.66	Cell Cycle/Checkpoint; Chromatin/Epigenetic	Epigenetic Reader Domain; PLK	BRD4; PLK1; PLK2; PLK3	BI2536 is an effective Plk1 inhibitor (IC50: 0.83 nM). It has 4- and 11-fold greater selectivity than Plk2 and Plk3.	Steegmaier M, et al. BI 2536, a Potent and Selective Inhibitor of Polo-like Kinase 1, Inhibits Tumor Growth In Vivo. Current Biology (2007), 17(4), 316-322.	Clinical
T6171	BI-D1870		501437-28-1	CC(C)CCN1C(C)C(=O)N(C)c2cnc(Nc3cc(F)c(O)c(F)c3)nc12	C19H23F2N5O2	391.42	PI3K/Akt/mTOR signaling	S6 Kinase	RSK1; RSK2; RSK3; RSK4	BI-D1870 is a cell-permeable, ATP-competitive inhibitor of ribosomal S6 kinases (RSKs; IC50s: 31/24/18/15 nM for RSK1/2/3/4).	Sapkota GP, et al. BI-D1870 is a specific inhibitor of the p90 RSK (ribosomal S6 kinase) isoforms in vitro and in vivo. Biochem J. 2007 Jan 1;401(1):29-38.
T6170	Elesclomol	STA-4783	488832-69-5	c1ccccc1C(=S)N(C)NC(=O)CC(=O)NN(C)C(=S)c1ccccc1	C19H20N4O2S2	400.5	Cytoskeletal Signaling; Metabolism	HSP activator	HSP70	Elesclomol (STA-4783) is an effective oxidative stress inducer that elicits pro-apoptosis of tumor cells.	Kirshner JR, et al. Mol Cancer Ther, 2008, 7(8), 2319-2327.	Clinical
T6169	Indirubin	Indigo red;Indigopurpurin;Couroupitine B;NSC 105327	479-41-4	O=C1Nc2ccccc2\C1=C1/Nc2ccccc2C1=O	C16H10N2O2	262.26	PI3K/Akt/mTOR Signaling	CDK inhibitor; GSK-3 inhibitor; Raf inhibitor	GSK-3β , CDK2/CyclinA , CDK5/p35 , CDK1/CyclinB , C-Raf	Indirubin is a potent cyclin-dependent kinases and GSK-3β inhibitor with IC50 of about 5 uM and 0.6 uM.	Hoessel R, et al. Nat Cell Biol, 1999, 1(1), 60-67.	Approved
T6168	ZSTK474		475110-96-4	C1COCCN1c1nc(nc(n1)n1c2ccccc2nc1C(F)F)N1CCOCC1	C19H21F2N7O2	417.41	PI3K/Akt/mTOR signaling	PI3K inhibitor	PI3K; PI3Kα; PI3Kβ; PI3Kγ; PI3Kδ	PI3K Inhibitor ZSTK474 is an orally available, s-triazine derivative, ATP-competitive phosphatidylinositol 3-kinase (PI3K) inhibitor with potential antineoplastic activity.	Yaguchi S, et al. J Natl Cancer Inst, 2006, 98(8), 545-556.	Clinical
T6167	SU9516		377090-84-1	COc1ccc2NC(=O)\C(=C/c3cnc[nH]3)c2c1	C13H11N3O2	241.25	Cell Cycle/Checkpoint; Cytoskeletal Signaling; MAPK	CDK inhibitor; p38 MAPK inhibitor; PKC inhibitor	CDK1; CDK2; CDK4; p38; PKC	SU9516 is a potent CDK2 inhibitor, with an IC50 of 22 nM, and also has inhibitory effects on CDK1 and CDK4, with IC50s of 40 nM and 200 nM, respectively.	Lane ME, et al. Cancer Res. 2001, 61(16), 6170-6177.	Preclinical
T6166	Telatinib	Bay 57-9352	332012-40-5	CNC(=O)c1nccc(c1)COc1nnc(c2c1occ2)Nc1ccc(cc1)Cl	C20H16ClN5O3	409.83	Angiogenesis; Tyrosine Kinase/Adaptors	c-Kit inhibitor; PDGFR inhibitor; VEGFR inhibitor	c-Kit; PDGFRα; VEGFR2; VEGFR3	Telatinib is an effective inhibitor of VEGFR2/3, c-Kit, and PDGFRα. The IC50s of Telatinib forVEGFR2/3, c-Kit and PDGFRα are 6 nM/4 nM, 1 nM, and 15 nM, respectively.	Steeghs N, et al. Clin Cancer Res, 2008, 14(11), 3470-3476.	Clinical
T6165	Bardoxolone Methyl	CDDO Methyl ester;RTA 402;NSC 713200;TP-155	218600-53-4	COC(=O)[C@]12CCC(C)(C)C[C@H]1[C@H]1C(=O)C=C3[C@@]4(C)C=C(C#N)C(=O)C(C)(C)[C@@H]4CC[C@@]3(C)[C@]1(C)CC2	C32H43NO4	505.69	NF-Κb	IκB/IKK inhibitor	IKK	Bardoxolone Methyl, an IKK inhibitor, exhibits effective proapoptotic and anti-inflammatory activities.	Honda T, et al. J Med Chem. 2000, 43(22), 4233-4246.	Approved/Clinical
T6164	Ciproxifan	FUB-359	184025-18-1	C1CC1C(=O)c1ccc(cc1)OCCCc1cnc[nH]1	C16H18N2O2·C4H4O4	386.4	GPCR/G Protein; Immunology/Inflammation; Neuroscience	Histamine Receptor antagonist	H3 receptor	Ciproxifan is a highly effective and specific histamin H3-receptor antagonist (IC50: 9.2 nM).	Ligneau X, et al. J Pharmacol Exp Ther, 1998, 287(2), 658-666.	Preclinical
T6163	Salirasib	Farnesyl Thiosalicylic Acid;FTS;S-Farnesylthiosalicylic acid	162520-00-5	C(=O)(c1c(SC/C=C(\C)/CC/C=C(\C)/CCC=C(C)C)cccc1)O	C22H30O2S	358.54	MAPK	Ras inhibitor	PPMTase	Salirasib(Ki=2.6 μM), an effective competitive prenylated protein methyltransferase (PPMTase) inhibitor, inhibits Ras methylation with potential antineoplastic activity.	Marciano D, et al. J Med Chem. 1995, 38(8), 1267-1272.	Clinical
T6161	Tubastatin A HCl	TSA HCl;Tubastatin A Hydrochloride	1310693-92-5	CN1CCc2c(C1)c1ccccc1n2Cc1ccc(cc1)C(=O)NO.Cl	C20H21N3O2·HCl	371.86	Chromatin/Epigenetic; DNA Damage/DNA Repair; NF-Κb	HDAC inhibitor	HDAC1; HDAC2; HDAC3; HDAC6; HDAC8	Tubastatin A HCl is an effective and specific HDAC6 inhibitor (IC50: 15 nM). It has selectivity (>1000-fold) against all other isozymes except HDAC8 (>57-fold).	Butler KV, et al, J Am Chem Soc, 2010, 132(31), 10842-10846.
T6158	LDN-193189 HCl	LDN193189 Hydrochloride	1062368-62-0	N1(c2ccc(c3cnc4n(c3)ncc4c3ccnc4c3cccc4)cc2)CCNCC1.Cl	C25H22N6·HCl	442.94	Angiogenesis; Tyrosine Kinase/Adaptors	ALK inhibitor	ALK2; ALK3	LDN193189 hydrochloride is a selective BMP type I receptor kinases inhibitor.	Yu PB, et al. Nat Med, 2008, 14(12), 1363-1369.
T6157	CPI613	CPI 613;CPI-613;Devimistat;6,8-Bis(benzylthio)octanoic acid	95809-78-2	OC(=O)CCCCC(CCSCc1ccccc1)SCc1ccccc1	C22H28O2S2	388.59	Metabolism	Dehydrogenase inhibitor	α-ketoglutarate dehydrogenase; PDH	CPI-613, a lipoate analog, inhibits mitochondrial enzymes pyruvate dehydrogenase (PDH) and α-ketoglutarate dehydrogenase, disrupts tumor cell mitochondrial metabolism. It has potential chemopreventive and antineoplastic activities, and has been used in trials studying the treatment of Cancer, Lymphoma, Solid Tumors, Advanced Cancer, and Pancreatic Cancer, among others.	Zachar Z, et al. J Mol Med (Berl). 2011, 89(11), 1137-1148.	Clinical
T6156	S-Ruxolitinib	INCB18424;Ruxolitinib S enantiomer;INCB018424	941685-37-6	N#CC[C@@H](C1CCCC1)n1cc(cn1)-c1ncnc2[nH]ccc12	C17H18N6	306.37	Angiogenesis; Cell Cycle/Checkpoint; Tyrosine Kinase/Adaptors; Chromatin/Epigenetic; JAK/STAT signaling; Stem Cells	JAK inhibitor; Tyrosine Kinases inhibitor	JAK2; JAK1; Tyk2	Ruxolitinib S enantiomer is the S-enantiomer of Ruxolitinib. Ruxolitinib is the first potent, selective JAK1/2 inhibitor.	Quintas-Cardama A, et al. Blood, 2010, 115(15), 3109-3117.	FDA Approved/Clinical
T6154	SU11274	PKI-SU11274;Met Kinase Inhibitor	658084-23-2	CN(c1cccc(Cl)c1)S(=O)(=O)c1ccc2NC(=O)\C(=C/c3[nH]c(C)c(C(=O)N4CCN(C)CC4)c3C)c2c1	C28H30CIN5O4S	568.09	Angiogenesis; Cell Cycle/Checkpoint; Tyrosine Kinase/Adaptors	CDK inhibitor; c-Met/HGFR inhibitor; FGFR inhibitor; VEGFR inhibitor	CDK2; Met; RON; FGFR1; Flk1	SU11274(IC50=10 nM) is a specific Met inhibitor. It shows no significant effects on PGDFRβ, EGFR or Tie2.	Wang X, et al. Mol Cancer Ther, 2003, 2(11):1085-1092.	Preclinical
T6153	Icotinib	BPI-2009;BPI-2009H;Conmana	610798-31-7	C#Cc1cc(Nc2ncnc3cc4c(OCCOCCOCCO4)cc23)ccc1	C22H21N3O4	391.42	Angiogenesis; JAK/STAT signaling; Tyrosine Kinase/Adaptors	EGFR inhibitor	EGFR	Icotinib is an orally available quinazoline-based inhibitor of epidermal growth factor receptor (EGFR), with potential antineoplastic activity.	Tan F, et al. Lung Cancer, 2012, 76(2), 177-182.	Approved/Clinical
T6152	PD318088		391210-00-7	c1cc(c(cc1I)F)Nc1c(c(c(cc1C(=O)NOCC(CO)O)Br)F)F	C16H13BrF3IN2O4	561.09	MAPK	MEK inhibitor	MEK1; MEK2	PD318088 is a non-ATP competitive allosteric MEK1/2 inhibitor, binding simultaneously with ATP in a region of the MEK1 active site that is adjacent to the ATP-binding site.	Ohren JF, et al. Nat Struct Mol Biol, 2004, 11(12), 1192-1197.
T6151	GW501516	GSK-516;GW 1516;Endurobol;Cardarine	317318-70-0	Cc1c(ccc(c1)SCc1c(nc(s1)c1ccc(cc1)C(F)(F)F)C)OCC(=O)O	C21H18F3NO3S2	453.5	Metabolism	PPAR agonist	PPARδ	GW501516 is a effective and highly specifc PPARβ/δ agonist (EC50: 1 nM), with 1000-fold selectivity over hPPARα/γ.	Wei ZL, et al. A short and efficient synthesis of the pharmacological research tool GW501516 for the peroxisome proliferator-activated receptor delta. J Org Chem. 2003 Nov 14;68(23):9116-8.	Clinical
T6149	YH239-EE		1364488-67-4	CCOC(=O)c1[nH]c2cc(Cl)ccc2c1C(N(Cc1ccc(Cl)cc1)C=O)C(=O)NC(C)(C)C	C25H27Cl2N3O4	504.41	Apoptosis	Mdm2 antagonist	p53/MDM2	YH239-EE, the ethyl ester of YH239, is a potent p53-MDM2 antagonist and an apoptosis inducer.	Huang Y, et al. ACS Chem Biol. 2014, 9(3), 802-811.
T6148	CX-6258 HCl	Pim-Kinase Inhibitor X	1353859-00-3	CN1CCCN(CC1)C(=O)c1cccc(c1)c1ccc(o1)/C=C/1\c2c(ccc(c2)Cl)NC1=O.Cl	C26H24ClN3O3·HCl	498.4	Chromatin/Epigenetic; JAK/STAT signaling	Pim inhibitor	Pim1; Pim2; Pim3	CX-6258 HCl is an effective, orally efficacious Pim1/2/3 kinase inhibitor (IC50: 5/25/16 nM).	Haddach M, et al. ACS Medicinal Chemistry Letters, 3 (2) , 135-139
T6146	Dorsomorphin dihydrochloride	Compound C dihydrochloride;BML-275 dihydrochloride;Dorsomorphin (Compound C) 2HCl;BML-275 2HCl;Compound C 2HCl	1219168-18-9	Cl.Cl.C(CN1CCCCC1)Oc1ccc(cc1)-c1cnc2c(cnn2c1)-c1ccncc1	C24H25N5O·2HCl	472.41	PI3K/Akt/mTOR signaling	AMPK	AMPK	Dorsomorphin is a potent, selective and ATP-competitive AMPK inhibitor (Ki: 109 nM) and does not exhibit significant activity on structurally related kinases.	Zhou G, et al. Role of AMP-activated protein kinase in mechanism of metformin action. J Clin Invest. 2001 Oct;108(8):1167-74.
T6143	PI103	PI 103;PI-103	371935-74-9	Oc1cccc(c1)-c1nc(N2CCOCC2)c2oc3ncccc3c2n1	C19H16N4O3	348.36	DNA Damage/DNA Repair; PI3K/Akt/mTOR signaling	DNA-PK; PI3K	DNA-PK; p110α; p110β; p110γ; p110δ	PI-103 is a potent, cell-permeable, ATP-competitive inhibitor of PI3K family members (IC50s: 2/3/3/15/30/23 nM for p110α/β/δ/γ, mTOR, and DNA-PK).	Raynaud FI, et al. Biological properties of potent inhibitors of class I phosphatidylinositide 3-kinases: from PI-103 through PI-540, PI-620 to the oral agent GDC-0941. Mol Cancer Ther. 2009 Jul;8(7):1725-38.	Preclinical
T6141	IMD 0354	IKK2 Inhibitor V	978-62-1	c1cc(c(cc1Cl)C(=O)Nc1cc(cc(c1)C(F)(F)F)C(F)(F)F)O	C15H8ClF6NO2	383.67	NF-Κb	IκB/IKK inhibitor	IKKβ	IMD-0354 is an IKKβ inhibitor and inhibits IκBα phosphorylation in NF-κB pathway.	Tanaka A, et al. Blood, 2005, 105(6), 2324-2331.	Clinical
T6138	TCS 359	FLT3 Inhibitor	301305-73-7	COc1ccc(cc1OC)C(=O)Nc1sc2CCCCc2c1C(N)=O	C18H20N2O4S	360.43	Angiogenesis; Tyrosine Kinase/Adaptors	FLT inhibitor	FLT3	TCS 359 is a potent FLT3 inhibitor with IC50 of 42 nM.	Raymond J. Patch, et al. Bioorg Med Chem Lett, 2006, 16(12), 3282-3286.
T6137	KRN633	KRN 633;KRN-633	286370-15-8	CCCNC(=O)Nc1ccc(Oc2ncnc3cc(OC)c(OC)cc23)cc1Cl	C20H21ClN4O4	416.86	Tyrosine Kinase/Adaptors;	VEGFR	VEGFR1;VEGFR2;VEGFR3	KRN-633 is an effective VEGFR inhibitor. The IC50s of KRN-633 for VEGFR1, VEGFR2, and VEGFR3 is 170, 160 and 125 nM, respectively.	Nakamura K, et al. Mol Cancer Ther, 2004, 3(12), 1639-1649.	Clinical
T6136	Canertinib	PD-183805;CI-1033	267243-28-7	C=CC(=O)Nc1c(cc2c(c1)c(ncn2)Nc1cc(c(cc1)F)Cl)OCCCN1CCOCC1	C24H25ClFN5O3	485.94	Angiogenesis; JAK/STAT signaling; Tyrosine Kinase/Adaptors	EGFR inhibitor	EGFR; HER2/ErbB2	Canertinib is a pan-erbB tyrosine kinase inhibitor which work against esophageal squamous cell carcinoma in vitro and in vivo. Canertinib treatment significantly affects tumour metabolism, proliferation and hypoxia as determined by PET.	Smaill JB et al. J Med Chem. 2000; 43(7): 1380-1397.	Clinical
T6135	Dibenzazepine	DBZ;YO-01027;gamma-Secretase Inhibitor XX	209984-56-5	C[C@H](NC(=O)Cc1cc(F)cc(F)c1)C(=O)N[C@H]1c2ccccc2-c2ccccc2N(C)C1=O	C26H23F2N3O3	463.48	Neuroscience; Proteases/Proteasome; Stem Cells	Gamma-secretase inhibitor	γ secretase (APPL); γ secretase(Notch)	YO-01027 is a potent γ-secretase inhibitor.	Groth C, et al, Mol Pharmacol, 2010, 77(4), 567-574.
T6133	Remodelin hydrobromide	Remodelin;Remodelin HBR	1622921-15-6	C1CCC(=NNc2nc(cs2)c2ccc(cc2)C#N)C1.Br	C15H15BrN4S	363.28	Endocrinology/Hormones	RAAS inhibitor	acetyl-transferase NAT10	Remodelin HBr salt is a novel potent and selective inhibitor of the acetyl-transferase protein NAT10.	Larrieu D, et al. Science. 2014, 344(6183), 527-532.
T6131	Pimasertib	MSC1936369B;AS703026;SAR 245509	1236699-92-5	c1cc(c(cc1I)F)Nc1c(ccnc1)C(=O)NC[C@@H](CO)O	C15H15FIN3O3	431.2	MAPK	MEK inhibitor	MEK1/2 (MM cell line)	Pimasertib is an orally bioavailable small-molecule inhibitor of MEK1 and MEK2 (MEK1/2) with potential antineoplastic activity.	Kim K, et al. Br J Haematol, 2010, 149(4), 537-549.	Clinical
T6130	Skepinone-L	CBS3830	1221485-83-1	OC[C@@H](O)COc1ccc2CCc3cc(Nc4ccc(F)cc4F)ccc3C(=O)c2c1	C24H21F2NO4	425.42	MAPK	p38 MAPK inhibitor	p38α	Skepinone-L is a selective p38 mitogen-activated protein kinase inhibitor.	Koeberle SC, et al. Nat Chem Biol. 2011, 8(2), 141-143.
T6128	PHA665752	PHA 665752;PHA-665752	477575-56-7	Cc1c([nH]c(c1C(=O)N1CCC[C@@H]1CN1CCCC1)C)/C=C\1/c2c(ccc(c2)S(=O)(=O)Cc2c(cccc2Cl)Cl)NC1=O	C32H34Cl2N4O4S	641.61	Angiogenesis; Tyrosine Kinase/Adaptors; Cytoskeletal Signaling	Bcr-Abl inhibitor; c-Met/HGFR inhibitor; FGFR inhibitor; VEGFR inhibitor	c-Abl; c-Met; RON; FGFR1; Flk1	PHA-665752 is an effective, specific and ATP-competitive c-Met inhibitor (IC50: 9 nM), >50-fold selectivity for c-Met than STKs or RTKs.	Christensen JG, et al. Cancer Res, 2003, 63(21), 7345-7355.	Preclinical
T6127	Rucaparib Phosphate	PF-01367338 phosphate;AG-014699 phosphate;AG-014699;PF-01367338	459868-92-9	OP(O)(O)=O.CNCc1ccc(cc1)-c1[nH]c2cc(F)cc3C(=O)NCCc1c23	C19H18FN3O·H3PO4	421.36	Chromatin/Epigenetic; DNA Damage/DNA Repair	PARP	PARP	Rucaparib is an inhibitor of PARP (Ki: 1.4 nM for PARP1) that is used in clinical therapy to sensitize cancer cells to chemotherapy.	Thomas HD, et al. Preclinical selection of a novel poly(ADP-ribose) polymerase inhibitor for clinical trial. Mol Cancer Ther, 2007, 6(3), 945-956.	FDA Approved/Clinical
T6126	JNJ7706621	JNJ 7706621;JNJ-7706621	443797-96-4	Nc1nc(Nc2ccc(cc2)S(=O)(=O)N)nn1C(=O)c1c(F)cccc1F	C15H12F2N6O3S	394.36	Cell Cycle/Checkpoint;Chromatin/Epigenetic	CDK inhibitor;Aurora Kinase inhibitor	CDK2/CyclinE, CDK2/CyclinA , CDK1/CyclinB , Aurora A , Aurora B	JNJ-7706621 is a potent aurora kinase inhibitor, and also inhibits CDK1 and CDK2.	Emanuel S, et al. Cancer Res, 2005, 65(19), 9038-9046.	Preclinical
T6125	Semagacestat	LY450139	425386-60-3	C[C@@H](C(=O)N[C@H]1c2ccccc2CCN(C1=O)C)NC(=O)[C@H](C(C)C)O	C19H27N3O4	361.44	Neuroscience; Proteases/Proteasome; Stem Cells	Gamma-secretase inhibitor	Notch; γ secretase(Aβ38); γ secretase(Aβ40); γ secretase(Aβ42)	Semagacestat (LY450139) is a γ-secretase blocker for Aβ42/Aβ40/Aβ38 (IC50: 10.9/12.1/12.0 nM) and also inhibits Notch signaling (IC50: 14.1 nM).	Mitani Y, et al. J Neurosci, 2012, 32(6), 2037-2050.	Clinical
T6124	Mubritinib	TAK-165	366017-09-6	FC(F)(F)c1ccc(\C=C\c2nc(COc3ccc(CCCCn4ccnn4)cc3)co2)cc1	C25H23F3N4O2	468.47	Angiogenesis; Chromatin/Epigenetic; JAK/STAT signaling; Tyrosine Kinase/Adaptors; Stem Cells	EGFR inhibitor; FGFR inhibitor; JAK inhibitor; PDGFR inhibitor	EGFR; HER2/ErbB2; FGFR; JAK1; PDGFR	Mubritinib (TAK-165) is a potent inhibitor of HER2/ErbB2 with IC50 of 6 nM.	Nagasawa J, et al. Int J Urol, 2006, 13(5), 587-592.	Clinical
T6123	Verdinexor	KPT-335	1392136-43-4	C(=C\n1cnc(c2cc(cc(c2)C(F)(F)F)C(F)(F)F)n1)\C(=O)NNc1ncccc1	C18H12F6N6O	442.32	Membrane transporter/Ion channel	CRM1 inhibitor	CRM1	Verdinexor (KPT-335), a specific XPO1/CRM1 inhibitor, are orally bioavailable.	London CA, et al. PLoS One. 2014, 9(2), e87585.	Clinical
T6122	CEP33779	CEP 33779;CEP-33779	1257704-57-6	CS(=O)(=O)c1ccc(cc1)c2cccn3nc(nc23)Nc4cccc(c4)N5CCN(C)CC5	C24H26N6O2S	462.57	Angiogenesis; Chromatin/Epigenetic; JAK/STAT signaling; Stem Cells	JAK inhibitor	JAK2	CEP-33779 is a novel and selective inhibitor of JAK2 with an IC50 of 1.8±0.6 nM.	Stump KL, et al. Arthritis Res Ther, 2011, 13(2), R68.
T6121	Tepotinib	EMD-1214063;MSC2156119	1100598-32-0	CN1CCC(COc2cnc(nc2)c2cccc(Cn3nc(ccc3=O)c3cc(ccc3)C#N)c2)CC1	C29H28N6O2	492.57	Tyrosine Kinase/Adaptors	c-Met/HGFR inhibitor; TAM Receptor inhibitor; Trk receptor inhibitor	c-Met; AXL; TrkA	Tepotinib is an inhibitor of MET tyrosine kinase with potential antineoplastic activity.	Bladt F, et al. Clin Cancer Res, 2013, 19(11), 2941-2951.	Clinical
T6119	BLZ945		953769-46-5	c1(cc(ccn1)Oc1ccc2nc(sc2c1)N[C@H]1[C@@H](CCCC1)O)C(=O)NC	C20H22N4O3S	398.48	Tyrosine Kinase/Adaptors	CSF-1R inhibitor	CSF-1R	BLZ945 is an orally active, effective and specific CSF-1R inhibitor (IC50: 1 nM), >1000-fold selective against its closest receptor tyrosine kinase homologs.	Pyonteck SM, et al. Nat Med. 2013, 19(10), 1264-1272.	Clinical
T6118	HSP990	NVP-HSP990	934343-74-5	c1(nc2c(c(n1)C)C(=O)N[C@H](C2)c1c(cc(cc1)F)c1cccc(n1)OC)N	C20H18FN5O2	379.39	Cytoskeletal Signaling; Metabolism	HSP inhibitor	HSP90α; HSP90β	NVP-HSP990 (HSP990) is an effective and specific HSP90α/β inhibitor (IC50: 0.6 /0.8 nM).	Menezes DL, et al. Mol Cancer Ther, 2012, 11(3), 730-739.	Clinical
T6117	Tivantinib	ARQ 197	905854-02-6	C1Cc2cccc3c2n(C1)cc3[C@H]1[C@@H](C(=O)NC1=O)c1c[nH]c2ccccc12	C23H19N3O2	369.42	Tyrosine Kinase/Adaptors	c-Met/HGFR inhibitor	c-Met	Tivantinib is an orally bioavailable small molecule inhibitor of c-Met with potential antineoplastic activity.	Munshi N, et al. Mol Cancer Ther. 2010, 9(6), 1544-1553.	Clinical
T6115	Fostamatinib	R788	901119-35-5	P(=O)(O)(O)OCN1c2c(OC(C1=O)(C)C)ccc(n2)Nc1nc(ncc1F)Nc1cc(c(c(c1)OC)OC)OC	C23H26FN6O9P	580.46	Angiogenesis; GPCR/G Protein; Membrane transporter/Ion channel; Neuroscience	AChR inhibitor; Adenosine Receptor inhibitor; Monoamine Transporter inhibitor; Syk inhibitor	Adenosine transporter; A3; Monoamine transporter; Syk	Fostamatinib(IC50 of 41 nM), which is a prodrug of the active metabolite R406, is a Syk inhibitor. It does not work on Lyn.	Braselmann S, et al. J Pharmacol Exp Ther, 2006, 319(3), 1998-12008.	FDA Approved/Clinical
T6111	Selisistat	EX-527;SEN0014196	49843-98-3	NC(=O)C1CCCc2c1[nH]c1ccc(Cl)cc21	C13H13ClN2O	248.71	Chromatin/Epigenetic; DNA Damage/DNA Repair	Sirtuin	SIRT1	EX 527 is an effective and specific SIRT1 inhibitor (IC50: 38 nM) and shows >200-fold selectivity against SIRT2/3.	Solomon JM, et al. Inhibition of SIRT1 catalytic activity increases p53 acetylation but does not alter cell survival following DNA damage. Mol Cell Biol. 2006 Jan;26(1):28-38.	Clinical
T6110	YM201636		371942-69-7	C1COCCN1c1nc(nc2c1oc1c2cccn1)c1cc(ccc1)NC(=O)c1cnc(cc1)N	C25H21N7O3	467.48	PI3K/Akt/mTOR signaling	PI3K inhibitor	p110α; PIKfyve	YM201636 (IC50=33 nM), a specific PIKfyve inhibitor, is less effective to p110α and insensitive to Fabl, which is yeast orthologue.	Jefferies HB, et al. EMBO Rep, 2008, 9(2), 164-170.
T6107	IU1		314245-33-5	Cc1cc(c(n1c1ccc(cc1)F)C)C(=O)CN1CCCC1	C18H21FN2O	300.37	Ubiquitination	DUB inhibitor	USP14	IU1(IC50=4.7 μ M), a reversible, specific human USP14 proteasome inhibitor, can penetrate the cell.	Byung-Hoon L, et al. Nature, 2010, 467(7312), 179-184.
T6106	Selinexor	KPT-330	1393477-72-9	c1cnc(cn1)NNC(=O)/C=C\n1cnc(n1)c1cc(cc(c1)C(F)(F)F)C(F)(F)F	C17H11F6N7O	443.31	Membrane Transporter/Ion Channel	CRM1 inhibitor	CRM1	Selinexor is an orally available, small molecule inhibitor of CRM1 (chromosome region maintenance 1 protein, exportin 1 or XPO1), with potential antineoplastic activity.	Etchin J, et al. Br J Haematol. 2013, 161(1), 117-127.	Approved/Clinical/Preclinical
T6103	VS5584	VS 5584;VS-5584;SB2343	1246560-33-7	CC(C)n1c(C)nc2c1nc(nc2c1cnc(N)nc1)N1CCOCC1	C17H22N8O	354.41	PI3K/Akt/mTOR signaling	mTOR inhibitor; PI3K inhibitor	mTOR; PI3Kα; PI3Kβ; PI3Kγ; PI3Kδ	VS-5584 is a pan-PI3K/mTOR kinase inhibitor.	JA Pachter, et al. Molecular Targets and Cancer Therapeutics, 2012, abstract 405.	Clinical
T6101	Entospletinib	GS-9973	1229208-44-9	C1CN(CCO1)c1ccc(Nc2nc(cn3ccnc23)c2ccc3cn[nH]c3c2)cc1	C23H21N7O	411.47	Angiogenesis	Syk	Syk	Entospletinib （IC50= 7.7 nM）is a specific Syk inhibitor, which is orally bioavailable.	J Med Chem. 2014, 57(9), 3856-3873.	Approved/Clinical
T6100	Torin 2		1223001-51-1	c1cc(cc(c1)n1c(=O)ccc2cnc3ccc(cc3c12)c1cnc(cc1)N)C(F)(F)F	C24H15F3N4O	432.4	DNA Damage/DNA Repair; PI3K/Akt/mTOR signaling	ATM/ATR inhibitor; DNA-PK inhibitor; mTOR inhibitor	ATM; ATR; DNA-PK; mTOR	Torin 2(IC50=0.25 nM), a specific and effective mTOR inhibitor, is the 800-fold greater specific activity for mTOR than PI3K and improves pharmacokinetic properties. The EC50 of Torin 2 for ATM/ATR/DNA-PK inhibition is 28 nM/35 nM/118 nM, respectively.	Liu Q, et al. J Med Chem, 2011, 54(5), 1473-1480.
T6097	GNF5837	GNF 5837;GNF-5837	1033769-28-6	Cc1c(cc(cc1)NC(=O)Nc1c(ccc(c1)C(F)(F)F)F)Nc1cc2c(cc1)/C(=C/c1ccc[nH]1)/C(=O)N2	C28H21F4N5O2	535.49	Angiogenesis; Tyrosine Kinase/Adaptors	c-Kit inhibitor; PDGFR inhibitor; Trk receptor inhibitor	Kit; PDGFRβ; TrkA; TrkB; TrkC	GNF-5837 is a specific, and orally bioavailable pan-TRK inhibitor for TrkA/TrkB (IC50: 8/12 nM).	Albaugh P, et al. ACS Med Chem Lett. 2012, 3(2), 140-145.
T6095	JNJ38877605	JNJ 38877605;JNJ-38877605	943540-75-8	Cn1cc(cn1)-c1ccc2nnc(n2n1)C(F)(F)c1ccc2ncccc2c1	C19H13F2N7	377.35	Tyrosine Kinase/Adaptors	c-Met/HGFR inhibitor	c-Met	JNJ-38877605 is an ATP-competitive c-Met inhibitor (IC50: 4 nM), 600-fold selective for c-Met than 200 other tyrosine and serine-threonine kinases.	Perera T, et al. Presented at the 99th AACR Annual Meeting; 2008 Apr 12-16; San Diego (CA): Abst	Clinical
T6094	MK2461	MK 2461;MK-2461	917879-39-1	Cn1cc(cn1)c1cnc2ccc3c(cc(cc3)NS(=O)(=O)N(C)C[C@@H]3COCCO3)c(=O)c2c1	C24H25N5O5S	495.55	Tyrosine Kinase/Adaptors	c-Met/HGFR inhibitor	c-Met (M1250T); c-Met (N1100); c-Met (Y1230C); c-Met (Y1230H); c-Met (Y1235D)	MK-2461 is a novel ATP-competitive multitargeted inhibitor of activated c-Met with a mean IC50 of 2.5 nM.	Pan BS, et al. Cancer Res, 2010, 70(4), 1524-1533.	Clinical
T6093	AZD7762		860352-01-8	c1(c(cc(s1)c1cc(ccc1)F)NC(=O)N)C(=O)N[C@H]1CCCNC1	C17H19FN4O2S	362.42	Cell Cycle/Checkpoint	Chk inhibitor	Chk1; Chk2	AZD7762, an effective and specific inhibitor of Chk1（IC50=5 nM）, is equally potent against Chk2 and less potent against CAM, Yes, Fyn, Lyn, Hck and Lck.	Zabludoff SD, et al. Mol Cancer Ther, 2008, 7(9), 2955-2966.	Clinical
T6092	Sapitinib	AZD-8931	848942-61-0	CNC(=O)CN1CCC(CC1)Oc1cc2c(Nc3cccc(Cl)c3F)ncnc2cc1OC	C23H25ClFN5O3	473.93	Angiogenesis; JAK/STAT signaling; Tyrosine Kinase/Adaptors	EGFR inhibitor	EGFR; HER2/ErbB2; HER2/ErbB2	AZD8931, a reversible, ATP competitive inhibitor of EGFR(IC50=4 nM), ErbB2(IC50=3 nM) and ErbB3(IC50=4 nM), is more effective over Gefitinib or Lapatinib against NSCLC cell, 100-fold more specific for the ErbB family over MNK1 and Flt.	Hickinson DM, et al. Clin Cancer Res, 2010, 16(4), 1159-1169.	Clinical
T6091	CP673451	CP 673451;CP-673451	343787-29-1	N1(CCC(CC1)N)c1cccc2ccc(nc12)n1cnc2c1ccc(c2)OCCOC	C24H27N5O2	417.5	Angiogenesis; Tyrosine Kinase/Adaptors	c-Kit inhibitor; PDGFR inhibitor; VEGFR inhibitor	c-Kit; PDGFRα; PDGFRβ; VEGFR1; VEGFR2	CP-673451 is a specific inhibitor of PDGFRα/β (IC50: 10/1 nM) with antiangiogenic and antitumor activity and the selectivity is higher 450-fold than other angiogenic receptors.	Roberts WG, et al. Cancer Res, 2005, 65(3), 957-966.	Preclinical
T6090	Belnacasan	VX-765	273404-37-8	CCO[C@H]1[C@H](CC(=O)O1)NC(=O)[C@@H]2CCCN2C(=O)[C@H](C(C)(C)C)NC(=O)C3=CC(=C(C=C3)N)Cl	C24H33ClN4O6	509	Apoptosis; Proteases/Proteasome	Caspase inhibitor	Caspase-1; Caspase-4	VX-765 is an orally active IL-converting enzyme/caspase-1 inhibitor.	Wannamaker W, et al. J Pharmacol Exp Ther. 2007, 321(2), 509-516.	Clinical
T6089	Neflamapimod	VX-745	209410-46-8	c1cc(c(c(c1)Cl)c1c2ccc(nn2cnc1=O)Sc1c(cc(cc1)F)F)Cl	C19H9Cl2F2N3OS	436.26	MAPK	p38 MAPK inhibitor	p38α; p38β	VX-745, a specific and effective inhibitor of p38α(IC50=10 nM), is 22-fold greater specificity against p38β and no inhibition activity to p38γ.	Decicco C, et al. American Chemical Society, 2000, IDDB3.	Clinical
T6087	AZD6482	KIN 193	1173900-33-8	C[C@@H](Nc1ccccc1C(O)=O)c1cc(C)cn2c1nc(cc2=O)N1CCOCC1	C22H24N4O4	408.45	DNA Damage/DNA Repair; PI3K/Akt/mTOR signaling	DNA-PK inhibitor; PI3K inhibitor	DNA-PK; PI3Kα; PI3Kβ; PI3Kγ; PI3Kδ	AZD 6482 is a potent and selective p110β inhibitor with IC50 of 0.69 nM and a PI3Kβ inhibitor with IC50 of 10 nM.	Fjellstrom O, et al. US Patent, WO2009093972.	Clinical
T6085	PF543	PF 543;PF-543;Sphingosine Kinase 1 Inhibitor II	1415562-82-1	Cc1cc(CS(=O)(=O)c2ccccc2)cc(OCc2ccc(CN3CCC[C@@H]3CO)cc2)c1	C27H31NO4S	465.6	GPCR/G Protein	S1P Receptor inhibitor	SphK1; SphK1	PF-543, a novel sphingosine-competitive inhibitor of SphK1, inhibits SphK1 with IC50 and Ki of 2.0 nM and 3.6 nM.	Schnute ME, et al. Biochem J, 2012, 444(1), 79-88.
T6083	AZD8330	ARRY-704;ARRY-424704	869357-68-6	CN1C(=O)C(C)=CC(C(=O)NOCCO)=C1NC1=C(F)C=C(I)C=C1	C16H17FIN3O4	461.23	MAPK	ERK inhibitor; MEK inhibitor	ERK phosphorylation; MEK1/2	AZD8330 is a novel, selective, non-ATP competitive MEK 1/2 inhibitor with IC50 of 7 nM. Phase 1.	Wallace EM, et al. AACR Annual Meeting, 2009, Abst 3696.	Clinical
T6082	SSR128129E	SSR	848318-25-2	Cc1c(n2ccccc2c1OC)C(=O)c1cc(c(cc1)N)C(=O)[O-].[Na+]	C18H15N2O4·Na	346.31	Angiogenesis; Tyrosine Kinase/Adaptors	FGFR inhibitor	FGFR1	SSR128129E is an allosteric and orally-active FGFR1 inhibitor (IC50: 1.9 μM), but not affecting other related RTKs.	Bono F, et al. Cancer Cell. 2013, 23(4), 477-488.
T6078	Saracatinib	AZD0530	379231-04-6	CN1CCN(CCOc2cc(OC3CCOCC3)c3c(Nc4c5OCOc5ccc4Cl)ncnc3c2)CC1	C27H32ClN5O5	542.03	Angiogenesis; Tyrosine Kinase/Adaptors; Cytoskeletal Signaling; JAK/STAT signaling	BTK; c-Kit; EGFR; Src	c-Src; Lck; BLK; EGFR (L858R); EGFR (L861Q); c-Yes; FGR; Fyn; Lyn	Saracatinib (AZD0530) is an effective Src inhibitor (IC50: 2.7 nM), and effective to Lck, Fyn, Lyn, Blk, Fgr and c-Yes.	Green TP, et al. Preclinical anticancer activity of the potent, oral Src inhibitor AZD0530. Mol Oncol, 2009, 3(3), 248-261.	Clinical
T6076	EPZ015666	GSK3235025	1616391-65-1	O[C@@H](CNC(=O)c1cc(NC2COC2)ncn1)CN1CCc2ccccc2C1	C20H25N5O3	383.44	Chromatin/Epigenetic	Histone Methyltransferase inhibitor	PRMT5	EPZ015666 is an orally available inhibitor of PRMT5 enzymatic activity.	Penebre et al. Epizyme, Inc.	Preclinical
T6075	Epothilone B	Patupilone;EPO 906	152044-54-7	C[C@H]1CCC[C@@]2([C@@H](O2)C[C@H](OC(=O)C[C@@H](C(C(=O)[C@@H]([C@H]1O)C)(C)C)O)/C(=C/c1csc(n1)C)/C)C	C27H41NO6S	507.68	Cytoskeletal Signaling	Microtubule Associated inhibitor	Tubulin	Epothilone B is a compound isolated from the myxobacterium Sorangium cellulosum. Similar to paclitaxel, patupilone induces microtubule polymerization and stabilizes microtubules against depolymerization conditions. In addition to promoting tubulin polymerization and stabilization of microtubules, this agent is cytotoxic for cells overexpressing P-glycoprotein, a characteristic that distinguishes …	Regueiro-Ren A , et al. Org Lett, 2001, 3(17), 2693-2696.	Clinical
T6074	KPT276	KPT 276;KPT-276	1421919-75-6	C1C(CN1C(=O)/C=C\n1cnc(n1)c1cc(cc(c1)C(F)(F)F)C(F)(F)F)(F)F	C16H10F8N4O	426.26	Membrane transporter/Ion channel	CRM1 inhibitor	CRM1	KPT-276 is an orally bioavailable selective inhibitor of nuclear export (SINE) that irreversibly bind to CRM1 and block the function of CRM1.	Ranganathan P, et al. Blood. 2012, 120(9), 1765-1773.
T6073	OG-L002		1357302-64-7	N[C@H]1C[C@@H]1c1ccc(cc1)c1cccc(O)c1	C15H15NO	225.29	Chromatin/Epigenetic	Histone Demethylase inhibitor	LSD1	OG-L002 is an effective and selective LSD1 inhibitor (IC50: 20 nM), showing 69- and 36-fold selectivity over MAO-A and MAO-B, respectively.	MBio. 2013, 4(1), e00558-12.
T6072	BGT226	BGT226 maleate;NVP-BGT226 (maleate);NVP-BGT226	1245537-68-1	C(=C\C(=O)O)\C(=O)O.n1cc2c(c3cc(ccc13)c1cnc(cc1)OC)n(c(=O)n2C)c1cc(c(cc1)N1CCNCC1)C(F)(F)F	C28H25F3N6O2·C4H4O4	650.6	PI3K/Akt/mTOR signaling	PI3K inhibitor	PI3Kα; PI3Kβ; PI3Kγ	BGT226 (NVP-BGT226) is a class I PI3K/mTOR inhibitor for PI3Kα/β/γ (IC50: 4/63/38 nM) .	Markman B, et al. Ann Oncol, 2012, 23(9), 2399-2408.	Clinical
T6069	Gemcitabine HCl	Gemcitabine Hydrochloride;LY 188011 hydrochloride;LY188011;Gemzar	122111-03-9	Cl.Nc1ccn([C@@H]2O[C@H](CO)[C@@H](O)C2(F)F)c(=O)n1	C9H11F2N3O4·HCI	299.66	DNA Damage/DNA Repair	DNA/RNA Synthesis	DNA synthesis	Gemcitabine is a DNA synthesis inhibitor (IC50s: 12, 18, 40, 92.7, 89.3 in Capan2, BxPC-3, Mia Paca-2, PANC-1, and PL-45 cells, respectively).	Wang H, et al. Enhanced efficacy of Gemcitabine by indole-3-carbinol in pancreatic cell lines: the role of human equilibrativenucleoside transporter 1. Anticancer Res. 2011 Oct;31(10):3171-80.	FDA Approved/Clinical
T6067	PD123319	(S)-(+)-PD 123319	130663-39-7	C1c2c(C[C@H](N1C(=O)C(c1ccccc1)c1ccccc1)C(=O)O)n(cn2)Cc1cc(c(cc1)N(C)C)C	C31H32N4O3	508.61	Endocrinology/Hormones	RAAS antagonist	AT2 receptor	PD 123319 is a potent, selective AT2 angiotensin II receptor antagonist.	Blankley CJ, et al. J Med Chem, 1991, 34(11), 3248-3260.
T6066	SCH772984		942183-80-4	O=C(CN1CC[C@H](C1)C(=O)Nc1ccc2[nH]nc(-c3ccncc3)c2c1)N1CCN(CC1)c1ccc(cc1)-c1ncccn1	C33H33N9O2	587.67	MAPK	ERK; MEK	ERK1; ERK2	SCH 772984 is a potent inhibitor of ERK1/ERK2 (IC50: 4/1 nM) and has only weak inhibitory for other 300 tested kinases.	Morris EJ, et al. Discovery of a novel ERK inhibitor with activity in models of acquired resistance to BRAF and MEK inhibitors. Cancer Discov. 2013 Jul;3(7):742-50.	Preclinical
T6063	LY411575		209984-57-6	C[C@H](NC(=O)[C@@H](O)c1cc(F)cc(F)c1)C(=O)N[C@H]1c2ccccc2-c2ccccc2N(C)C1=O	C26H23F2N3O4	479.48	Neuroscience; Proteases/Proteasome; Stem Cells	Gamma-secretase inhibitor	Notch S3 cleavage; γ secretase (cell-based); γ secretase (membrane-based)	LY411575, a potent γ-secretase inhibitor, is with IC50 of 0.078 nM in the membrane and 0.082 nM in cell-based. It also suppresses Notch clevage with IC50 of 0.39 nM.	Wong GT, et al, J Biol Chem, 2004, 279(13), 12876-12882.
T6062	Brefeldin A	Cyanein;Decumbin;BFA;Ascotoxin	20350-15-6	[C@@H]1(C[C@@H]2[C@@H](C1)[C@@H](/C=C/C(=O)O[C@H](CCC/C=C/2)C)O)O	C16H24O4	280.36	Membrane transporter/Ion channel	ATPase inhibitor	ATPase (HCT 116)	Brefeldin A , a Penicillium brefeldianum metabolite, which is a macrocyclic lactone exhibiting a wide range of antibiotic activity. It is also an ATPase inhibitor for protein transport in HCT 116 cells(IC50=0.2 μM), inducing Y cell differentiation and apoptosis.	Zhu JW, et al. Bioorg Med Chem. 2000, 8(2), 455-463.	Preclinical
T6061	LMK235	LMK 235;LMK-235	1418033-25-6	Cc1cc(cc(c1)C(=O)NOCCCCCC(=O)NO)C	C15H22N2O4	294.35	Chromatin/Epigenetic; DNA Damage/DNA Repair; NF-Κb	HDAC inhibitor	HDAC4; HDAC5	LMK-235 is a potent HDAC inhibitor, and is used in cancer research.	Marek L, et al. J Med Chem. 2013, 56(2), 427-436.
T6059	GSK343		1346704-33-3	CCCc1c(c(=O)[nH]c(c1)C)CNC(=O)c1c2cnn(c2cc(c1)c1cc(ncc1)N1CCN(CC1)C)C(C)C	C31H39N7O2	541.69	Chromatin/Epigenetic	Histone Methyltransferase inhibitor	EZH1; EZH2	GSK343, a specific and effective EZH2 inhibitor (IC50=4 nM), exhibits 60 fold specificity activity against EZH1, and >1000 fold specificity activity against other histone methyltransferases.	Verma SK, et al. ACS Med Chem Lett. 2012, 3, 1091-1096.
T6058	LY2886721		1262036-50-9	c1(c(ccc(c1)NC(=O)c1ncc(cc1)F)F)[C@]12[C@@H](COC2)CSC(=N1)N	C18H16F2N4O2S	390.41	Neuroscience	BACE inhibitor	BACE	LY2886721, a BACE inhibitor, is used for the therapy of Alzheimer's Disease.	Adru studies, 2012	Clinical
T6057	URMC099	URMC 099;URMC-099	1229582-33-5	CN1CCN(Cc2ccc(cc2)-c2cnc3[nH]cc(-c4ccc5[nH]ccc5c4)c3c2)CC1	C27H27N5	421.54	Cell Cycle/Checkpoint; Angiogenesis; Autophagy; DNA Damage/DNA Repair; MAPK; Metabolism; Tyrosine Kinase/AdaptorsChromatin/EpigeneticCytoskeletal SignalingStem Cells	Aurora Kinase inhibitor; Bcr-Abl inhibitor; CDK inhibitor; c-Met/HGFR inhibitor; DNA Alkylation inhibitor; IGF-1R inhibitor; LRRK2 inhibitor; MEK inhibitor	Aurora A; Aurora B; Aurora C; Abl1; CDK1; CDK2; c-Met; DLK; IGF-1R; Insulin Receptor; LRRK2; MEKK2; MLK1; MLK2; MLK3; ROCK1; ROCK2; SGK; SGK1; Lck; Syk; TrkA; TrkB; VEGFR1/FLT1	URMC-099 is an orally bioavailable, brain penetrant MLK inhibitor (IC50: 19/42/14/150 nM, for MLK1/MLK2/MLK3/DLK), and also inhibits LRRK2 activity (IC50: 11 nM).	Goodfellow VS, et al. J Med Chem. 2013, 56(20), 8032-8048.
T6055	Quisinostat	JNJ-26481585	875320-29-9	Cn1cc(c2ccccc12)CNCC1CCN(CC1)c1ncc(cn1)C(=O)NO	C21H26N6O2	394.48	Chromatin/Epigenetic; DNA Damage/DNA Repair; NF-Κb	HDAC inhibitor	HDAC1; HDAC10; HDAC11; HDAC2; HDAC3; HDAC4; HDAC5; HDAC8	Quisinostat (JNJ-26481585) is a novel second-generation HDAC inhibitor with highest potency for HDAC1 with IC50 of 0.11 nM, modest potent to HDACs 2, 4, 10, and 11; greater than 30-fold selectivity against HDACs 3, 5, 8, and 9 and lowest potency to HDACs 6 and 7.	Arts J, et al. JNJ-26481585, a novel "second-generation" oral histone deacetylase inhibitor, shows broad-spectrum preclinical antitumoral activity. Clin Cancer Res. 2009 Nov 15;15(22):6841-51.	Clinical
T6052	GW 441756		504433-23-2	Cn1cc(C=C2C(=O)Nc3cccnc23)c2ccccc12	C17H13N3O	275.3	Cell Cycle/Checkpoint; MAPK; Tyrosine Kinase/Adaptors	CDK inhibitor; Raf inhibitor; Trk receptor inhibitor	CDK2; C-Raf-1; TrkA	GW 441756 is a specific Tropomyosin-related kinase A (TrkA) inhibitor with an IC50 value of 2 nM.	Wood ER, et al. Bioorg Med Chem Lett, 2004, 14(4), 953-957.
T6049	SNS032	SNS 032;SNS-032;BMS-387032	345627-80-7	CC(C)(C)c1cnc(o1)CSc1cnc(s1)NC(=O)C1CCNCC1	C17H24N4O2S2	380.53	PI3K/Akt/mTOR signaling; Cell Cycle/Checkpoint; Stem Cells	CDK inhibitor; GSK-3 inhibitor	CDK2/CyclinA; CDK2/CyclinE; CDK7/CyclinH; CDK9/CyclinT; GSK-3α	SNS-032 is a selective inhibitor of CDK2 (IC50: 48 nM ) and is 10- and 20-fold selective over CDK1/CDK4. It is also sensitive to CDK7/9 (IC50: 62 nM/4 nM), and no effect on CDK6.	Chen R, et al. Blood, 2009, 113(19): 4637-45.	Clinical
T6048	Dalcetrapib	RO4607381;JTT-705	211513-37-0	c1(ccccc1NC(=O)C1(CC(CC)CC)CCCCC1)SC(=O)C(C)C	C23H35NO2S	389.59	Metabolism	CETP inhibitor	rhCETP	Dalcetrapib, a rhCETP inhibitor (IC50=0.2 μM), increases the plasma HDL cholesterol.	Niesor EJ, et al. J Lipid Res. 2010, 51(12), 3443-3454.	Clinical
T6047	Ralimetinib Mesylate	LY2228820 dimesylate;LY2228820;Ralimetinib dimesylate;Ralimetinib	862507-23-1	CC(C)(C)Cn1c2c(ccc(n2)c2c(nc([nH]2)C(C)(C)C)c2ccc(cc2)F)nc1N.CS(=O)(=O)O.CS(=O)(=O)O	C24H29FN6·2CH4O3S	612.74	MAPK	p38 MAPK inhibitor	p38α	Ralimetinib Mesylate is the dimesylate salt form of LY2228820, a tri-substituted imidazole derivative and orally available, p38 mitogen-activated protein kinase (MAPK) inhibitor with potential anti-inflammatory and antineoplastic activities.	Mader M, et al. Bioorg Med Chem Lett, 2008, 18(1), 179-183.	Clinical
T6045	Torin 1		1222998-36-8	CCC(=O)N1CCN(CC1)c1c(cc(cc1)n1c(=O)ccc2cnc3ccc(cc3c12)c1cc2ccccc2nc1)C(F)(F)F	C35H28F3N5O2	607.62	DNA Damage/DNA Repair; PI3K/Akt/mTOR signaling	DNA-PK inhibitor; mTOR inhibitor; PI3K inhibitor	DNA-PK; mTOR; mTORC1; mTORC2; p110γ	Torin 1 is an effective inhibitor of mTORC1/2 with (IC50: 2 nM/10 nM); has 1000-fold selectivity for mTOR than PI3K.	Thoreen CC, et al, J Biol Chem, 2009, 284(12), 8023-8032.
T6044	Telotristat Etiprate	LX1606 (Hippurate);LX 1606 Hippurate	1137608-69-5	OC(=O)CNC(=O)c1ccccc1.CCOC(=O)[C@@H](N)Cc1ccc(cc1)-c1cc(O[C@H](c2ccc(Cl)cc2-n2ccc(C)n2)C(F)(F)F)nc(N)n1	C27H26ClF3N6O3·C9H9NO3	754.15	Metabolism	Hydroxylase activator	Tryptophan hydroxylase	Telotristat Etiprate (LX 1606 Hippurate) is an orally bioavailable, tryptophan hydroxylase (TPH) inhibitor with potential antiserotonergic activity.	Pappas C, et al. J Clin Oncol 27, 2009 (suppl; abstr e14555).	FDA approved/Clinical
T6043	PF3845	PF 3845;PF-3845	1196109-52-0	FC(F)(F)C1=CN=C(OC2=CC(CC3CCN(CC3)C(=O)NC3=CN=CC=C3)=CC=C2)C=C1	C24H23F3N4O2	456.46	Metabolism	FAAH inhibitor	FAAH	PF-3845 is a potent, selective and irreversible FAAH inhibitor with Ki of 230 nM, showing negligible activity against FAAH2.	Ahn K et al, Chem Biol, 2009,16(4), 411-20.
T6042	PF-2545920	Mardepodect	1292799-56-4	Cn1cc(c(n1)c1ccc(cc1)OCc1nc2ccccc2cc1)c1ccncc1	C25H20N4O	392.45	Metabolism	PDE inhibitor	PDE10A	PF-2545920, a specific and effective PDE10A inhibitor (IC50=0.37 nM), is with more than1000-fold specificity activity over the PDE.	Grauer SM, et al. J Pharmacol Exp Ther, 2009, 331(2), 574-590.	Clinical
T6041	Oprozomib	PR-047;ONX 0912	935888-69-0	s1c(ncc1C(=O)N[C@H](C(=O)N[C@H](C(=O)N[C@H](C(=O)[C@@]1(OC1)C)Cc1ccccc1)COC)COC)C	C25H32N4O7S	532.61	Proteases/Proteasome; Ubiquitination	Proteasome inhibitor	20S proteasome; 20S proteasome	Oprozomib (ONX 0912) , an inhibitor for CT-L activity of 20S proteasome β5（IC50=36 nM）/LMP7（IC50=82 nM）, is orally bioavailable. Oprozomib also has potential antineoplastic activity.	Zhou HJ, et al. J Med Chem, 2009, 52(9), 3028-3038.	Clinical
T6040	Aloxistatin	E64c ethyl ester;E64d;Loxistatin	88321-09-9	CCOC(=O)[C@H]1O[C@@H]1C(=O)N[C@@H](CC(C)C)C(=O)NCCC(C)C	C17H30N2O5	342.43	Proteases/Proteasome	Cysteine Protease inhibitor	Cysteine protease	Aloxistatin is an inhibitor of cysteine protease with blood platelet aggregation inhibiting activity. Aloxistatin is an irreversible, membrane-permeable inhibitor of lysosomal and cytosolic cysteine proteases with the ability to inhibit calpain activity in intact platelets.	Tamai M, et al. J Pharmacobiodyn. 1986, 9(8), 672-677.	Preclinical
T6038	(-)-Blebbistatin	(S)-(-)-Blebbistatin	856925-71-8	Cc1ccc2N=C3N(CC[C@@]3(O)C(=O)c2c1)c1ccccc1	C18H16N2O2	292.33	Membrane transporter/Ion channel	ATPase inhibitor	non-muscle myosin II ATPases	(-)-Blebbistatin is an S enantiomer of blebbistatin. It is a potent and selective myosin II inhibitor with IC50 ranging from 0.5 to 5 μM.	Straight AF, et al. Science, 2003, 299(5613), 1743-1747.
T6035	Odanacatib	MK-0822	603139-19-1	CC(C)(C[C@@H](C(=O)NC1(CC1)C#N)N[C@@H](c1ccc(cc1)c1ccc(cc1)S(=O)(=O)C)C(F)(F)F)F	C25H27F4N3O3S	525.56	Proteases/Proteasome	Cysteine Protease inhibitor	Cathepsin K (human); Cathepsin K (rabbit)	Odanacatib is an inhibitor of cathepsin K with potential anti-osteoporotic activity.	Gauthier JY, et al. Bioorg Med Chem Lett. 2008, 18(3), 923-928.	Approved/Clinical
T6034	UMI77	UMI 77;UMI-77	518303-20-3	c1ccc2c(c1)c(cc(c2O)SCC(=O)O)NS(=O)(=O)c1ccc(cc1)Br	C18H14BrNO5S2	468.34	Apoptosis	BCL inhibitor	Mcl-1	UMI-77, a specific Mcl-1 inhibitor (Ki: 490 nM), has selectivity over other members of Bcl-2 family.	Abulwerdi F, et al. Mol Cancer Ther. 2014, 13(3), 565-575.
T6033	Zotarolimus	A 179578;ABT-578	221877-54-9	[H][C@@]12CCCCN1C(=O)C(=O)[C@]1(O)O[C@@H](CC[C@H]1C)C[C@H](OC)\C(C)=C\C=C\C=C\[C@@H](C)C[C@@H](C)C(=O)[C@H](OC)[C@H](O)\C(C)=C\[C@@H](C)C(=O)C[C@H](OC2=O)[C@H](C)C[C@@H]1CC[C@@H]([C@@H](C1)OC)N1C=NN=N1	C52H79N5O12	966.21	PI3K/Akt/mTOR signaling	mTOR	FKBP-12	Zotarolimus, an analogue of rapamycin, inhibits FKBP-12 (IC50= 2.8 nM).	Garcia-Touchard A, et al. Eur Heart J, 2006, 27(8), 988-1993.
T6032	Birabresib	MK-8628;OTX-015;OTX015 （MK 8628/Birabresib）	202590-98-5	Cc1sc-2c(c1C)C(=N[C@@H](CC(=O)Nc1ccc(O)cc1)c1nnc(C)n-21)c1ccc(Cl)cc1	C25H22ClN5O2S	491.99	Chromatin/Epigenetic	Epigenetic Reader Domain inhibitor	BRDs	Birabresib is a synthetic, small molecule inhibitor of the BET (Bromodomain and Extra-Terminal) family of bromodomain-containing proteins 2, 3 and 4 with potential antineoplastic activity.	Noel JK, et al. Mol Cancer Ther. 2013, 12, C244.	Clinical
T6031	GNE0877	GNE 0877;GNE-0877	1374828-69-9	Cc1nn(cc1Nc1ncc(c(n1)NC)C(F)(F)F)C(C)(C)C#N	C14H16F3N7	339.32	Autophagy	LRRK2 inhibitor	LRRK2	GNE-0877 is a highly effective and specific leucine-rich repeat kinase 2 (LRRK2) inhibitor (Ki: 0.7 nM).	Estrada AA, et al. J Med Chem. 2014, 57(3), 921-936.
T6030	XL388		1251156-08-7	Cc1c(ccc(c1F)S(=O)(=O)C)C(=O)N1CCOc2c(C1)cc(cc2)c1cnc(cc1)N	C23H22FN3O4S	455.5	Metabolism; PI3K/Akt/mTOR signaling	mTOR inhibitor; P450 inhibitor; PI3K inhibitor	mTOR; mTORC1; mTORC2; CYP2C9; PI3Kα	XL388 is a highly effective, specifc, ATP-competitive inhibitor of mTOR ( IC50: 9.9 nM), 1000-fold selectivity than the closely related PI3K kinases.	Nicole Miller, et al. Mol Cancer Ther, 2009, 8(12 Suppl):B146.	Preclinical
T6029	ONX0914	ONX 0914;ONX-0914;PR-957	960374-59-8	COc1ccc(C[C@H](NC(=O)[C@H](C)NC(=O)CN2CCOCC2)C(=O)N[C@@H](Cc2ccccc2)C(=O)[C@]2(C)CO2)cc1	C31H40N4O7	580.68	Proteases/Proteasome	Proteasome	immunoproteasome	ONX-0914 is an effective and specific immunoproteasome inhibitor, which has minimal cross-reactivity for the constitutive proteasome.	Muchamuel T, et al. Nat Med, 2009, 15(7), 781-787.	Preclinical
T6028	PF477736	PF 477736;PF-477736;PF 00477736;PF-736,PF-00477736	952021-60-2	Cn1cc(cn1)-c1[nH]c2cc(NC(=O)[C@H](N)C3CCCCC3)cc3c2c1cn[nH]c3=O	C22H25N7O2	419.48	Angiogenesis; Cell Cycle/Checkpoint; Tyrosine Kinase/Adaptors	c-Fms inhibitor; Chk inhibitor; Src inhibitor; VEGFR inhibitor	c-Fms; Chk1; Chk2; Yes; VEGFR2	PF-477736 is a specifc, effective and ATP-competitive Chk1 inhibitor (Ki: 0.49 nM ) and also inhibits FGFR3, Aurora-A, VEGFR2, Flt3, Fms (CSF1R), Ret and Yes.	Blasina A, et al. Mol Cancer Ther, 2008, 7(8), 2394-2404.	Clinical
T6027	Delanzomib	CEP-18770	847499-27-8	B([C@H](CC(C)C)NC(=O)[C@H]([C@@H](C)O)NC(=O)c1cccc(n1)c1ccccc1)(O)O	C21H28BN3O5	413.28	Proteases/Proteasome; Ubiquitination	proteasome inhibitor	Chymotrypsin-like proteasome	CEP-18770 is an orally active inhibitor of the chymotrypsin-like activity of proteasome (IC50: 3.8 nM). It only marginally inhibits the tryptic and peptidylglutamyl activities of the proteosome.	Piva R,et al. Blood. 2008,111(5),2765-2775.	Clinical
T6024	CH5183284	Debio 1347;FF284	1265229-25-1	Cc1nc2c([nH]1)cc(cc2)n1c(c(cn1)C(=O)c1cc2ccccc2[nH]1)N	C20H16N6O	356.38	Angiogenesis; Tyrosine Kinase/Adaptors	FGFR inhibitor	FGFR1; FGFR2; FGFR3; FGFR4	CH5183284 is a selective and orally available FGFR inhibitor, which is for FGFR1(IC50=9.3 nM), FGFR2(IC50=7.6 nM), FGFR3(IC50=290), and FGFR4(IC50=22 nM), respectively.	Nakanishi Y, et al. Mol Cancer Ther. 2014, 13(11), 2547-2558.	Clinical
T6023	Nutlin-3a	Nutlin-3a chiral;(-)-Nutlin-3;(−)-Nutlin-3	675576-98-4	CC(C)Oc1c(ccc(c1)OC)C1=N[C@H]([C@H](N1C(=O)N1CCNC(=O)C1)c1ccc(cc1)Cl)c1ccc(cc1)Cl	C30H30Cl2N4O4	581.49	Apoptosis	Mdm2 inhibitor	p53/MDM2	Nutlin-3a, the active enantiomer of Nutlin-3, inhibits MDM2-p53 interactions and stabilizes the p53 protein.	Tovar C, et al. Proc Natl Acad Sci U S A, 2006, 103(6), 1888-1893.	Preclinical
T6021	GSK1324726A	I-BET726	1300031-52-0	C[C@H]1C[C@@H](Nc2ccc(Cl)cc2)c2cc(ccc2N1C(C)=O)-c1ccc(cc1)C(O)=O	C25H23ClN2O3	434.91	Chromatin/Epigenetic	Epigenetic Reader Domain inhibitor	BRD2; BRD3; BRD4	GSK1324726A is a greatly specific inhibitor of BET family proteins for BRD2(IC50=41 nM), BRD3(IC50=31 nM), and BRD4 (IC50=22 nM).	Wyce A, et al. PLoS One. 2013, 8(8), e72967.
T6020	Pacritinib	SB1518	937272-79-2	C(CN1CCCC1)Oc1ccc2Nc3nccc(n3)-c3cccc(COC\C=C\COCc1c2)c3	C28H32N4O3	472.58	Angiogenesis; Tyrosine Kinase/Adaptors; Chromatin/Epigenetic; Tyrosine Kinase/Adaptors; JAK/STAT signaling; Stem Cells	FLT inhibitor; JAK inhibitor; Tyrosine Kinases inhibitor	FLT3; FLT3 (D835Y); JAK2; JAK2 (V617F); Tyk2; JAK3	Pacritinib (SB1518) is an effective and specific inhibitor of JAK2 and FLT3 (IC50: 23/22 nM, in cell-free assays).	Hart S, et al. Leukemia, 2011, 25(11), 1751-1759.	Approved/Clinical/Preclinical
T6019	Volasertib	BI 6727	755038-65-4	CC[C@H]1N(C(C)C)c2nc(Nc3ccc(cc3OC)C(=O)N[C@H]3CC[C@@H](CC3)N3CCN(CC4CC4)CC3)ncc2N(C)C1=O	C34H50N8O3	618.81	Cell Cycle/Checkpoint	PLK	PLK1	Volasertib (BI-6727) is a potent inhibitor of PLK1 (IC50: 0.87 nM), inducing mitotic arrest and apoptosis. It also inhibits PLK2/PLK3 (IC50s: 5/56 nM).	Rudolph D, et al. BI 6727, a Polo-like kinase inhibitor with improved pharmacokinetic profile and broad antitumor activity. Clin Cancer Res. 2009 May 1;15(9):3094-102.	Approved/Clinical
T6018	Zosuquidar 3HCl	LY-335979 trihydrochloride;RS 33295-198 trihydrochloride;Zosuquidar trihydrochloride;Zosuquidar (LY335979) 3HCl;RS 33295-198 (D06387) 3HCl	167465-36-3	Cl.Cl.Cl.O[C@@H](COC1=CC=CC2=C1C=CC=N2)CN1CCN(CC1)[C@@H]1C2=C(C=CC=C2)[C@@H]2[C@H](C3=C1C=CC=C3)C2(F)F	C32H31F2N3O2·3HCl	636.99	Membrane transporter/Ion channel; Neuroscience	P-gp modulator	P-gp (P-glycoprotein)	Zosuquidar (LY335979) is a potent modulator of P-glycoprotein-mediated multi-drug resistance with Ki of 60 nM. Phase 3.	Dantzig AH, et al. Cancer Res. 1996, 56(18), 4171-4179.	Approved/Clinical
T6016	Maraviroc	UK-427857;Selzentry;Celsentri	376348-65-1	CC(C)c1nnc(C)n1[C@H]1C[C@@H]2CC[C@H](C1)N2CC[C@H](NC(=O)C1CCC(F)(F)CC1)c1ccccc1	C29H41F2N5O	513.67	Immunology/Inflammation; Microbiology&Virology	CCR antagonist	MIP-1α; MIP-1β; RANTES	Maraviroc is a C-C Chemokine Receptor Type 5 (CCR5) antagonist, and for MIP-1α(IC50=3.3 nM), MIP-1β (IC50=7.2 nM) and RANTES(IC50=5.2 nM).Maraviroc inhibits HIV-1 entry via CCR5 coreceptor interaction.	Dorr P, et al. Antimicrob Agents Chemother. 2005, 49(11), 4721-4732.	FDA Approved
T6013	Z-VAD(OMe)-FMK	Z-Val-Ala-Asp(OMe)-FMK;Z-VAD-FMK	187389-52-2	COC(=O)C[C@H](NC(=O)[C@H](C)NC(=O)[C@@H](NC(=O)OCc1ccccc1)C(C)C)C(=O)CF	C22H30FN3O7	467.49	Apoptosis; Proteases/Proteasome	Caspase	Pan-caspase	Z-VAD(OMe)-FMK is a cell-permeable and irreversible pan-caspase inhibitor. It inhibits cleavage of PARP, preventing apoptosis when used at 10-50 µM.	Slee EA, et al. Benzyloxycarbonyl-Val-Ala-Asp (OMe) fluoromethylketone (Z-VAD.FMK) inhibits apoptosis by blocking the processing of CPP32. Biochem J. 1996 Apr 1;315 ( Pt 1):21-4.	Preclinical
T6011	Batimastat	BB94	130370-60-4	CNC(=O)[C@H](Cc1ccccc1)NC(=O)[C@H](CC(C)C)[C@H](CSc1cccs1)C(=O)NO	C23H31N3O4S2	477.64	Proteases/Proteasome	MMP inhibitor	MMP-1; MMP-2; MMP-3; MMP-7; MMP-9	Batimastat (BB-94) is an effective, broad-spectrum matrix metalloprotease (MMP) inhibitor. Batimastat induces extracellular matrix degradation and inhibits angiogenesis, tumor growth and invasion, and metastasis.	Chirivi RG, et al. Int J Cancer, 1994, 58(3), 460-464.	Preclinical
T6008	CNX2006	CNX 2006;CNX-2006	1375465-09-0	COc1c(Nc2ncc(c(Nc3cccc(NC(=O)C=C)c3)n2)C(F)(F)F)ccc(NC2CN(CCF)C2)c1	C26H27F4N7O2	545.53	Angiogenesis; JAK/STAT signaling; Tyrosine Kinase/Adaptors	EGFR inhibitor	EGFR (mutant)	CNX-2006 is a novel irreversible mutant-selective EGFR inhibitor with IC50 of < 20 nM, with very weak inhibition at wild-type EGFR.	Ohashi K, et al. 2013
T6006	Romidepsin	FR 901228;NSC 630176;FK 228;Depsipeptide	128517-07-7	C\C=C1/NC(=O)[C@H]2CSSCC\C=C\[C@H](CC(=O)N[C@H](C(C)C)C(=O)N2)OC(=O)[C@@H](NC1=O)C(C)C	C24H36N4O6S2	540.7	Chromatin/Epigenetic; DNA Damage/DNA Repair; NF-Κb	HDAC inhibitor	HDAC1; HDAC2	Romidepsin is an intravenously administered histone deacetylase inhibitor and antineoplastic agent that is approved for use in refractory or relapsed cutaneous and peripheral T cell lymphomas.	Furumai R, et al. Cancer Res, 2002, 62(17), 4916-4921.	FDA Approved/Clinical
T6002	Enzalutamide	MDV3100	915087-33-1	CNC(=O)c1ccc(cc1F)N1C(=S)N(C(=O)C1(C)C)c1ccc(C#N)c(c1)C(F)(F)F	C21H16F4N4O2S	464.44	Endocrinology/Hormones	Androgen Receptor	Androgen Receptor	Enzalutamide (MDV 3100) is a non-steroidal androgen receptor (AR) antagonist (IC50: 36 nM in LNCaP prostate cells).	Tran C, et al. Development of a second-generation antiandrogen for treatment of advanced prostate cancer. Science, 2009, 324 (5928), 787-790.	FDA Approved/Clinical
T5S2361	Epiberberine		6873-09-2	COC1=C(C=C2C(=C1)CC[N+]3=C2C=C4C=CC5=C(C4=C3)OCO5)OC	C20H18NO4+	336.36	MAPK	ERK;MEK	ERK1/2;MEK1	1. Epiberberine may be caused drug interactions based on CYP2D6 enzyme. 2. Epiberberine has anti-adipogenic effect is mediated by downregulation of the Raf/MEK1/ERK1/2 and AMPKα/Akt pathways during 3T3-L1 adipocyte differentiation. 3. Epiberberine, as the brightest FSA emitter among the alkaloids, can also serve as an efficient conformation probe for HTG DNA and discriminate the DNA G-quadruplex …	Zou Z Y , Hu Y R , Ma H , et al. Epiberberine reduces serum cholesterol in diet-induced dyslipidemia Syrian golden hamsters via network pathways involving cholesterol metabolism.[J]. European Journal of Pharmacology, 2016, 774:1-9.
T5S2343	Acetyl shikonin		24502-78-1	CC(=O)O[C@H](C\C=C(\C)C)C1=CC(=O)c2c(O)ccc(O)c2C1=O	C18H18O6	330.33	Others	Others	Others	1. Acetylshikonin exhibits weak cytotoxicity against human umbilical vein endothelial cells (HUVECs) with IC5 of over 2 microM, exhibits the antiangiogenic and antitumorigenic effects by suppressing proliferation and angiogenic factors. 2. Acetylshikonin inhibits the generation of NADPH oxidase complex in the activation of respiratory burst of PMNs, but does not directly inhibit the activity of N…	Singh B , Sharma M K , Meghwal P R , et al. Anti-inflammatory activity of shikonin derivatives from Arnebia hispidissima[J]. Phytomedicine, 2003, 10(5):375-380.
T5S2195	Sibiricose A5		107912-97-0	COc1cc(\C=C\C(=O)O[C@H]2[C@H](O)[C@@H](CO)O[C@@]2(CO)O[C@@H]2O[C@H](CO)[C@@H](O)[C@H](O)[C@H]2O)ccc1O	C22H30O14	518.46	Metabolism	Dehydrogenase	Dehydrogenase	Sibiricose A5 is a lactate dehydrogenase inhibitor, it displays antidepressant-like, and antioxidant actions. Sibiricose A5 can protect PC12 cells damage induced by P. tenuifolia.	Tu H H , Liu P , Mu L , et al. [Study on antidepressant components of sucrose ester from Polygala tenuifolia][J]. China Journal of Chinese Materia Medica, 2008, 33(11):1278.
T5S2178	Fargesin	(+/-)-Fargesin	31008-19-2	COc1ccc(cc1OC)[C@@H]1OC[C@H]2[C@@H]1CO[C@@H]2c1ccc2OCOc2c1	C21H22O6	370.4	GPCR/G Protein	Adrenergic Receptor	β1-adrenergic receptor	1. Fargesin as a potential β1AR antagonist through cAMP/PKA pathway could protect against myocardial ischemia/reperfusion injury in rats. 2. Fargesin improves dyslipidemia and hyperglycemia by activating Akt and AMPK in WAT.	Wang X , Cheng Y , Xue H , et al. Fargesin as a potential β₁ adrenergic receptor antagonist protects the hearts against ischemia/reperfusion injury in rats via attenuating oxidative stress and apoptosis.[J]. Fitoterapia, 2015, 105:16-25.
T5S2129	Sciadopitysin		521-34-6	COc1ccc(cc1)-c1cc(=O)c2c(O)cc(O)c(-c3cc(ccc3OC)-c3cc(=O)c4c(O)cc(OC)cc4o3)c2o1	C33H24O10	580.54	Apoptosis	TNF	TNF-α	Sciadopitysin may prevent the development of diabetic osteopathy, it exerts its therapeutic effects via upregulation of mitochondrial biogenesis.Sciadopitysin shows protective effects on antimycin A-induced toxicity in osteoblastic MC3T3-E1 cells, it may reduce or prevent osteoblasts degeneration.Sciadopitysin can inhibit the Aβ aggregation and reduce Aβ-induced toxicity in the primary cortical n…	Choi EM, et al.Sciadopitysin alleviates methylglyoxal-mediated glycation in osteoblastic MC3T3-E1 cells by enhancing glyoxalase system and mitochondrial biogenesis.Free Radic Res. 2014 Jul;48(7):729-39.
T5S2017	Ingenol	(-)-Ingenol	30220-46-3	C[C@@H]1C[C@@H]2[C@H]([C@@H]3C=C(CO)[C@@H](O)[C@]4(O)[C@@H](O)C(C)=C[C@@]14C3=O)C2(C)C	C20H28O5	348.43	Cytoskeletal Signaling	PKC	PKC	1. Ingenol mebutate is an effective treatment for actinic keratosis. 2. Formulating novel derivatives from Ingenol esters may be an innovative approach to develop new lead compounds to reactivate latent HIV. 3. Ingenol is a weak PKC activator and possesses important anticancer activity.	Batalla A , Flórez, á, Feal C , et al. Clinical Response to Ingenol Mebutate in Patients With Actinic Keratoses[J]. Actas Dermo-Sifiliográficas (English Edition), 2015, 106(10):e55-e61.
T5S1982	Periplocin	Periplocoside	13137-64-9	CO[C@H]1C[C@H](O[C@H]2CC[C@]3(C)[C@H]4CC[C@]5(C)[C@H](CC[C@]5(O)[C@@H]4CC[C@]3(O)C2)C2=CC(=O)OC2)O[C@H](C)[C@H]1O[C@@H]1O[C@H](CO)[C@@H](O)[C@H](O)[C@H]1O	C36H56O13	696.83	Others	Others	Others	1. Periplocin has anti-cancer effects on lung cancer cells, induces apoptosis and inhibits growth of cancer cells by the beta-catenin/Tcf signaling pathway. 2. Periplocin is used for treatment of rheumatoid arthritis, reinforcement of bones and tendons, palpitations or shortness of breath and lower extremity edema in traditional medicine.	Cheng C F , Lu I H , Tseng H W , et al. Antitumor Effect of Periplocin in TRAIL-Resistant Human Hepatocellular Carcinoma Cells through Downregulation of IAPs[J]. Evidence-Based Complementary and Alternative Medicine, 2013, 2013:1-11.
T5S1952	9-Methoxycamptothecin		39026-92-1	CC[C@@]1(O)C(=O)OCc2c1cc1-c3nc4cccc(OC)c4cc3Cn1c2=O	C21H18N2O5	378.38	DNA Damage/DNA Repair	Topoisomerase	Topoisomerase	9-Methoxycamptothecin (MCPT) has antitumour activities through topoisomerase inhibition.	Wang H , Ao M , Wu J , et al. TNFα and Fas/FasL pathways are involved in 9-Methoxycamptothecin-induced apoptosis in cancer cells with oxidative stress and G2/M cell cycle arrest[J]. Food and Chemical Toxicology, 2013, 55(Complete):396-410.
T5S1923	Schisandrin C	Wuweizisu-C;Schizandrin-C	61301-33-5	COc1c2OCOc2cc2C[C@H](C)[C@H](C)Cc3cc4OCOc4c(OC)c3-c12	C22H24O6	384.42	Others	Others	Others	Schisandrin C is a phytochemical lignan isolated from Schizandra chinensis Baill; shows anticancer-effects in human leukemia U937 cells.	E Q, Tang M, et al.Protection of seven dibenzocyclooctadiene lignans from Schisandra chinensis against serum and glucose deprivation injury in SH-SY5Y cells.Cell Biol Int. 2015 Dec;39(12):1418-24
T5S1882	Napellonine	Songorine;Bullatine G;Zongorine	509-24-0	CCN1C[C@]2(C)CC[C@H](O)[C@]34C1[C@H](C[C@H]23)[C@]12C[C@@H](C(=C)[C@H]1O)C(=O)C[C@@H]42	C22H31NO3	357.49	Others	Others	Others	1. Napellonine shows favorable anti-tumor activity in preliminary pharmacological verification trials including cell proliferation and molecular docking assays.	Bu Y , He X , Hu Q , et al. A novel cell membrane affinity sample pretreatment technique for recognition and preconcentration of active components from traditional Chinese medicine[J]. Scientific Reports, 2017, 7(1):3569.
T5S1805	5,7-Dihydroxychromone	5,7-Dihydroxy-4H-Chromen-4-One	31721-94-5	C1=COC2=CC(=CC(=C2C1=O)O)O	C9H6O4	178.14	Immunology/Inflammation	Nrf2	Nrf2	1. 5, 7-Dihydroxychromone isolated from DME is one of the active compounds that may contribute to regulate blood glucose levels. 2. 5, 7-Dihydroxychromone exerts neuroprotective effect against 6-OHDA-induced oxidative stress and apoptosis by activating Nrf2/ARE signal . 3. 5, 7-Dihydroxychromone induces the translocation of Nrf2 to the nucleus and increases Nrf2/ARE binding activity which results…	Kim D W , Lee K T , Kwon J , et al. Neuroprotection against 6-OHDA-induced oxidative stress and apoptosis in SH-SY5Y cells by 5,7-Dihydroxychromone: Activation of the Nrf2/ARE pathway[J]. Life Sciences, 2015, 130:25-30.
T5S1632	8-O-Acetylshanzhiside methyl ester	Barlerin;ND01	57420-46-9	O=C(OC)C2=CO[C@@H](O[C@@H]1O[C@H](CO)[C@@H](O)[C@H](O)[C@H]1O)[C@H]3[C@@H]2[C@H](O)C[C@]3(C)OC(C)=O	C19H28O12	448.42	Apoptosis;NF-Κb;Angiogenesis;Cytoskeletal Signaling;Apoptosis	TNF;NF-Κb;VEGFR;Akt;Caspase	TNF-α;NF-Κb;VEGFR;Akt;Caspase	8-O-Acetylshanzhiside methylester has potential against cerebral ischemic injury, and its protective effect on oxygen-glucose deprivation-induced injury might be due to the suppression of intracellular Ca2+ elevation and caspase-3 activity, and improvement of mitochondrial energy metabolism.8-O-Acetylshanzhiside methylester can increase angiogenesis and improve functional recovery after stroke.8-…	Kang ZC, Jiang WL, et al.Cardioprotection with 8-O-acetyl shanzhiside methylester on experimental myocardial ischemia injury.Send to
T5S1607	Morusin	Mulberrochromene	62596-29-6	C\C(C)=C\Cc1c(oc2c3C=CC(C)(C)Oc3cc(O)c2c1=O)-c1ccc(O)cc1O	C25H24O6	420.46	JAK/STAT signaling;NF-Κb	STAT;NF-Κb	STAT3;NF-Κb	1. Morusin possesses antitumor effects of cell lines including HT-29, A549, MCF-7, and MDA-MB-231, through suppressing STAT3 and NFκB attenuation mediated apoptosis induction. 2. Morusin possesses anti-oxidant and anti-inflammatory effects.	Lin W L , Lai D Y , Lee Y J , et al. Antitumor progression potential of morusin suppressing STAT3 and NFκB in human hepatoma SK-Hep1 cells[J]. Toxicology Letters, 2015, 232(2):490-498.
T5S1569	AKBA	Acetyl-11-keto-β-boswellic acid;3-O-Acetyl-11-keto-β-boswellic acid;3-O-Acetyl-11-keto-beta-boswellic acid	67416-61-9	C[C@@H]1CC[C@]2(C)CC[C@]3(C)C(=CC(=O)[C@@H]4[C@@]5(C)CC[C@@H](OC(C)=O)[C@@](C)([C@@H]5CC[C@@]34C)C(O)=O)[C@@H]2[C@H]1C	C32H48O5	512.73	Others	Others	Others	1. 3-O-Acetyl-11-keto-beta-boswellic acid inhibits 5-lipoxygenase product formation with an IC(5) of 1.5 m muM.	Lalithakumari K , Krishnaraju A V , Sengupta K , et al. Safety and Toxicological Evaluation of a Novel, Standardized 3-O-Acetyl-11-keto-beta-Boswellic Acid (AKBA)-Enriched Boswellia serrata Extract (5-Loxin(R))[J]. Toxicology mechanisms and methods, 2006, 16(4):199-226.
T5S1331	Herbacetin		527-95-7	C1=CC(=CC=C1C2=C(C(=O)C3=C(O2)C(=C(C=C3O)O)O)O)O	C15H10O7	302.23	PI3K/Akt/mTOR signaling	Others	Others	1. Herbacetin induces apoptosis in HepG2 cells, by ROS and PI3K/Akt pathway. 2. Herbacetin suppresses the HGF-induced motility of human breast cancer MDA-MB-231 cells by inhibiting c-Met and Akt phosphorylation.	Li L , Sapkota M , Kim S W , et al. Herbacetin inhibits inducible nitric oxide synthase via JNK and nuclear factor-κB in LPS-stimulated RAW264.7 cells[J]. European Journal of Pharmacology, 2015, 765:EJP42292.
T5S1103	Isoliensinine	Isoliensinin	6817-41-0	COc1ccc(C[C@H]2N(C)CCc3cc(OC)c(Oc4cc(C[C@H]5N(C)CCc6cc(OC)c(O)cc56)ccc4O)cc23)cc1	C37H42N2O6	610.75	oxidation-reduction	Antioxidant	Antioxidant	1. Isoliensinine, a natural phenolic bisbenzyltetrahydroisoquinoline alkaloid, has received considerable attention for its potential biological effects such as antioxidant and anti-HIV activities. 2. Isoliensinine possesses an anti-proliferative effect, which is related to the decrease of the overexpression of growth factors PDGF-beta, bFGF, proto-oncogene c-fos, c-myc and hsp7.	Zhang X , Wang X , Wu T , et al. Isoliensinine induces apoptosis in triple-negative human breast cancer cells through ROS generation and p38 MAPK/JNK activation[J]. Scientific Reports, 2015, 5:12579.
T5S1097	Neferine	(-)-Neferine;(R)-1,2-Dimethoxyaporphine	2292-16-2	COc1ccc(C[C@H]2N(C)CCc3cc(OC)c(Oc4cc(C[C@H]5N(C)CCc6cc(OC)c(OC)cc56)ccc4O)cc23)cc1	C38H44N2O6	624.77	Autophagy; NF-κB	Autophagy; NF-κB	Autophagy; NF-κB	1. Neferine has anti-tumor activities , Metabolic activation mediated by CYP3A4 and GSH depletion enhanced Neferine-induced cytotoxicity. 2. Neferine can be helpful to increase the efficacy of DOX and to achieve anticancer synergism by curbing the toxicity. 3. Neferine inhibited high glucose-induced endothelial apoptosis via blocking ROS/Akt/NF-κB pathway, which provides the evidence for using Ne…	Zhang X , Liu Z , Xu B , et al. Neferine, an alkaloid ingredient in lotus seed embryo, inhibits proliferation of human osteosarcoma cells by promoting p38 MAPK-mediated p21 stabilization[J]. European Journal of Pharmacology, 2012, 677(1-3):47-54.
T5S1058	Triptonide	PG 492;NSC 165677	38647-11-9	CC(C)[C@]12O[C@H]1[C@@H]1O[C@]11[C@]3(O[C@H]3C[C@H]3C4=C(CC[C@]13C)C(=O)OC4)C2=O	C20H22O6	358.39	Others	Others	Others	1. Triptonide is effective in the treatment of autoimmune diseases and has potent antileukemic and antitumor activities. 2. Triptonide possesses anti-inflammatory activity, upregulate the expression of IL-37, and this expression was suppressed by ERK1/2 and p38 MAPK inhibitors.	Pei R J , Qi L H , Liu X J . Effects of triptonide on mouse immune functions.[J]. Zhongguo Yao LI Xue Bao, 1993, 14(3):238-242.	Approved
T5S0896	Loureirin A		119425-89-7	COc1ccc(CCC(=O)c2ccc(O)cc2)c(OC)c1	C17H18O4	286.32	PI3K/Akt	PI3K	PI3K	Loureirin A has an inhibitory effect on platelet activation, perhaps through an impairment of PI3K/Akt signaling.Loureirin A negatively affects agonist-induced platelet aggregation such as collagen, collagen-related peptide (CRP), ADP and thrombin. Loureirin A activates Wnt/-catenin pathway and promotes hair follicle stem cells (FSCs)-seeded tissue-engineered skin to repair skin wound.The molecul…	Hao H Z, He A D, Wang D C, et al. Antiplatelet activity of loureirin A by attenuating Akt phosphorylation: In vitro studies[J]. European Journal of Pharmacology, 2015, 746:63-69.
T5S0890	Oleandrin	Folinerin;Foliandrin;Neriostene	465-16-7	CO[C@H]1C[C@H](O[C@H]2CC[C@@]3(C)[C@H](CC[C@@H]4[C@@H]3CC[C@]3(C)[C@H]([C@H](C[C@]43O)OC(C)=O)C3=CC(=O)OC3)C2)O[C@@H](C)[C@@H]1O	C32H48O9	576.72	Others	Others	Others	1. Oleandrin, the principal cardiac glycoside component of PBI-524, can quantitatively account for regulation of BDNF at both the protein and transcriptional levels. 2. Oleandrin are known to inhibit the Na, K-ATPase pump, resulting in a consequent increase in calcium influx in heart muscle. 3. Oleandrin has stronger anti-proliferative activity in undifferentiated CaCO-2 cells (IC50, 8.25 nM) , c…	Raviprakash N , Manna S K . Short-term exposure to oleandrin enhances responses to IL-8 by increasing cell surface IL-8 receptors[J]. British Journal of Pharmacology, 2014, 171(14):3339-3351.	Clinical/Preclinical
T5S0802	Palmatine	Berbericinine;Burasaine	3486-67-7	COC1=C(C2=C[N+]3=C(C=C2C=C1)C4=CC(=C(C=C4CC3)OC)OC)OC	C21H22NO4+	352.4	Others	Others	Others	1. Palmatine is an inhibitor of dopamine generation. 2. Palmatine could potentially be developed for the treatment of flavivirus infections. 3. Palmatine has been used in the treatment of jaundice, dysentery, hypertension, inflammation, and liver-related diseases.	Hambright H G, Batth I S, Xie J, et al. Palmatine inhibits growth and invasion in prostate cancer cell: Potential role forrpS6/NFκB/FLIP[J]. Mol Carcinog, 2015, 54(10):1227-1234.	Approved
T5S0761	Nitidine chloride		13063-04-2	C[N+]1=CC2=CC(=C(C=C2C3=C1C4=CC5=C(C=C4C=C3)OCO5)OC)OC.[Cl-]	C21H18ClNO4	383.82	Others	Others	Others	1. Nitidine chloride has inhibitory effects on various tumors, such as renal cancer , breast cancer. 2. Nitidine chloride inhibits the proliferation of SMMC-7721 cells in vitro in a time- and dose-dependent manner and identifies efficacy in vivo in a mouse model of HCC.	Wang Z , Jiang W , Zhang Z , et al. Nitidine chloride inhibits LPS-induced inflammatory cytokines production via MAPK and NF-kappaB pathway in RAW 264.7 cells[J]. Journal of ethnopharmacology, 2012, 144(1).
T5S0754	Isoquercitrin	Hirsutrin;3-Glucosylquercetin;Quercetin 3-o-glucopyranoside	482-35-9	OC[C@H]1O[C@@H](Oc2c(oc3cc(O)cc(O)c3c2=O)-c2ccc(O)c(O)c2)[C@H](O)[C@@H](O)[C@@H]1O	C21H20O12	464.37	Stem Cells	Wnt/beta-catenin	Wnt/β-catenin	1. Isoquercitrin is a potential stimulator of bone mineralization used for prophylaxis of osteoporotic disorders. 2. Isoquercitrin may be as a potential therapeutic agent against neurodegeneration in Parkinson's disease. 3. Isoquercitrin is an inhibitor of Wnt/β-catenin and may be as a potential novel anti-tumoral agent, such as against human pancreati、 liver cancer related to opioid receptors an…	Isoquercitrin and polyphosphate co-enhance mineralization of human osteoblast-like SaOS-2 cells via separate activation of two RUNX2 cofactors AFT6 and Ets1[J]. Biochemical Pharmacology, 2014, 89(3):413-421.
T5S0662	Gelsemine	Gelsemin	509-15-9	CN1CC2(C=C)[C@@H]3C[C@H]4OCC3C1C2[C@@]41C(=O)Nc2ccccc12	C20H22N2O2	322.4	Others	Others	Others	1. Gelsemine has antitumor activity. 2. Gelsemine has anti-oxidative activity. 3. Gelsemine has anti-hyperlipidemic activity. 4. Gelsemine has marked antinociception in inflammatory, neuropathic and bone cancer pains without inducing antinociceptive tolerance.	Zhao Q C , Hua W , Zhang L , et al. Antitumor activity of two gelsemine metabolites in rat liver microsomes[J]. Journal of Asian Natural Products Research, 2010, 12(9):731-739.
T5S0661	Koumine		1358-76-5	CN1C[C@@]2(C=C)[C@@H]3C[C@@H]4OC[C@@H]3[C@@H]1C[C@]21C4=Nc2ccccc12	C20H22N2O	306.4	Others	Others	Others	1. Koumine can treat the diabetic neuropathy. 2. Koumine has antineoplastic effect, may be a future breast cancer chemotherapeutic agent. 3. Koumine has a significant analgesic effect in rodent behavioral models of inflammatory and neuropathic pain, the mechanism may be associated with the upregulation of allopregnanolone in the spinal cord.	Zhang X , Chen Y , Gao B , et al. Apoptotic Effect of Koumine on Human Breast Cancer Cells and the Mechanism Involved[J]. Cell Biochemistry & Biophysics, 2015, 72(2):411-416.
T5S0620	Dehydrotrametenolic acid		29220-16-4	C\C(C)=C/CC[C@H]([C@H]1CC[C@@]2(C)C3=CC[C@H]4C(C)(C)[C@@H](O)CC[C@]4(C)C3=CC[C@]12C)C(O)=O	C30H46O3	454.69	Others	Others	Others	1. Dehydrotrametenolic acid can be a potential anticancer agent against H-ras transformed tumor. 2. Dehydrotrametenolic acid is a promising candidate for a new type of insulin-sensitizing drug.	Kang H M , Lee S K , Shin D S , et al. Dehydrotrametenolic acid selectively inhibits the growth of H-ras transformed rat2 cells and induces apoptosis through caspase-3 pathway[J]. Life Sciences, 2006, 78(6):0-613.
T5S0506	Rutundic acid	Rotundic acid	20137-37-5	C[C@@H]1CC[C@@]2(CC[C@]3(C)C(=CC[C@@H]4[C@@]5(C)CC[C@H](O)[C@@](C)(CO)[C@@H]5CC[C@@]34C)[C@@H]2[C@]1(C)O)C(O)=O	C30H48O5	488.7	Others	Others	Others	Rotundic acid, a natural compound, exhibit cytotoxic activities toward human hepatocellular carcinoma (HepG2), malignant melanoma (A375), SCLC (NCI-H446), breast cancer (MCF-7), and colon cancer (HT-29) cell lines.	NCBI
T5S0384	Rhaponiticin	Rhapontin;Ponticin;Rhaponticin;Rhapontigenin glucoside	155-58-8	COc1ccc(\C=C\c2cc(O)cc(O[C@@H]3O[C@H](CO)[C@@H](O)[C@H](O)[C@H]3O)c2)cc1O	C21H24O9	420.41	Others	Others	Others	1. Rhaponticin(Rhaponiticin) can alleviate liver steatosis and improve blood glucose and lipid profiles in KK/Ay diabetic mice, indicates that rhaponticin has a noticeable antidiabetic effect and could be potentially used as a new agent to treat type 2 diabetes mellitus and its complications.	Chen J , Ma M , Lu Y , et al. Rhaponticin from Rhubarb Rhizomes Alleviates Liver Steatosis and Improves Blood Glucose and Lipid Profiles in KK/Ay Diabetic Mice[J]. Planta medica, 2009, 75(5).
T5S0331	Isoliquiritin	Neoisoliquritin	5041-81-6	OC[C@H]1O[C@@H](Oc2ccc(\C=C\C(=O)c3ccc(O)cc3O)cc2)[C@H](O)[C@@H](O)[C@@H]1O	C21H22O9	418.39	Apoptosis	p53	p53	1. Isoliquiritin has antitussive effects. 2. Isoliquiritin has antidepressant-like effects. 3. Isoliquiritin, liquiritin and isoliquirigenin inhibits the p53-dependent pathway and shows crosstalk between Akt activities.	Ho, Wing. Combination of liquiritin, isoliquiritin and isoliquirigenin induce apoptotic cell death through upregulating p53 and p21 in the A549 non-small cell lung cancer cells[J]. Oncology Reports, 2013.
T5S0168	Atractylenolide II	Asterolide;2-Atractylenolide	73069-14-4	CC1=C2C[C@H]3C(=C)CCC[C@]3(C)C[C@@H]2OC1=O	C15H20O2	232.32	JAK/STAT signaling;MAPK;PI3K/Akt/mTOR signaling	STAT;p38 MAPK;ERK;Akt	STAT3 inhibitor;p38 activator;ERK inhibitor;Akt inhibitor	1. Atractylenolide II has antimelanoma effect by inhibiting STAT3 signalling. 2. Atractylenolide II has cytotoxic/apoptotic effects may via p38 activation , ERK and Akt inactivation, p53 dependent.	Fu X Q , Chou G X , Kwan H Y , et al. Inhibition of STAT3 signalling contributes to the antimelanoma action of atractylenolide II[J]. Experimental Dermatology, 2014, 23(11):855-857.
T5S0167	Atractylenolide I		73069-13-3	CC1=C2C[C@H]3C(=C)CCC[C@]3(C)C=C2OC1=O	C15H18O2	230.3	Apoptosis;Immunology/Inflammation	TNF;IL Receptor	TNF-α; IL-6	1. Atractylenolide-I has an anti-inflammatory effect by inhibiting TNF-α and IL-6 production; ameliorates sepsis syndrome, liver and kidney functions by reduction of pro-inflammatory cytokines and LPS. 2. Atractylenolide-I significantly sensitizes the response of MyD88(+) EOC cells to paclitaxel by blocking MD-2-mediated TLR4/MyD88 signaling.	Ji G , Chen R , Zheng J . Atractylenolide I inhibits lipopolysaccharide-induced inflammatory responses via mitogen-activated protein kinase pathways in RAW264.7 cells[J]. Immunopharmacology and Immunotoxicology, 2014, 36(6):420-425.
T5S0056	Coptisine chloride	Q-100696;NSC-119754	6020-18-4	C1C[N+]2=C(C=C3C=CC4=C(C3=C2)OCO4)C5=CC6=C(C=C51)OCO6.[Cl-]	C19H14ClNO4	355.77	Others	Others	Others	1. Coptisine chloride can be absorbed across intestinal epithelial cells, and completely absorbed compounds.	Lian M A , Xiu-Wei Y . Absorption of coptisine chloride and berberrubine across human intestinal epithelial by using human Caco-2 cell monolayers[J]. China Journal of Chinese Materia Medica, 2007.
T5S0055	Chelidonine	Stylophorin;Helidonine;Khelidonin	476-32-4	CN1Cc2c3OCOc3ccc2[C@H]2[C@@H](O)Cc3cc4OCOc4cc3[C@@H]12	C20H19NO5	353.37	PI3K/Akt/mTOR signaling	Others	Others	1. Chelidonine isolated from Chelidonium majus efficiently induced apoptosis in HeLa cells through possible alteration of p38-p53 and AKT/PI3 kinase signalling pathways. 2. Chelidonine is a promising model compound for overcoming MDR and for enhancing cytotoxicity of chemotherapeutics, especially against leukaemia cells, its efficacy needs to be confirmed in animal models. 3. Chelidonine may be a…	Kim O , Hwangbo C , Kim J , et al. Chelidonine suppresses migration and invasion of MDA-MB-231 cells by inhibiting formation of the integrin-linked kinase/PINCH/α-parvin complex[J]. Molecular Medicine Reports, 2015.
T5S0045	Isofraxidin	6,8-Dimethoxyumbelliferone;Phytodolor	486-21-5	COC1=C(C(=C2C(=C1)C=CC(=O)O2)OC)O	C11H10O5	222.19	MAPK	p38 MAPK;ERK	p38;ERK	1. Isofraxidin protects leukemia cells from radiation-induced apoptosis via ROS/mitochondria pathway in a p53-independent manner. 2. Isofraxidin has a protective effect against LPS-induced ALI, and the protective effect of Isofraxidin seems to result from the inhibition of COX-2 protein expression in the lung, which regulates the production of PGE2. 3. Isofraxidin possesses significant analgesic …	Yamazaki T , Tokiwa T . Isofraxidin, a coumarin component from Acanthopanax senticosus, inhibits matrix metalloproteinase-7 expression and cell invasion of human hepatoma cells.[J]. Biological & Pharmaceutical Bulletin, 2010, 33(10):1716.
T5S0018	Betulonic acid	(+)-Betulonic acid;Liquidambaric acid;Betunolic acid	4481-62-3	CC(=C)[C@@H]1CC[C@@]2(CC[C@]3(C)[C@H](CC[C@@H]4[C@@]5(C)CCC(=O)C(C)(C)[C@@H]5CC[C@@]34C)[C@@H]12)C(O)=O	C30H46O3	454.69	Others	Others	Others	1. Betulonic acid amide stimulated the regenerative response in hepatocytes under conditions of combined toxic exposure and promoted recovery of their qualitative and quantitative characteristics, which was accompanied by a significant decrease in the severity of liver fibrosis and the absence of cirrhotic transformation of the liver. 2. Betulonic acid derivatives have a promising cytostatic acti…	Pavlova N I , Savinova O V , Nikolaeva S N , et al. Antiviral activity of betulin, betulinic and betulonic acids against some enveloped and non-enveloped viruses[J]. Fitoterapia, 2003, 74(5):489-492.
T5995	Larotrectinib	LOXO-101;ARRY-470	1223403-58-4	O=C(Nc1cnn2ccc(N3CCC[C@@H]3c3cc(F)ccc3F)nc12)N1CC[C@H](O)C1	C21H22F2N6O2	428.44	Tyrosine Kinase/Adaptors	Trk receptor	Trk	Larotrectinib is an orally administered inhibitor of the TRK kinase and is highly selective only for the TRK family of receptors(IC50s = 2-20 nM).	Doebele R C , Davis L E , Vaishnavi A , et al. An oncogenic NTRK fusion in a soft tissue sarcoma patient with response to the tropomyosin-related kinase (TRK) inhibitor LOXO-101[J]. Cancer Discovery, 2015, 5(10):1049-1057.	FDA Approved/Clinical
T5994	KPT-6566		881487-77-0	CC(C)(C)c1ccc(cc1)S(=O)(=O)\N=C1/C=C(SCC(O)=O)C(=O)c2ccccc12	C22H21NO5S2	443.5	Others	Others	PIN1 PPIase	KPT-6566 is a novel selective covalent pin1 inhibitor, KPT-6566 shows an IC50 of 640 nM and a Ki of 625.2 nM for PIN1 PPIase domain,and has anti-cancer activity.	Zhang J , Zhao F , Yu X , et al. Pharmacokinetics of eupalinolide A, eupalinolide B and hyperoside from Eupatorium lindleyanum in rats by LC/MS/MS[J]. Journal of Chromatography B, 2015, 995-996:1-7.
T5993	ARN-3236		1613710-01-2	COc1ccc(-c2c[nH]c3nccc(-c4ccsc4)c23)c(OC)c1	C19H16N2O2S	336.41	PI3K/Akt/mTOR signaling	AMPK;SIK	SIK2	ARN-3236 is an oral active and selective inhibitor of salt-inducible kinase 2 (SIK2), (SIK2, SIK1 and SIK3 with IC50s of <1 nM, 21.63 nM and 6.63 nM respectively). ARN-3236 Has anti-cancer activity.	Zhou J , Alfraidi A , Zhang S , et al. A novel compound ARN-3236 inhibits Salt Inducible Kinase 2 and sensitizes ovarian cancer cell lines and xenografts to paclitaxel[J]. Clinical Cancer Research, 2016:1078-0432.CCR-16-1562.
T5981	2,2'-Cyclouridine	2,2'-Anhydrouridine;O2,2'-Cyclouridine	3736-77-4	OC[C@H]1O[C@@H]2[C@@H](Oc3nc(=O)ccn23)[C@@H]1O	C9H10N2O5	226.19	Others	Others	Others	2,2'-Cyclouridine is a research tool for antiviral and anticancer studies.	Drabikowska A K , Lissowska L , Veres Z , et al. Inhibitor properties of some 5-substituted uracil acyclonucleosides, and 2,2'-anhydrouridines versus uridine phosphorylase from E. coli and mammalian sources[J]. Biochemical Pharmacology, 1987, 36(23):4125-4128.
T5956	VP3.15 dihydrobromide		1281681-33-1	Br.Br.C(CN1CCOCC1)N=c1nc(-c2ccccc2)n(s1)-c1ccccc1	C20H24Br2N4OS	528.3	PI3K/Akt/mTOR signaling;Metabolism	GSK-3;PDE	GSK-3;PDE7	VP3.15 dihydrobromide is a potent, orally bioavailable and CNS-penetrant dual phosphodiesterase (PDE7- glycogen synthase kinase (GSK)3 inhibitor(with IC50s of 1.59 μM , 0.88 μM,respectively.)	Medina-Rodríguez, Eva María, Bribián, Ana, Boyd A , et al. Promoting in vivo remyelination with small molecules: a neuroreparative pharmacological treatment for Multiple Sclerosis[J]. Scientific Reports, 2017, 7:43545.
T5916	Fmoc-N-Me-Phe-OH	Fmoc-N-methyl-L-phenylalanine	77128-73-5	CN(C(Cc1ccccc1)C(O)=O)C(=O)OCC1c2ccccc2-c2ccccc12	C25H23NO4	401.46	Microbiology&virology	Parasite	Malaria Parasite	Fmoc-N-Me-Phe-OH is a peptide inhibitor of Malaria Parasite	Harris K S , Casey J L , Coley A M , et al. Rapid Optimization of a Peptide Inhibitor of Malaria Parasite Invasion by Comprehensive N-Methyl Scanning[J]. Journal of Biological Chemistry, 2009, 284(14):9361-9371.
T5886	Benzenebutyric acid	4-Phenylbutyric acid	1821-12-1	OC(=O)CCCc1ccccc1	C10H12O2	164.2	Chromatin/Epigenetic	HDAC	HDAC	Benzenebutyric acid is an inhibitor of HDAC,and is an antineoplastic agent.	Tsg-Hui C , Eva S . Enhanced growth inhibition by combination differentiation therapy with ligands of peroxisome proliferator-activated receptor-gamma and inhibitors of histone deacetylase in adenocarcinoma of the lung[J]. Clinical Cancer Research, 2002, 8(4):1206-1212.	Approved
T5882	3-Bromopyruvic acid	Bromopyruvic acid;Hexokinase II Inhibitor II, 3-BP	1113-59-3	OC(=O)C(=O)CBr	C3H3BrO3	166.96	Metabolic Enzyme/Protease	Hexokinase	hexokinase II	3-Bromopyruvic acid is a hexokinase II inhibitor with Ki of 2.4 mM for glycolysis/hexokinase inhibition. It is inhibitor of tumour cell energy metabolism and chemopotentiator of platinum drugs.	Leng X , Peng J , Yu X , et al. 3-Bromopyruvic Acid, A Hexokinase II Inhibitor, is an Effective Antitumor Agent on the Hepatoma Cells : in vitro and in vivo Findings[J]. Anti-Cancer Agents in Medicinal Chemistry (Formerly Current Medicinal Chemistry - Anti-Cancer Agents), 2014, 14(5):-.	FDA Approved
T5860	CK-869		388592-44-7	COc1ccc(N2C(SCC2=O)c2cccc(Br)c2)c(OC)c1	C17H16BrNO3S	394.28	Chromatin/Epigenetic	PARP	ARP2/3	CK-869 is an Actin-Related Protein 2/3 (ARP2/3) complex inhibitor(IC50 of 7 μM),and is useful tools for the investigation of the Arp2/3 complex.	Yvonne B , Vasquez R J , Jonathan S , et al. Arp2/3 Inhibition Induces Amoeboid-Like Protrusions in MCF10A Epithelial Cells by Reduced Cytoskeletal-Membrane Coupling and Focal Adhesion Assembly[J]. PLoS ONE, 2014, 9(6):e100943-.
T5853	Rubitecan	RFS 2000;9-Nitrocamptothecin	91421-42-0	CC[C@@]1(O)C(=O)OCc2c1cc1-c3nc4cccc([N+]([O-])=O)c4cc3Cn1c2=O	C20H15N3O6	393.35	DNA Damage/DNA Repair	Topoisomerase	topoisomerase I	Rubitecan is a DNA topoisomerase I inhibitor. It inhibits DNA topoisomerase I and increases the fraction of supercoiled DNA in a cell-free assay in a concentration-dependent manner.Rubitecan is a semisynthetic agent related to camptothecin with potent antitumor and antiviral properties.	Sands H , Mishra A , Stoeckler J D , et al. Preclinical activity of an i.v. formulation of rubitecan in IDD-P? against human solid tumor xenografts[J]. Anti-Cancer Drugs, 2002, 13(9):965-975.	Clinical
T5849	JMS-17-2		1380392-05-1	Clc1ccc(cc1)C1CCN(CCCn2c3ccccc3n3cccc3c2=O)CC1	C25H26ClN3O	419.95	Autophagy	CXCR	CX3CR1	JMS-17-2 is a potent and selective antagonist of CX3CR1( IC50 : 0.32 nM).	Shen F , Zhang Y , Jernigan D L , et al. Novel Small-molecule CX3CR1 Antagonist Impairs Metastatic Seeding and Colonization of Breast Cancer Cells[J]. Molecular Cancer Research, 2016:1541-7786.MCR-16-0013.
T5845	7-(Diethylamino)coumarin-3-carboxylic acid	DEAC;Coumarin D 1421;D 1421	50995-74-9	CCN(CC)c1ccc2cc(C(O)=O)c(=O)oc2c1	C14H15NO4	261.27	Membrane transporter/Ion channel	Monocarboxylate Transporter	MCT1	7-(Diethylamino)coumarin-3-carboxylic acid(7ACC) selectively affects a single part of the MCT symporter translocation cycle, leading to strict inhibition of lactate influx. This singular activity is associated with antitumor effects less prone to resistance and side effects.	Draoui N , Schicke O , Seront E , et al. Antitumor Activity of 7-Aminocarboxycoumarin Derivatives, a New Class of Potent Inhibitors of Lactate Influx but Not Efflux[J]. Molecular Cancer Therapeutics, 2014, 13(6):1410-1418.
T5836	Eprinomectin	MK-397	123997-26-2	CC[C@H](C)[C@H]1O[C@@]2(C[C@@H]3C[C@@H](CC=C(C)[C@@H](O[C@H]4C[C@H](OC)[C@@H](O[C@H]5C[C@H](OC)[C@H](NC(C)=O)[C@H](C)O5)[C@H](C)O4)[C@@H](C)C=CC=C4CO[C@@H]5[C@H](O)C(C)=C[C@@H](C(=O)O3)[C@]45O)O2)C=C[C@@H]1C	C50H75NO14	914.13	Microbiology&virology	Parasite	Parasite	Eprinomectin is an avermectin with anthelmintic and insecticidal activities.	Baoliang P , Yuwan W , Zhende P , et al. Pharmacokinetics of Eprinomectin in Plasma and Milk following Subcutaneous Administration to Lactating Dairy Cattle[J]. Veterinary Research Communications, 2006, 30(3):263-270.
T5833	CC-401 Hydrochloride	CC401 HCl	1438391-30-0	Cl.C(CN1CCCCC1)Oc1cccc(c1)-c1n[nH]c2ccc(cc12)-c1ncn[nH]1	C22H25ClN6O	424.93	MAPK	JNK	JNK	CC-401 is a second generation ATP-competitive anthrapyrazolone c-Jun N terminal kinase (JNK) inhibitor (Ki of 25 to 50 nM.)with potential antineoplastic activity.	Vasilevskaya I A , Selvakumaran M , Hierro L C , et al. Inhibition of JNK Sensitizes Hypoxic Colon Cancer Cells to DNA-Damaging Agents[J]. Clinical Cancer Research, 2015:1078-0432.CCR-15-0352.	Clinical
T5831	Selective PI3Kδ Inhibitor 1		2088525-31-7	Cn1nc(nc1C1(CC1)c1ccccc1)-c1cnc(N)c(n1)-c1ccc(C(N)=O)c(F)c1	C23H20FN7O	429.45	PI3K/Akt/mTOR signaling	PI3K	PI3Kδ	Selective PI3Kδ Inhibitor 1 is a PI3Kδ Inhibitor( IC50 = 0.9 nM).	Terstiege I , Perry M , Petersen J , et al. Discovery of triazole aminopyrazines as a highly potent and selective series of PI3Kδ inhibitors[J]. Bioorganic & medicinal chemistry letters, 2016, 27(3).
T5830	SKLB-23bb		1815580-06-3	COc1ccc(cc1OCCCC(=O)NO)N(C)c1nc(C)nc2ccccc12	C21H24N4O4	396.44	Chromatin/Epigenetic	HDAC	HDAC6	SKLB-23bb is an orally bioavailable HDAC6-selective inhibitor and also has microtubule-disrupting ability.	Yang Z , Wang T , Wang F , et al. Discovery of Selective Histone Deacetylase 6 Inhibitors Using the Quinazolin as the Cap for the Treatment of Cancer[J]. Journal of Medicinal Chemistry, 2015, 59(4):1455-1470.
T5825	ORY-1001(trans)		1431303-72-8	Cl.Cl.N[C@H]1CC[C@@H](CC1)N[C@@H]1C[C@H]1c1ccccc1	C15H24Cl2N2	303.27	Chromatin/Epigenetic	Histone Demethylase	LSD1/KDM1A	ORY-1001, a Potent and Selective Covalent KDM1A/LSD1 Inhibitor, for the Treatment of Acute Leukemia.	Maes T , Mascaró, Cristina, Tirapu I , et al. ORY-1001, a Potent and Selective Covalent KDM1A Inhibitor, for the Treatment of Acute Leukemia[J]. Cancer Cell, 2018:S1535610818300230.	Clinical/Preclinical
T5822	5-Benzylidene-3-ethyl rhodanine		18331-34-5	CCN1C(=S)S\C(C1=O)=C/c1ccccc1	C12H11NOS2	249.35	Apoptosis	Apoptosis	Apoptosis	5-Benzylidene-3-ethyl rhodanine(BTR-1) is an active anti-cancer agent. BTR-1 activates apoptosis and induces cell death.	Moorthy B T , Ravi S , Srivastava M , et al. Novel rhodanine derivatives induce growth inhibition followed by apoptosis[J]. Bioorganic and Medicinal Chemistry Letters, 2010, 20(21):6297-6301.
T5820	Amsacrine hydrochloride	m-AMSA hydrochloride;acridinyl anisidide hydrochloride	54301-15-4	Cl.COc1cc(NS(C)(=O)=O)ccc1Nc1c2ccccc2nc2ccccc12	C21H20ClN3O3S	429.92	DNA Damage/DNA Repair	Topoisomerase	Topoisomerase	Amsacrine hydrochloride is topoisomerase II inhibitor , is used in the treatment of acute myelogenous leukemia.	Thomas D , Hammerling B C , Wu K , et al. Inhibition of cardiac HERG currents by the DNA topoisomerase II inhibitor amsacrine: mode of action[J]. British Journal of Pharmacology, 2004, 142(3):485-494.	Approved
T5818	ON-01910	Rigosertib;Estybon	592542-60-4	COc1c(cc(cc1)CS(=O)(=O)/C=C/c1c(cc(cc1OC)OC)OC)NCC(=O)[O-].[Na+]	C21H24NNaO8S	473.47	Cell Cycle/Checkpoint	PLK inhibitor	PLK1	Rigosertib, a non-ATP-competitive inhibitor of PLK1(IC50=9 nM), exhibits 30-fold higher specificity activity over Plk2 and no effect on Plk3.	Gumireddy K, et al. Cancer Cell, 2005, 7(3), 275-286.	Clinical
T5814	Aurantiamide	TMC-58B	58115-31-4	OC[C@H](Cc1ccccc1)NC(=O)[C@H](Cc1ccccc1)NC(=O)c1ccccc1	C25H26N2O3	402.5	NF-Κb;MAPK	NF-κB;p38 MAPK	NF-κB;p38	Aurantiamide has anti-cancer, anti-inflammatory and antinociceptive activities, it may suppress the growth of malignant gliomas by blocking autophagic flux.Aurantiamide has an anti-neuroinflammatory effect on LPS stimulation through its inhibition of the NF-κB, JNK and p38 pathways.	Yoon C S , Kim D C , Lee D S , et al. Anti-neuroinflammatory effect of aurantiamide acetate from the marine fungus Aspergillus sp. SF-5921: Inhibition of NF-κB and MAPK pathways in lipopolysaccharide-induced mouse BV2 microglial cells[J]. International Immunopharmacology, 2014, 23(2):568-574.
T5784	Topotecan	SKF 104864A;NSC 609669	123948-87-8	CC[C@@]1(O)C(=O)OCc2c1cc1-c3nc4ccc(O)c(CN(C)C)c4cc3Cn1c2=O	C23H23N3O5	421.45	DNA Damage/DNA Repair	topoisomerase	Eukaryotic topoisomerase I	Topotecan is a Topoisomerase I inhibitor,and is an antineoplastic agent used to treat ovarian cancer that works by inhibiting DNA topoisomerases.	Feng-Lei Z , Ping W , Yun-Hui L , et al. Topoisomerase I Inhibitors, Shikonin and Topotecan, Inhibit Growth and Induce Apoptosis of Glioma Cells and Glioma Stem Cells[J]. PLoS ONE, 2013, 8(11):e81815-.	FDA Approved
T5771	Hypocrellin A		77029-83-5	COc1cc(=O)c2c(O)c(OC)c3C[C@](C)(O)[C@H](C(C)=O)c4c(OC)c(O)c5c6c(c(OC)cc5=O)c1c2c3c46	C30H26O10	546.52	Cytoskeletal Signaling	PKC	PKC	Hypocrellin A is PKC inhibitor, has light-induced antitumor,antifungal and antiviral activities, it also exerts immunomodulatory effects on MHC-restricted presentation of antigen.	Wang L , Wang J , Cao Y , et al. Molecular evidence for better efficacy of hypocrellin A and oleanolic acid combination in suppression of HCC growth[J]. European Journal of Pharmacology, 2018.
T5745	GSK3326595	EPZ015938	1616392-22-3	CC(=O)N1CCC(CC1)Nc1cc(ncn1)C(=O)NC[C@H](O)CN1CCc2ccccc2C1	C24H32N6O3	452.55	Chromatin/Epigenetic	Histone Methyltransferase	PRMT5	GSK3326595 is an inhibitor of protein arginine methyltransferase 5 (PRMT5)(IC50:6.2 nM.).	Gerhart S V , Kellner W A , Christine T , et al. Activation of the p53-MDM4 regulatory axis defines the anti-tumour response to PRMT5 inhibition through its role in regulating cellular splicing[J]. Scientific Reports, 2018, 8(1):9711-.	Clinical
T5739	Paederosidic acid		18842-98-3	[H][C@]12[C@@H](O)C=C(COC(=O)SC)[C@@]1([H])[C@H](O[C@@H]1O[C@H](CO)[C@@H](O)[C@H](O)[C@H]1O)OC=C2C(O)=O	C18H24O12S	464.4	Apoptosis	BCL	Bcl-2	Paederosidic acid has significant anti-tumor, anticonvulsant and sedative effects. Paederosidic acid increases brain gamma-aminobutyric acid and decreases glutamic acid in the brain, and it up-regulates expressions of GAD 65, may be a promising future therapeutic agent for treatment of epilepsy.	Yu P , Shi L , Song M , et al. Antitumor activity of paederosidic acid in human non-small cell lung cancer cells via inducing mitochondria-mediated apoptosis[J]. Chemico-Biological Interactions, 2017, 269:33-40.
T5736	CYNARIN	1,3-O-Dicaffeoylquinic acid;1,5-Dicaffeoylquinic acid	19870-46-3	O[C@@H]1C[C@@](C[C@@H](OC(=O)\C=C\c2ccc(O)c(O)c2)[C@@H]1O)(OC(=O)\C=C\c1ccc(O)c(O)c1)C(O)=O	C25H24O12	516.45	Cytoskeletal Signaling;PI3K/Akt/mTOR signaling	Akt;PI3K	Akt;PI3K	CYNARIN is a natural product. It shows antioxidant and choleretic properties and is a potential immunosuppressive agent.	XIAOHai-bing, CAOXu, WANGLei, et al. 1,5-dicaffeoylquinicacidprotectsprimaryneuronsfromamyloidβ1-42-inducedapoptosisviaPI3K/Aktsignalingpathway[J]. 中华医学杂志(英文版), 2011, 124(17):2628-2635.
T5727	CAFESTOL		469-83-0	[H][C@]12CC[C@@]34C[C@@H](CC[C@@]3([H])[C@]1(C)CCc1occc21)[C@@](O)(CO)C4	C20H28O3	316.43	MAPK;Immunology/Inflammation;NF-Κb	ERK;COX;NF-κB	ERK;COX-2;NF-κB	CAFESTOL is a ERK inhibitor for AP-1-targeted activity against PGE2 production and the mRNA expression of cyclooxygenase (COX)-2 in LPS-activated RAW264.7 cells. Cafestol has strong inhibitory activity on PGE2 production by suppressing the NF-kB activation pathway.	Shen T , Lee J , Lee E , et al. Cafestol, a Coffee-Specific Diterpene, Is a Novel Extracellular Signal-Regulated Kinase Inhibitor with AP-1-Targeted Inhibition of Prostaglandin E2 Production in Lipopolysaccharide-Activated Macrophages[J]. Biological & Pharmaceutical Bulletin, 2010, 33(1):128-132.
T5726	Specneuzhenide	Nuezhenide	449733-84-0	COC(=O)C1=CO[C@@H](O[C@@H]2O[C@H](CO)[C@@H](O)[C@H](O)[C@H]2O)\C(=C/C)[C@@H]1CC(=O)OC[C@H]1O[C@@H](OCCc2ccc(O)cc2)[C@H](O)[C@@H](O)[C@@H]1O	C31H42O17	686.65	Others	Others	Others	Specneuzhenide is a phenol glycoside isolated from Ligustrum sinense. Specneuzhenide (Nuezhenide) possesses anti-tumor activity,has anti-angiogenic and vision improvement effects.	Chen L , Du J , Dai Q , et al. Prediction of anti-tumor chemical probes of a traditional Chinese medicine formula by HPLC fingerprinting combined with molecular docking[J]. European Journal of Medicinal Chemistry, 2014, 83:294-306.
T5724	neo-gambogic acid		93772-31-7	C\C(C)=C\CCC1(C)CC(O)c2c(O)c3C(=O)C4=CC5CC6C(C)(C)OC(C\C=C(/C)C(O)=O)(C5=O)C46Oc3c(C\C=C(/C)C)c2O1	C38H46O9	646.8	Others	Others	Others	Neogambogic acid , an active ingredient in garcinia, can inhibit the growth of some solid tumors and result in an anticancer effect, it may be responsible for the inhibition of proliferation of human breast cancer cell line MCF-7 cells.	Wang K, Tang Y, Sun M,et al.The mechanism of neogambogic acid-induced apoptosis in human MCF-7 cells[J].Acta Biochim Biophys Sin (Shanghai). 2011 Sep;43(9):698-702.
T5720	Boldine	1,10-Dimethoxy-2,9-dihydroxyaporphine;ex Peumus boldus	476-70-0	[H][C@@]12Cc3cc(O)c(OC)cc3-c3c(OC)c(O)cc(CCN1C)c23	C19H21NO4	327.37	OPG/RANKL/RANK	OPG ;RANKL; RANK	OPG ;RANKL; RANK	Boldine is a natual product .Boldine displays anti-cancer, cytoprotective , anti-oxidant and anti-inflammatory activities.	Gerhardt, Daniéli, Bertola G , Dietrich, Fabrícia, et al. Boldine induces cell cycle arrest and apoptosis in T24 human bladder cancer cell line via regulation of ERK, AKT, and GSK-3β[J]. Urologic Oncology: Seminars and Original Investigations, 2014, 32(1):36.e1-36.e9.
T5705	Glomeratose A		202471-84-9	COc1cc(cc(OC)c1OC)\C=C\C(=O)O[C@H]1[C@H](O)[C@@H](CO)O[C@]1(CO)O[C@H]1O[C@H](CO)[C@@H](O)[C@H](O)[C@H]1O	C24H34O15	562.5	Metabolism	Dehydrogenase	lactate dehydrogenase	Glomeratose A is a lactate dehydrogenase inhibitor.	Li S , Liu S , Liu Z , et al. Bioactivity screening, extraction, and separation of lactate dehydrogenase inhibitors from\r, Polygala tenuifolia\r, Willd. based on a hyphenated strategy[J]. Journal of Separation Science, 2017, 40(6):1385-1395.
T5702	Tenuifoliside B		139726-36-6	COc1cc(\C=C\C(=O)O[C@H]2[C@H](O)[C@@H](CO)O[C@@]2(CO)O[C@H]2O[C@H](COC(=O)c3ccc(O)cc3)[C@@H](O)[C@H](O)[C@H]2O)cc(OC)c1O	C30H36O17	668.6	Metabolism	Dehydrogenase	Dehydrogenase	Tenuifoliside B is a natural product from the roots of Polygala tenuifolia.And is a target lactate dehydrogenase inhibitor. Tenuifoliside B has cognitive improving and cerebral protective effects. it can inhibit potassium cyanide (KCN)-induced hypoxia and scopolamine-induced memory impairment in mice.	Ikeya Y , Takeda S , Tunakawa M , et al. Cognitive Improving and Cerebral Protective Effects of Acylated Oligosaccharides in Polygala tenuifolia[J]. Biological & Pharmaceutical Bulletin, 2004, 27(7):1081-1085.
T5679	trans-Ferulic acid	(E)-Coniferic acid	537-98-4	COc1cc(\C=C\C(O)=O)ccc1O	C10H10O4	194.18	Apoptosis	BCL	Bax	Trans-Ferulic acid causes the phosphorylation of β-catenin, resulting in proteasomal degradation of β-catenin and increases the expression of pro-apoptotic factor Bax and decreases the expression of pro-survival factor survivin.trans-Ferulic acid exert both anti-proliferation and anti-migration effects in the human lung cancer cell line H1299.	Fong Y , Tang C C , Hu H T , et al. Inhibitory effect oftrans-ferulic acid on proliferation and migration of human lung cancer cells accompanied with increased endogenous reactive oxygen species and β-catenin instability[J]. Chinese Medicine, 2016, 11(1):45.
T5674	H-151		941987-60-6	CCc1ccc(NC(=O)Nc2c[nH]c3ccccc23)cc1	C17H17N3O	279.34	Immunology/Inflammation	STING	STING	H-151 is a highly potent, selective and covalent antagonist of STING, reduces TBK1 phosphorylation and suppresses human STING palmitoylation.	Haag S M , Gulen M F , Luc R , et al. Targeting STING with covalent small-molecule inhibitors[J]. Nature, 2018.
T5668	Acetyl-trans-resveratrol		42206-94-0	CC(=O)Oc1ccc(cc1)\C=C\c1cc(OC(C)=O)cc(OC(C)=O)c1	C20H18O6	354.35	Stem Cells;Apoptosis	STAT;BCL	STAT3;Mcl-1	Acetyl-trans-resveratrol has anti-cancer activity,it inhibits the phosphorylation of STAT3 and NFκB, down-regulates Mcl-1, and up-regulates Bim and Puma in pancreatic cancer cells.	Duan J J , Yue W , Jianyu E , , et al. In vitro comparative studies of resveratrol and triacetylresveratrol on cell proliferation, apoptosis, and STAT3 and NFκB signaling in pancreatic cancer cells[J]. Scientific Reports, 2016, 6:31672.
T5646	Cinnamic acid	3-Phenylacrylic acid;β-Phenylacrylic acid	621-82-9	OC(=O)\C=C\c1ccccc1	C9H8O2	148.16	Metabolic Enzyme/Protease	Endogenous Metabolite	Endogenous Metabolite	Cinnamic acid has potential use in cancer intervention,The concentration causing a 50% reduction of cell proliferation (IC50) ranged from 1 to 4.5 mM in glioblastoma, melanoma, prostate and lung carcinoma cells.	Hafizur R M , Hameed A , Shukrana M , et al. Cinnamic acid exerts anti-diabetic activity by improving glucose tolerance in vivo and by stimulating insulin secretion in vitro[J]. Phytomedicine, 2015, 22(2):297-300.
T5642	BC2059		1227637-23-1	C[C@H]1C[C@@H](C)CN(C1)S(=O)(=O)c1ccc2\C(=N/O)c3ccc(cc3\C(=N/O)c2c1)S(=O)(=O)N1C[C@@H](C)C[C@@H](C)C1	C28H36N4O6S2	588.7	Cytoskeletal Signaling	Wnt/beta-catenin	Wnt/β-catenin	BC2059 is a small molecule inhibitor of the Wnt/beta-catenin pathway with potential antineoplastic activity.	Savvidou I, Khong T, Cuddihy A, et al. Beta-catenin inhibitor BC2059 is efficacious as monotherapy or in combination with proteasome inhibitor bortezomib in multiple myeloma[J]. Molecular Cancer Therapeutics, 2017, 16(9):molcanther.0624.2016.	Clinical/Preclinical
T5634	Belvarafenib		1446113-23-0	Cc1ccc2c(Nc3cccc(Cl)c3F)nccc2c1NC(=O)c1csc2c(N)ncnc12	C23H16ClFN6OS	478.9	MAPK	Raf	Raf	Belvarafenib is a potent and pan RAF inhibitor with antineoplastic activity. The IC50 values of Belvarafenib are 56 nM, 7 nM and 5 nM for B-RAF, B-RAFv600E and C-RAF respectively.	Son J B , Jung S H , Choi Ii W , et al. Thieno[3,2-d]pyrimidine derivatives having inhibitory activity on protein kinases[J]. 2015.	Clinical
T5631	SIS17		2374313-54-7	CCCCCCCCCCCCCCCCNNC(=O)c1cccs1	C21H38N2OS	366.6	Chromatin/Epigenetic	HDAC	HDAC11	SIS17 is a potent and selective HDAC 11 inhibitor with an IC50 value of 0.83 μM. SIS17, is active in cells and inhibited the demyristoylation of a known HDAC11 substrate, serine hydroxymethyl transferase 2, without inhibiting other HDACs.	Son S I , Cao J , Zhu C L , et al. Activity-Guided Design of HDAC11-Specific Inhibitors[J]. ACS Chemical Biology, 2019, 14(7):1393-1397.
T5605	EZM 2302	GSK3359088	1628830-21-6	CNC[C@@H](O)COc1ccc(Cl)c(c1)-c1nc(N2CC3(C2)CCN(CC3)C(=O)OC)c(C)c(n1)-c1c(C)noc1C	C29H37ClN6O5	585.09	Chromatin/Epigenetic	Histone Methyltransferase	Coactivator Associated Arginine Methyltransferase 1 (CARM1)	EZM2302 is a selective, and orally available arginine methyltransferase CARM1 inhibitor (IC50: 6 nM).	Drew AE, et al. Identification of a CARM1 Inhibitor with Potent In Vitro and In Vivo Activity in Preclinical Models of Multiple Myeloma. Sci Rep. 2017 Dec 21;7(1):17993.
T5600	LXS196		1874276-76-2	CC1(N)CCN(CC1)c1cccnc1NC(=O)c1nc(cnc1N)-c1ncccc1C(F)(F)F	C22H23F3N8O	472.47	Cytoskeletal Signaling	PKC	PKC	LXS196 is a potent, selective and orally active protein kinase C (PKC) inhibitor(IC50 values of 1.9 nM, 0.4 nM and 3.1 μM for PKCα, PKCθ and GSK3β, respectively).	Protein Kinase C Inhibitor LXS196	Clinical
T5586	cFMS Receptor Inhibitor II		959860-85-6	Cc1ccc(Nc2c(cnc3cc(ccc23)-c2ccncc2)C(N)=O)cc1C	C23H20N4O	368.43	Tyrosine Kinase/Adaptors	c-Fms	CSF1R	cFMS Receptor Inhibitor II is a CSF1R kinase inhibitor	Buckles R E , Mock G V . THE PREPARATION OF TIGLIC AND ANGELIC ACIDS AND ESTERS\r, 1[J]. The Journal of Organic Chemistry, 1950, 15(3):680-684.
T5581	Triacanthine	6-(γ,γ-Dimethylallylamino)purine;N6-(2-lsopentenyl)adenine	2365-40-4	C\C(C)=C\CNc1ncnc2[nH]cnc12	C10H13N5	203.25	Others	Others	Others	Triacanthine, which is a plant growth substance, shows hypertensive and antitumor activity, also cardiotonic, antispasmodic and a respiratory analeptic.	Shin SS, et al. Triacanthine exerts antitumor effects on bladder cancer in vitro and in vivo. Phytomedicine. 2019 Aug 9;64:153069.
T5576	YKL-06-061		2172617-15-9	COc1cc(ccc1Nc1ncc2CN(C(=O)N(C3CCC3)c2n1)c1c(C)cccc1C)N1CCN(C)CC1	C30H37N7O2	527.66	PI3K/Akt/mTOR signaling	AMPK	SIK1; SIK2; SIK3	YKL-06-061 is a selective salt-inducible kinase (SIK) inhibitor with IC50 values of 6.56 nM/1.77 nM/20.5 nM for SIK1/2/3, respectively.	Mujahid N, et al. A UV-Independent Topical Small-Molecule Approach for Melanin Production in Human Skin. Cell Rep. 2017 Jun 13;19(11):2177-2184.
T5572	2-Benzoxazolinone	2-Benzoxazolone;1,3-Benzoxazol-2(3H)-one;2-Hydroxybenzoxazole	59-49-4	O=c1[nH]c2ccccc2o1	C7H5NO2	135.12	Anti-infection	Parasite	L. donovani	2-Benzoxazolol is found in cereals and cereal products. 2-Benzoxazolol is found in rye seedlings.	Kapil A, Sharma S, Wahidulla S. Leishmanicidal activity of 2-benzoxazolinone from Acanthus illicifolius in vitro[J].Planta Med. 1994 Apr;60(2):187-8.
T5561	TLR7/8 agonist 1 dihydrochloride	TLR7/8 agonist-5d	1620278-72-9	Cl.Cl.CCCCc1nc2c(N)nc3ccccc3c2n1Cc1ccc(CN)cc1	C22H27Cl2N5	432.39	Immunology/Inflammation	TLR	TLR7; TLR8	TLR7/8 agonist 1 is a TLR7/8 agonist which shows prominent immunostimulatory activities.	Shukla NM, et al. Syntheses of fluorescent imidazoquinoline conjugates as probes of Toll-like receptor 7. Bioorg Med Chem Lett. 2010 Nov 15;20(22):6384-6.
T5538	DC661		1872387-43-3	CN(CCCCCCNc1ccnc2cc(Cl)ccc12)CCCCCCNc1ccnc2cc(Cl)ccc12	C31H39Cl2N5	552.6	Autophagy	Autophagy	Autophagy/PPT1	DC661 is palmitoyl-protein thioesterase 1 (PPT1) inhibitor, inhibits autophagy, and acts as an anti-lysosomal agent. Anti-cancer activity	Rebecca VW, et al. PPT1 Promotes Tumor Growth and Is the Molecular Target of Chloroquine Derivatives in Cancer. ancer Discov. 2019 Feb;9(2):220-229.
T5537	IDF-11774		1429054-28-3	CN1CCN(CC1)C(=O)COc1ccc(cc1)C12CC3CC(CC(C3)C1)C2	C23H32N2O2	368.5	Angiogenesis	HIF	HIF-1α	IDF-11774 is a HIF-1 inhibitor.It reduces hif-1α HRE luciferase activity (IC50 = 3.65 μM).	Ban H S , Kim B K , Lee H , et al. The novel hypoxia-inducible factor-1α inhibitor IDF-11774 regulates cancer metabolism, thereby suppressing tumor growth[J]. Cell Death and Disease, 2017, 8(6):e2843.
T5535	ERK5-IN-2		1888305-96-1	Fc1cccc(Br)c1C(=O)c1c[nH]c(c1)C(=O)Nc1cccnc1	C17H11BrFN3O2	388.19	MAPK	ERK	ERK5	ERK5-IN-2 is an orally active, sub-micromolar, selective ERK5 inhibitor with IC50s of 0.82 μM, 3 μM for ERK5 and ERK5 MEF2D, respectively.	Myers SM, Miller DC, Molyneux L, et al .Identification of a novel orally bioavailable ERK5 inhibitor with selectivity over p38α and BRD4[J].Eur J Med Chem. 2019 Sep 15;178:530-543.
T5524	Aurora Kinase Inhibitor III		879127-16-9	FC(F)(F)c1cccc(Nc2ccnc(Nc3cccc(NC(=O)C4CC4)c3)n2)c1	C21H18F3N5O	413.4	Cell Cycle/Checkpoint	Aurora Kinase	Aurora A	Aurora kinase inhibitor III is a potent inhibitor of Aurora A kinase (IC50 = 42 nM).1 It is selective for Aurora A over BMX, BTK, IGF-1R, c-Src, TRKB, SYK, and EGFR.	Zhang Q , Liu Y , Gao F , et al. Discovery of EGFR Selective 4,6-Disubstituted Pyrimidines from a Combinatorial Kinase-Directed Heterocycle Library[J]. Journal of the American Chemical Society, 2006, 128(7):2182-2183.
T5516	diABZI STING agonist-1 trihydrochloride		2138299-34-8	Cl.Cl.Cl.CCn1nc(C)cc1C(=O)Nc1nc2cc(cc(OC)c2n1C\C=C\Cn1c(NC(=O)c2cc(C)nn2CC)nc2cc(cc(OCCCN3CCOCC3)c12)C(N)=O)C(N)=O	C42H54Cl3N13O7	959.32	Immunology/Inflammation	STING	STING	diABZI STING agonist-1 (trihydrochloride) is stimulator of interferon genes (STING) receptor agonist.	Ramanjulu JM, et al. Design of amidobenzimidazole STING receptor agonists with systemic activity. Nature. 2018 Nov 7.
T5497	AMAROGENTIN		21018-84-8	[H][C@@]12CCOC(=O)C1=CO[C@@H](O[C@@H]1O[C@H](CO)[C@@H](O)[C@H](O)[C@H]1OC(=O)c1c(O)cc(O)cc1-c1cccc(O)c1)[C@@H]2C=C	C29H30O13	586.54	PI3K/Akt/mTOR signaling	AMPK	AMPK	Amarogentin is mainly extracted from Swertia and Gentiana roots. It plays cemopreventive/therapeutic role during liver carcinogenesis through modulation of cell cycle and apoptosis	Shantanu S , Khushboo B , Durai S , et al. The Bitter Barricading of Prostaglandin Biosynthesis Pathway: Understanding the Molecular Mechanism of Selective Cyclooxygenase-2 Inhibition by Amarogentin, a Secoiridoid Glycoside from Swertia chirayita[J]. PLoS ONE, 2014, 9(3):e90637-.
T5481	TRi-1		246020-68-8	COc1ccc(c(n1)S(=O)(=O)c1ccc(Cl)cc1)[N+]([O-])=O	C12H9ClN2O5S	328.72	Others	Others	TXNRD1	TRi-1 is irreversible inhibitor of cytosolic thioredoxin reductase 1 (TXNRD1), with an IC50 of 12 nM. TRi-1 has little mitochondrial toxicity for anticancer therapy	Stafford WC, et al. Irreversible inhibition of cytosolic thioredoxin reductase 1 as a mechanistic basis for anticancer therapy. Sci Transl Med. 2018 Feb 14;10(428). pii: eaaf7444.
T5478	SRI 31215		1832686-44-8	OC(=O)C(F)(F)F.OC(=O)C(F)(F)F.CC1CN(CC2CCN(Cc3ccccc3)CC2)C(=O)N(C1)c1cccc(c1)C(N)=N	C27H34F3N5O3	533.6	Tyrosine Kinase/Adaptors	c-Met/HGFR;matriptase;hepsin	HGFA;matriptase;hepsin	SRI 31215, a small molecule that acts as a triplex inhibitor of matriptase, hepsin and HGFA and mimics the activity of HAI-1/2, endogenous inhibitors of HGF activation with IC50s of 0.69 μM, 0.65 μM, 0.3 μM,	Owusu BY, et al. Inhibition of pro-HGF activation by SRI31215, a novel approach to block oncogenic HGF/MET signaling. Oncotarget. 2016 May 17;7(20):29492-506.
T5477	ELQ-300		1354745-52-0	COc1cc2[nH]c(C)c(-c3ccc(Oc4ccc(OC(F)(F)F)cc4)cc3)c(=O)c2cc1Cl	C24H17ClF3NO4	475.85	Microbiology&virology	Parasite	Parasite	ELQ-300 is bioavailable antimalarial agent, acts as an inhibitor of the reductive (Qi) site of the cytochrome bc1 complex (cyt bc1)	Stickles AM, et al. Subtle changes in endochin-like quinolone structure alter the site of inhibition within the cytochrome bc1 complex of Plasmodium falciparum. Antimicrob Agents Chemother. 2015 Apr;59(4):1977-82.
T5475	ZD-4190		413599-62-9	COc1cc2c(Nc3ccc(Br)cc3F)ncnc2cc1OCCn1ccnn1	C19H16BrFN6O2	459.28	Tyrosine Kinase/Adaptors	EGFR/VEGFR	EGFR/VEGFR2	ZD-4190 is a inhibitor of the vascular endothelial cell growth factor receptor 2 (VEGFR2) and of epidermal growth factor receptor (EGFR) signalling, used for the treatment of cancer.	Yang M, et al. PET imaging of early response to the tyrosine kinase inhibitor ZD4190. Eur J Nucl Med Mol Imaging. 2011 Jul;38(7):1237-47. doi: 10.1007/s00259-011-1742-z. Epub 2011 Mar 1.
T5469	K-Ras-IN-1		84783-01-7	Oc1ccccc1C(=S)N1CCCC1	C11H13NOS	207.29	GPCR/G Protein	Ras	K-Ras	K-Ras-IN-1 is a K-Ras inhibitor.	Hocker HJ, et al. LIBSA--a method for the determination of ligand-binding preference to allosteric sites on receptor ensembles. J Chem Inf Model. 2014 Feb 24;54(2):530-538.
T5468	YF-2	YF 2	1311423-89-8	CCOc1cccc(OCCN(C)C)c1C(=O)Nc1ccc(Cl)c(c1)C(F)(F)F	C20H22ClF3N2O3	430.85	Epigenetics	Histone Acetyltransferase	CBP;PCAF;GCN5	YF-2 is blood-brain-barrier permeable histone acetyltransferase activator, acetylates H3 in the hippocampus, CBP, PCAF, and GCN5 with EC50s of 2.75 μM, 29.04 μM and 49.31 μM , respectively	FENG, Yen, et al. HISTONE ACETYLTRANSFERASE ACTIVATORS AND USES THEREOF. WO 2011072243A1.
T5466	Tyrosine kinase-IN-1		705946-27-6	CCN1CCC(CC1)Nc1ccc2NC(=O)\C(=C(/c3ncc(C)[nH]3)c3cccc(F)c3)c2c1	C26H28FN5O	445.54	Protein Tyrosine Kinase/RTK	VEGFR	KDR;Flt-1;FGFR1;PDGFRα	Tyrosine kinase-IN-1 is a multi-targeted tyrosine kinase inhibitor（KDR, Flt-1, FGFR1 and PDGFRα with IC50s of 4nM, 20nM, 4nM, 2 nM ，respectively）	Moon K, et al. The design, synthesis, and biological evaluation of potent receptor tyrosine kinase inhibitors. Bioorganic & Medicinal Chemistry Letters 22 (2012) 4979–4985
T5463	AZD 3241	Verdiperstat;AZD3241	890655-80-8	CC(C)OCCn1c2cc[nH]c2c(=O)[nH]c1=S	C11H15N3O2S	253.32	Metabolic Enzyme/Protease	Glutathione Peroxidase	myeloperoxidase	Verdiperstat (AZD3241) is a selective, irreversible and orally active myeloperoxidase inhibitor, with an IC50 of 630 nM, and can be used in the research of neurodegenerative brain disorders.	Johnström P, et al. Development of rapid multistep carbon-11 radiosynthesis of the myeloperoxidase inhibitor AZD3241 to assess brain exposure by PET microdosing. Nucl Med Biol. 2015 Jun;42(6):555-60.	Clinical
T5432	IPI-549		1693758-51-8	C[C@H](NC(=O)c1c(N)nn2cccnc12)c1cc2cccc(C#Cc3cnn(C)c3)c2c(=O)n1-c1ccccc1	C30H24N8O2	528.56	PI3K/Akt/mTOR signaling	PI3K	PI3Kα/PI3Kβ/PI3Kγ	IPI-549 is an inhibitor of PI3Kγ (IC50 = 16, 3,200, 3,500, and >8,400 nM for PI3Kγ, PI3Kα, PI3Kβ, and PI3Kδ, respectively)	De Vera AA1, Gupta P.et al.Immuno-oncology agent IPI-549 is a modulator of P-glycoprotein (P-gp, MDR1, ABCB1)-mediated multidrug resistance (MDR) in cancer: In vitro and in vivo.Cancer Lett. 2019 Feb 1;442:91-103	Clinical
T5428	BIX 02565		1311367-27-7	C[C@@H]1CCNC(=O)c2cc3ccc(cc3n12)C(=O)Nc1nc2ccccc2n1CCCN(C)C	C26H30N6O2	458.56	PI3K/Akt/mTOR signaling	S6 Kinase	RSK2	BIX 02565 is a potent inhibitor of ribosomal S6 kinase 2 (RSK2, IC50: 1.1 nM).	Kirrane TM, et al. Indole RSK inhibitors. Part 2: optimization of cell potency and kinase selectivity. Bioorg Med Chem Lett. 2012 Jan 1;22(1):738-42.
T5427	GSK1940029	SCD inhibitor 1	1150701-66-8	Cc1c(nnn1Cc1ccc(Cl)c(Cl)c1)C(=O)Nc1ccc(CO)cc1	C18H16Cl2N4O2	391.25	Metabolism	Dehydrogenase	SCD	GSK1940029 is a stearoyl-coa desaturase (SCD) inhibitor.	Anne Marie Jeanne Bouillot, et al. 1, 2, 3-triazole derivatives for use as stearoyl-coa desaturase inhibitors . PCT Int. Appl. (2009), WO 2009060053 A1 20090514.	Clinical
T5421	KDU691		1513879-19-0	CNC(=O)c1ccc(cc1)-c1cnc2cnc(cn12)C(=O)N(C)c1ccc(Cl)cc1	C22H18ClN5O2	419.86	PI3K/Akt/mTOR signaling	PI4K	PI4K	KDU691 is a PI4K inhibitor.	Zeeman A M , Lakshminarayana S B , Werff N V D , et al. PI4 Kinase Is a Prophylactic but Not Radical Curative Target in Plasmodium vivax-Type Malaria Parasites[J]. Antimicrobial Agents & Chemotherapy, 2016, 60(5):AAC.03080-15.
T5420	Cycloguanil hydrochloride	Chloroguanide Triazine	152-53-4	Cl.CC1(C)N=C(N)N=C(N)N1c1ccc(Cl)cc1	C11H14ClN5.ClH	288.18	Microbiology&virology	Parasite	Parasite	Cycloguanil is an active metabolite of the antimalarial compound proguanil. It acts as an inhibitor of dihydrofolate reductase (Kis: 0.3 and 1.5 nM for Plasmodium and human forms, respectively).	Wright JD, et al. The role of S-mephenytoin hydroxylase (CYP2C19) in the metabolism of the antimalarial biguanides. Br J Clin Pharmacol. 1995 Apr;39(4):441-4.
T5419	DDD107498	DDD498;M 5717;MMV121	1469439-69-7	Fc1ccc2nc(cc(C(=O)NCCN3CCCC3)c2c1)-c1ccc(CN2CCOCC2)cc1	C27H31FN4O2	462.57	Microbiology&virology	Parasite	eEF2	DDD107498 has a potent and novel spectrum of antimalarial activity against multiple life-cycle stages of the Plasmodium parasite. It targets translation elongation factor 2 (eEF2).	Baragaña B, et al. A novel multiple-stage antimalarial agent that inhibits protein synthesis. Nature. 2015 Jun 18;522(7556):315-20.	Clinical
T5418	BAY-293		2244904-70-7	CNCc1ccccc1-c1csc(c1)[C@@H](C)Nc1nc(C)nc2cc(OC)c(OC)cc12	C25H28N4O2S	448.58	MAPK	Raf	SOS1	BAY-293 is a potent, cell-active SOS1 inhibitor that disrupts the KRAS-SOS1 interaction (IC50: 21 nM).	Hillig RC, et al. Discovery of potent SOS1 inhibitors that block RAS activation via disruption of the RAS-SOS1interaction. Proc Natl Acad Sci U S A. 2019 Feb 12;116(7):2551-2560.
T5417	INCB057643		1820889-23-3	CN1C(=O)C(C)(C)Oc2c1cc(cc2-c1cn(C)c(=O)c2[nH]ccc12)S(C)(=O)=O	C20H21N3O5S	415.46	Chromatin/Epigenetic	Epigenetic Reader Domain	BET	INCB057643 is a potent, selective and orally bioavailable BET inhibitor.	Matthew C. Stubbs, et al. Abstract 5071: Preclinical characterization of the potent and selective BET inhibitor INCB057643 in models of hematologic malignancies. AACR; Cancer Res 2017;77(13 Suppl):Abstract nr 5071.	Clinical
T5414	Glumetinib	SCC244	1642581-63-2	Cn1cc(cn1)-c1cnc2cnn(c2c1)S(=O)(=O)c1cnc2ccc(cn12)-c1cnn(C)c1	C21H17N9O2S	459.48	Tyrosine Kinase/Adaptors	c-Met/HGFR	c-Met	Glumetinib (SCC 244) is a novel potent and selective inhibitor of c-Met kinase (IC50: 0.42 nM).	Ai J, et al. Preclinical Evaluation of SCC244 (Glumetinib), a Novel, Potent, and Highly Selective Inhibitor of c-Met in MET-dependent Cancer Models. Mol Cancer Ther. 2018 Apr;17(4):751-762.	Clinical
T5412	RO4987655	CH4987655;RG7167	874101-00-5	OCCONC(=O)c1cc(CN2OCCCC2=O)c(F)c(F)c1Nc1ccc(I)cc1F	C20H19F3IN3O5	565.28	MAPK	MEK	MEK1;MEK2	RO4987655 is an orally active and highly selective MEK inhibitor (IC50: 5.2 nM for MEK1/MEK2).	Lee L, et al. The safety, tolerability, pharmacokinetics, and pharmacodynamics of single oral doses of CH4987655 in healthy volunteers: target suppression using a biomarker. Clin Cancer Res. 2009 Dec 1;15(23):7368-74.	Clinical
T5407	BMS986195	Branebrutinib	1912445-55-6	CC#CC(=O)N[C@H]1CCCN(C1)c1c(F)cc(C(N)=O)c2[nH]c(C)c(C)c12	C20H23FN4O2	370.43	Angiogenesis; Tyrosine Kinase/Adaptors	BTK	BTK	BMS986195 is a potent, covalent inhibitor of Bruton’s tyrosine kinase (BTK), >5,000-fold selective over all kinases outside of the Tec family (IC50 <1 nM for BTK).	JR Burke, et al. BMS-986195 Is a Highly Selective and Rapidly Acting Covalent Inhibitor of Bruton’s Tyrosine Kinase with Robust Efficacy at Low Doses in Preclinical Models of RA and Lupus Nephritis. 2017 ACR/ARHP Annual Meeting, September 18, 2017.	Clinical
T5404	DDD107498 succinate	DDD498;M 5717;MMV121	1469439-71-1	OC(=O)CCC(O)=O.Fc1ccc2nc(cc(C(=O)NCCN3CCCC3)c2c1)-c1ccc(CN2CCOCC2)cc1	C31H37FN4O6	580.65	Microbiology&virology	Parasite	eEF2	DDD107498 has a potent and novel spectrum of antimalarial activity against multiple life-cycle stages of the Plasmodium parasite. It targets translation elongation factor 2 (eEF2).	Baragaña B, et al. A novel multiple-stage antimalarial agent that inhibits protein synthesis. Nature. 2015 Jun 18;522(7556):315-20.	Clinical
T5399	GeA-69		2143475-98-1	CC(=O)Nc1ccccc1-c1cccc2c3ccccc3[nH]c12	C20H16N2O	300.36	Chromatin/Epigenetic; DNA Damage/DNA Repair	PARP	PARP14	GeA-69 (GeA69) is a selective and allosteric PARP14 macrodomain 2 (MD2) inhibitor (Kd: 0.86 μM in ITC assays).	Schuller M, et al. Discovery of a Selective Allosteric Inhibitor Targeting Macrodomain 2 of Polyadenosine-Diphosphate-Ribose Polymerase 14. ACS Chem Biol. 2017 Nov 17;12(11):2866-2874.
T5398	BMS 599626 2HCl (873837-23-1(HCl))	AC480 dihydrochloride	T5398	Cl.Cl.Cc1c(NC(=O)OC[C@@H]2COCCN2)cn2ncnc(Nc3ccc4n(Cc5cccc(F)c5)ncc4c3)c12	C27H29Cl2FN8O3	603.47	Angiogenesis; JAK/STAT signaling;Tyrosine Kinase/Adaptors	HER	HER1; HER2; HER4	BMS-599626 (AC480) is a selective inhibitor of HER1 and HER2 (IC50s: 20 nM and 30 nM), ~8-fold less potent to HER4, >100-fold to Lck, VEGFR2, c-Kit, MET, etc.	Wong TW, et al. Preclinical antitumor activity of BMS-599626, a pan-HER kinase inhibitor that inhibits HER1/HER2 homodimer and heterodimer signaling. Clin Cancer Res. 2006 Oct 15;12(20 Pt 1):6186-93.	Clinical
T5392	TP0463518		1558021-37-6	OC(=O)CNC(=O)C1=C(O)CCN(Cc2ccc(Oc3ccc(Cl)cc3)nc2)C1=O	C20H18ClN3O6	431.83	Metabolism; Chromatin/Epigenetic	HIF/HIF Prolyl-Hydroxylase	PHD1; PHD2; PHD3	TP-0463518 is a highly potent HIF prolyl hydroxylase (PHD) inhibitor (IC50s: 13 nM and 18 nM for human and rat PHD2, respectively).	Kato S, et al. TP0463518, a novel inhibitor for hypoxia-inducible factor prolyl hydroxylases, increases erythropoietin in rodents and monkeys with a good pharmacokinetics-pharmacodynamics correlation. Eur J Pharmacol. 2018 Nov 5;838:138-144.
T5384	RS 504393		300816-15-3	Cc1oc(nc1CCN1CCC2(CC1)OC(=O)Nc1ccc(C)cc21)-c1ccccc1	C25H27N3O3	417.51	Immunology/Inflammation	CCR	CCR2	RS 504393 is a highly selective CCR2 chemokine receptor antagonist (IC50s: 89 nM and > 100 μM for human recombinant CCR2 and CCR1).	Mirzadegan T, et al. Identification of the binding site for a novel class of CCR2b chemokine receptor antagonists: binding to a common chemokine receptor motif within the helical bundle. J Biol Chem. 2000 Aug 18;275(33):25562-71.
T5379	Antineoplaston A10		77658-84-5	O=C(Cc1ccccc1)NC1CCC(=O)NC1=O	C13H14N2O3	246.26	MAPK	Ras	Ras	Antineoplaston A10 is a naturally occurring substance and the first antineoplaston in the human body to be chemically identified. It displayed anti-proliferative action inhibiting cell growth.	Tsuda H, et al. Inhibitory effect of antineoplaston A10 and AS2-1 on human hepatocellular carcinoma. Kurume Med J. 1996;43(2):137-47.
T5364	TBHQ	tert-Butylhydroquinone	1948-33-0	CC(C)(C)c1cc(O)ccc1O	C10H14O2	166.22	Immunology/Inflammation	Nrf2	Nrf2	Tert-butylhydroquinone (tBHQ) is an antioxidant that induces an antioxidant response through the redox-sensitive transcription factor Nrf2.	Imhoff BR, et al. Tert-butylhydroquinone induces mitochondrial oxidative stress causing Nrf2 activation. Cell Biol Toxicol. 2010 Dec;26(6):541-51.
T5349	SCR-1481B1	c-Met inhibitor 2	1174161-86-4	NC(CO)(CO)CO.NC(CO)(CO)CO.Nc1nccc(Oc2ccc(NC(=O)c3cn(COP(O)(O)=O)cc(-c4ccc(F)cc4)c3=O)cc2F)c1Cl	C31H35ClF2N5O10P	742.07	Tyrosine Kinase/Adaptors	VEGFR	VEGFR1	SCR-1481B1 has activity against cancers dependent on Met activation and also has activity against cancers as a VEGFR inhibitor	Robert M. Borzilleri, et al. 4-pyridinone compounds and their use for cancer. WO/2009094417/A1.
T5347	CXD-101		934828-12-3	Cc1nn(C)cc1CN1CCC(CC1)c1ccc(cc1)C(=O)Nc1ccccc1N	C24H29N5O	403.5	Chromatin/Epigenetic	HDAC	HDAC	CXD101 is a novel class I-selective HDACi (HDAC1 (IC50 : 63nM), HDAC2 (IC50 :570nM), HDAC3 (IC50 :550nM)). CXD101 has no activity against HDAC class II	Eyre TA, et al. Predictive biomarkers for disease sensitivity in lymphoma - the holy grail for HDAC inhibitors? Oncotarget. 2018 Dec 18;9(99):37280-37281.	Clinical
T5338	mTOR inhibitor-1		468747-17-3	C\C(=N/NC(=O)c1ccc(C)c(Br)c1)c1ccc(O)cc1O	C16H15BrN2O3	363.21	PI3K/Akt/mTOR signaling	mTOR	mTOR	C-4 is a potential ATP-competitive inhibitor of mTOR. C-4 could inhibit cell growth and proliferation.	Liu J, et al. In Silico Discovery of a Small Molecule Suppressing Lung Carcinoma A549 Cells Proliferation and Inducing Autophagy via mTOR Pathway Inhibition. Mol Pharm. 2018 Nov 5;15(11):5427-5436.
T5337	IACS10759	IACS 10759;IACS-10759	1570496-34-2	Cc1nc(nn1Cc1cccc(c1)N1CCC(CC1)S(C)(=O)=O)-c1nc(no1)-c1ccc(OC(F)(F)F)cc1	C25H25F3N6O4S	562.56	Metabolic Enzyme/Protease	Mitochondrial Metabolism	complex I of oxidative phosphorylation	IACS-010759 is an orally bioavailable inhibitor of complex I of oxidative phosphorylation of the mitochondrial electron transport chain.	Vangapandu HV, et al. Biological and metabolic effects of IACS-2010759, an OxPhos inhibitor, on chronic lymphocytic leukemia cells. Oncotarget. 2018 May 18;9(38):24980-241991.
T5332	TH34		2196203-96-8	Cc1ccc(cc1NCc1ccccc1)C(=O)NO	C15H16N2O2	256.3	Chromatin/Epigenetic; DNA Damage/DNA Repair	HDAC	HDAC6; HDAC8; HDAC10	TH34 is an HDAC6/8/10 inhibitor (IC50s: 4.6/1.9/7.7 μM). It shows high selectivity over HDAC1/2/3.	Kolbinger FR, et al. The HDAC6/8/10 inhibitor TH34 induces DNA damage-mediated cell death in human high-grade neuroblastoma cell lines. Arch Toxicol. 2018 Aug;92(8):2649-2664.
T5325	Nifurtimox	BAY-2502;BAY-A-2502	23256-30-6	CC1CS(=O)(=O)CCN1\N=C\c1ccc(o1)[N+]([O-])=O	C10H13N3O5S	287.3	Microbiology&virology	Parasite	Parasite	Nifurtimox is an antiprotozoal agent (IC50s = 9.91, 12.28, and 10.44 μM against Taluahuén, LQ, and Brener strains of T. cruzi­ epimastigotes, respectively).	Maya JD, et al. Trypanosoma cruzi: effect and mode of action of nitroimidazole and nitrofuran derivatives. Biochem Pharmacol. 2003 Mar 15;65(6):1999-12006.	Approved/Clinical
T5322	BCI121	BCI 121;BCI-121	432529-82-3	NC(=O)C1CCN(CC(=O)Nc2ccc(Br)cc2)CC1	C14H18BrN3O2	340.22	Chromatin/Epigenetic	Histone Methyltransferase	SMYD3	BCI-121 is a substrate-competitive SMYD3 inhibitor that inhibits the proliferation of the cancer cell.	Peserico A, et al. A SMYD3 Small-Molecule Inhibitor Impairing Cancer Cell Growth. J Cell Physiol. 2015 Oct;230(10):2447-2460.
T5317	Cridanimod	10-carboxymethyl-9-acridanone;XBIO-101;CMA	38609-97-1	OC(=O)Cn1c2ccccc2c(=O)c2ccccc12	C15H11NO3	253.25	Immunology/Inflammation	STING	mSTING	Cridanimod (10-carboxymethyl-9-acridanone, CMA) is a potent STING agonist that directly binds to STING and triggers a strong antiviral response through the TBK1/IRF3 route.	Cavlar T, et al. Species-specific detection of the antiviral small-molecule compound CMA by STING. EMBO J. 2013 May 15;32(10):1440-50.	Clinical/Preclinical
T5312	FDL169	CFTR corrector 2	1628416-28-3	CCOc1ccc2c(nn(CC(=O)N(C)c3ccc4nc(C)oc4c3)c(=O)c2c1)-c1cccc(F)c1	C27H23FN4O4	486.49	Membrane transporter/Ion channel	CFTR	CFTR	FDL-169 is a novel and potent CFTR (Cystic fibrosis transmembrane conductance regulator) corrector for treating cystic fibrosis (CF) patients who carry the F508del mutation.	Gross N. The COPD Pipeline XXXII. Chronic Obstr Pulm Dis. 2016 Jul 14;3(3):688-692.	Clinical
T5237	Hexadecanedioic acid	Thapsic acid;1,16-Hexadecanedioic acid;1,14-Tetradecanedicarboxylic acid	505-54-4	OC(=O)CCCCCCCCCCCCCCC(O)=O	C16H30O4	286.41	Others	Others	Others	Hexadecanedioic acid is a common saturated fatty acid found in animals, plants and microorganisms. It has antitumor activity.	Pettersen JE, et al. Subcellular localization of hexadecanedioic acid activation in human liver. J Lipid Res. 1974 Nov;15(6):551-6.
T5210	BAI1		335165-68-9	OC(CN1CCNCC1)Cn1c2ccc(Br)cc2c2cc(Br)ccc12	C19H21Br2N3O	467.2	Apoptosis	BCL	Bax	BAI1 (Bax channel blocker) is a potent inhibitor of Bax-mediated mitochondrial cytochrome C release (IC50: 0.52 μM).	Bombrun A, et al. 3,6-dibromocarbazole piperazine derivatives of 2-propanol as first inhibitors of cytochrome c release via Bax channel modulation. J Med Chem. 2003 Oct 9;46(21):4365-8.
T5207	LIT927	LIT 927;LIT-927	2172879-52-4	COc1cc(ccc1O)-c1cc(nc(=O)[nH]1)-c1ccc(Cl)cc1	C17H13ClN2O3	328.75	GPCR/G Protein; Immunology/Inflammation	CXCR	CXCL12	LIT-927 is an orally active CXCL12 neutraligand (Ki: 267 nM for CXCL12 binding to CXCR4).	Regenass P, et al. Discovery of a Locally and Orally Active CXCL12 Neutraligand (LIT-927) with Anti-inflammatory Effect in a Murine Model of Allergic Airway Hypereosinophilia. J Med Chem. 2018 Sep 13;61(17):7671-7686.
T5200	Indirubin-3'-monoxime	Indirubin-3'-oxime	160807-49-8	O\N=C1c2ccccc2NC/1=C1\C(=O)Nc2ccccc12	C16H11N3O2	277.28	PI3K/Akt/mTOR signaling; Stem cell; Cell Cycle/Checkpoint	GSK-3; CDK	GSK-3β; CDK1/CyclinB; CDK2/CyclinE; CDK5/p25	Indirubin-3’-oxime is a potent inhibitor of GSK3β (IC50: 22 nM) and also inhibits CDKs ( (IC50s: 100/180/250 nM for Cdk5/p35, Cdk1/cyclin B, Cdk2/cyclin E).	Leclerc S, et al. Indirubins inhibit glycogen synthase kinase-3 beta and CDK5/p25, two protein kinases involved in abnormal tau phosphorylation in Alzheimer's disease. A property common to most cyclin-dependent kinase inhibitors? J Biol Chem. 2001 Jan 5;276(1):251-60.
T5198	Bobcat339 hydrochloride		2280037-51-4	Nc1nc(=O)n(cc1Cl)-c1cccc(c1)-c1ccccc1	C16H12ClN3O	297.742	Chromatin/Epigenetic	DNA Methyltransferase	TET1; TET2	Bobcat339 is a novel cytosine-based TET enzyme inhibitor (IC50s: 33/73 uM for TET1/2), but not DNMT3a, does not inhibit the DNA methyltransferase DNMT3a.	Chua GNL, et al. Cytosine-Based TET Enzyme Inhibitors. ACS Med Chem Lett. 2019 Jan 31;10(2):180-185.
T5197	BIBF0775		334951-90-5	CCN(C)C(=O)c1ccc2c(NC(=O)\C2=C(/Nc2ccc(CN3CCCCC3)cc2)c2ccccc2)c1	C31H34N4O2	494.64	Stem Cells; Angiogenesis; Tyrosine Kinase/Adaptors	TGF-beta/Smad	TGFβR1(ALK5)	BIBF0775 is a selective TGFβ type I receptor (Alk5) inhibitor (IC50: 34 nM).	Roth GJ, et al. Design, synthesis, and evaluation of indolinones as inhibitors of the transforming growth factor β receptor I (TGFβRI). J Med Chem. 2010 Oct 28;53(20):7287-95.
T5193	Danirixin	GSK1325756	954126-98-8	Cc1c(F)cccc1NC(=O)Nc1ccc(Cl)c(c1O)S(=O)(=O)[C@H]1CCCNC1	C19H21ClFN3O4S	441.9	GPCR/G Protein; Immunology/Inflammation	CXCR	CXCR2	Danirixin is a potent antagonist of CXCR2 that inhibits IL-8 binding to CXCR2 (IC50: 12.5 nM).	Miller BE, et al. The pharmacokinetics and pharmacodynamics of danirixin (GSK1325756)--a selective CXCR2 antagonist --in healthy adult subjects. BMC Pharmacol Toxicol. 2015 Jun 20;16:18.	Clinical
T5187	MK3903	MK 3903;MK-3903	1219737-12-8	Cc1ccc(Oc2nc3cc(c(Cl)cc3[nH]2)-c2ccc(cc2)-c2ccccc2)cc1C(O)=O	C27H19ClN2O3	454.9	PI3K/Akt/mTOR signaling	AMPK	AMPK	MK-3903 is a potent and selective AMPK activator (EC50: 8 nM).	Lan P, et al. Hit-to-Lead Optimization and Discovery of 5-((5-([1,1'-Biphenyl]-4-yl)-6-chloro-1H-benzo[d]imidazol-2-yl)oxy)-2-methylbenzoic Acid (MK-3903): A Novel Class of Benzimidazole-Based Activators of AMP-Activated Protein Kinase. J Med Chem. 2017 Nov 9;60(21):9040-9052.
T5184	ERK5-IN-1		1234479-76-5	COc1cc(ccc1Nc1ncc2N(C)C(=O)c3ccccc3N(C)c2n1)N1CCN(C)CC1	C25H29N7O2	459.54	MAPK	ERK	ERK5	ERK5-IN-1 is a potent ERK5 inhibitor (IC50: 87 nM). It also inhibits LRRK2[G2019S] (IC50: 26 nM).	Deng X, et al. Structural determinants for ERK5 (MAPK7) and leucine rich repeat kinase 2 activities of benzo[e]pyrimido-[5,4-b]diazepine-6(11H)-ones. Eur J Med Chem. 2013;70:758-767.
T5177	Asciminib	ABL001	1492952-76-7	O[C@@H]1CCN(C1)c1ncc(cc1-c1ccn[nH]1)C(=O)Nc1ccc(OC(F)(F)Cl)cc1	C20H18ClF2N5O3	449.84	Angiogenesis; Cytoskeletal Signaling	Bcr-Abl	Abl1	Asciminib (ABL001) is a potent and selective Bcr-Abl inhibitor (Kd: 0.5–0.8nM).	Wylie AA, et al. The allosteric inhibitor ABL2001 enables dual targeting of BCR-ABL1. Nature. 2017 Mar 30;543(7647):733-737.	Clinical
T5176	Desidustat		1616690-16-4	OC(=O)CNC(=O)c1c(O)c2ccccc2n(OCC2CC2)c1=O	C16H16N2O6	332.31	Metabolism	HIF/HIF Prolyl-Hydroxylase	HIF hydroxylase	Desidustat is an inhibitor of HIF hydroxylase.	Jain M, et al. Pharmacological inhibition of prolyl hydroxylase protects against inflammation-induced anemia via efficient erythropoiesis and hepcidin downregulation. Eur J Pharmacol. 2019 Jan 15;843:113-120.	Clinical
T5175	azd1390		2089288-03-7	CC(C)n1c2c(cnc3cc(F)c(cc23)-c2ccc(OCCCN3CCCCC3)nc2)n(C)c1=O	C27H32FN5O2	477.57	PI3K/Akt/mTOR signaling	ATM/ATR	ATM	AZD1390 is an exceptionally potent inhibitor of ATM in cells (IC50: 0.78 nM) with >10,000-fold selectivity over closely related members of the PIKK family of enzymes.	Durant ST, et al. The brain-penetrant clinical ATM inhibitor AZD1390 radiosensitizes and improves survival of preclinical brain tumor models. Sci Adv. 2018 Jun 20;4(6):eaat1719.	Clinical
T5172	AZ304		942507-42-8	COc1ccc2c(Nc3cc(NC(=O)c4cccc(c4)C(C)(C)C#N)ccc3C)ncnc2c1	C27H25N5O2	451.52	MAPK	Raf	B-Raf (V600E); B-Raf (WT)	AZ304 is an ATP-competitive dual BRAF kinase inhibitor, potently inhibits BRAF (WT), BRAF (V600E), and wild type CRAF (IC50s: 79/38/68 nM).	Ma R, et al. AZ304, a novel dual BRAF inhibitor, exerts anti-tumour effects in colorectal cancer independently of BRAF genetic status. Br J Cancer. 2018 May;118(11):1453-1463.	Preclinical
T5166	Leniolisib	CDZ173	1354690-24-6	CCC(=O)N1CC[C@@H](C1)Nc1ncnc2CCN(Cc12)c1cnc(OC)c(c1)C(F)(F)F	C21H25F3N6O2	450.46	PI3K/Akt/mTOR signaling	PI3K	PI3Kδ	Leniolisib (CDZ173) is a potent and selective PI3Kδ inhibitor (IC50: 11 nM).	Hoegenauer K, et al. Discovery of CDZ173 (Leniolisib), Representing a Structurally Novel Class of PI3K Delta-Selective Inhibitors. ACS Med Chem Lett. 2017 Aug 25;8(9):975-980.	Clinical
T5164	Cabozantinib hydrochloride (849217-68-1(free base))	XL184;BMS-907351	T5164	Cl.COc1cc2nccc(Oc3ccc(NC(=O)C4(CC4)C(=O)Nc4ccc(F)cc4)cc3)c2cc1OC	C28H25ClFN3O5	537.96	Angiogenesis; Tyrosine Kinase/Adaptors	c-Kit; c-Met/HGFR; TAM Receptor; VEGFR	c-Kit; c-Met; VEGFR2/KDR; FLT4; Axl	Cabozantinib (XL184) is a potent pan-tyrosine kinases inhibitor that inhibits VEGFR2, c-Met, Kit, Axl, and Flt4 (IC50s: 0.035, 1.3, 4.6, 7 and 6 nM).	Yakes FM, et al. Cabozantinib (XL184), a novel MET and VEGFR2 inhibitor, simultaneously suppresses metastasis, angiogenesis, and tumor growth. Mol Cancer Ther, 2011, 10(12), 2298-2308.	FDA Approved/Clinical
T5154	C176	C 176;C-176;STING inhibitor 1	314054-00-7	[O-][N+](=O)c1ccc(o1)C(=O)Nc1ccc(I)cc1	C11H7IN2O4	358.09	Immunology/Inflammation	STING	STING	C-176 is a highly potent and covalent mouse STING inhibitor.	Haag SM, et al. Targeting STING with covalent small-molecule inhibitors. Nature. 2018 Jul;559(7713):269-273.
T5152	MKT077	MKT 077;MKT-077;FJ-776	147366-41-4	[Cl-].CCn1c(=Cc2cccc[n+]2CC)s\c(=C2\Sc3ccccc3N2C)c1=O	C21H22ClN3OS2	432	Cytoskeletal Signaling	HSP	HSP70	MKT-077 is a cationic rhodacyanine dye that demonstrates antiproliferative activity against cancer cell lines (EC50s: 1.4-2.2 µM in vitro) through its ability to inhibit members of the Hsp70 family of molecular chaperones.	Starenki D, et al. Selective Mitochondrial Uptake of MKT-077 Can Suppress Medullary Thyroid Carcinoma Cell Survival In Vitro and In Vivo. Endocrinol Metab (Seoul). 2015 Dec;30(4):593-603.	Preclinical
T5138	BMS986142	BMS 986142;BMS-986142	1643368-58-4	Cc1c(cccc1-n1c(=O)n(C)c2c(F)cccc2c1=O)-c1c(F)cc(C(N)=O)c2[nH]c3C[C@H](CCc3c12)C(C)(C)O	C32H30F2N4O4	572.6	Angiogenesis	BTK	BTK	BMS-986142 is a potent and highly selective reversible BTK inhibitor (IC50: 0.5 nM).	Watterson SH, et al. Discovery of 6-Fluoro-5-(R)-(3-(S)-(8-fluoro-1-methyl-2,4-dioxo-1,2-dihydroquinazolin-3(4H)-yl)-2-methylphenyl)-2-(S)-(2-hydroxypropan-2-yl)-2,3,4,9-tetrahydro-1H-carbazole-8-carboxamide (BMS-1986142): A Reversible Inhibitor of Bruton's Tyrosine Kinase (BTK) Conformationally Constrained by Two Locked Atropisomers. J Med Chem. 2016 Oct 13;59(19):9173-9200.	Clinical
T5130	dBET6		1950634-92-0	Cc1sc-2c(c1C)C(=N[C@@H](CC(=O)NCCCCCCCCNC(=O)COc1cccc3C(=O)N(C4CCC(=O)NC4=O)C(=O)c13)c1nnc(C)n-21)c1ccc(Cl)cc1	C42H45ClN8O7S	841.37	Chromatin/Epigenetic	Epigenetic Reader Domain	BET	dBET6 is a selective and cell-permeable degrader of BET based on PROTAC (IC50: 14 nM). It has antitumor activity.	Winter GE, et al. BET Bromodomain Proteins Function as Master Transcription Elongation Factors Independent of CDK9 Recruitment. Mol Cell. 2017 Jul 6;67(1):5-18.e19.
T5128	RGX-104 HCl	SB742881	610318-03-1	Cl.C[C@H](CCOc1cccc(CC(O)=O)c1)N(CC(c1ccccc1)c1ccccc1)Cc1cccc(c1Cl)C(F)(F)F	C34H34Cl2F3NO3	632.54	Others	Liver X Receptor	LXR	RGX-104 is a liver X receptor (LXR) agonist with potential immunomodulating and antineoplastic activities. It modulates innate immunity via transcriptional activation of the ApoE gene.	Tavazoie MF, et al. LXR/ApoE Activation Restricts Innate Immune Suppression in Cancer. Cell. 2018 Feb 8;172(4):825-840.e18.	Clinical
T5125	LY3200882		1898283-02-7	CC(C)(O)c1cc(Nc2cc(Oc3cn(nc3C3CCOCC3)C3CC3)ccn2)ccn1	C24H29N5O3	435.52	Stem Cells	TGF-beta/Smad	TGF-βRI (ALK5)	LY3200882 is a highly selective inhibitor of TGF-β receptor type 1 (TGFβRI).	Huaxing Pei, et al. Abstract 955: LY3200882, a novel, highly selective TGFβRI small molecule inhibitor. AACR; Cancer Res 2017;77(13 Suppl):Abstract nr 955.	Clinical
T5122	Alofanib	RPT835	1612888-66-0	Cc1cc(c(NS(=O)(=O)c2cccc(c2)C(O)=O)cc1-c1cccnc1)[N+]([O-])=O	C19H15N3O6S	413.4	Tyrosine Kinase/Adaptors	FGFR	FGFR2	Alofanib is a selective allosteric inhibitor of FGFR2 and has a dramatic inhibitory effect on FGF2-induced phosphorylation of FRS2a in KATO III cells (IC50 <10 nM). It has no direct effect on FGF2-dependent FGFR1 and FGFR3 phosphorylation levels in either cell lines and no effects on FGF2-FGFR2 binding.	Tyulyandina A, et al. Alofanib, an allosteric FGFR2 inhibitor, has potent effects on ovarian cancer growth in preclinical studies. Invest New Drugs. 2017 Apr;35(2):127-133.	Preclinical
T5118	GDC0810	GDC 0810;GDC-0810;ARN-810;Brilanestrant;RG 6046	1365888-06-7	CC\C(=C(\c1ccc(\C=C\C(O)=O)cc1)c1ccc2[nH]ncc2c1)c1ccc(F)cc1Cl	C26H20ClFN2O2	446.9	Endocrinology/Hormones	Estrogen/progestogen Receptor	ERα	GDC-0810 is a selective estrogen receptor degrader (IC50: 0.7 nM).	By Lai, et al. Identification of GDC-0810 (ARN-810), an Orally Bioavailable Selective Estrogen Receptor Degrader (SERD) that Demonstrates Robust Activity in Tamoxifen-Resistant Breast Cancer Xenografts. J Med Chem. 2015 Jun 25;58(12):4888-904.	Clinical
T5109	Avapritinib	BLU-285	1703793-34-3	Cn1cc(cn1)-c1cc2c(ncnn2c1)N1CCN(CC1)c1ncc(cn1)[C@@](C)(N)c1ccc(F)cc1	C26H27FN10	498.56	Angiogenesis, Tyrosine Kinase/Adaptors	PDGFR, c-Kit	PDGFRα, c-Kit (D816V)	Avapritinib is a dual inhibitor of the mutant KIT receptor (KIT D816V, IC50: 0.27 nM) and PDGFRα (PDGFRα D842V, IC50: 0.24 nM).	Erica Evans, et al. Blu-285, a Potent and Selective Inhibitor for Hematologic Malignancies with KIT Exon 17 Mutations.Blood 2015 126:568.	FDA Approved/Clinical
T5108	ML311		315698-17-0	CCN1CCN(CC1)C(c1ccc(cc1)C(F)(F)F)c1ccc2cccnc2c1O	C23H24F3N3O	415.45	Apoptosis	BCL	Mcl-1	ML311 is a selective inhibitor of the Mcl-1/Bim interaction.	Bannister T, et al. ML311: A Small Molecule that Potently and Selectively Disrupts the Protein-Protein Interaction of Mcl-1 and Bim: A Probe for Studying Lymphoid Tumorigenesis. Biotechnology Information (US); 2010-2012 Apr 16.
T5104	BTSA1		314761-14-3	O=C1N(N=C(\C1=N/Nc1nccs1)c1ccccc1)c1nc(cs1)-c1ccccc1	C21H14N6OS2	430.51	Apoptosis	BCL	Bax	BTSA1 is a BAX activator that binds with high affinity and specificity to the N-terminal activation site and induces conformational changes to BAX leading to BAX-mediated apoptosis.	Reyna DE, et al. Direct Activation of BAX by BTSA1 Overcomes Apoptosis Resistance in Acute Myeloid Leukemia. Cancer Cell. 2017 Oct 9;32(4):490-505.e10.
T5092	AIM100	AIM 100;AIM-100	873305-35-2	C(Nc1ncnc2oc(c(-c3ccccc3)c12)-c1ccccc1)[C@@H]1CCCO1	C23H21N3O2	371.43	Neuroscience	ACK	ACK1	AIM-100 is a Ack1 inhibitor (IC50: 24 nM).	Mahajan K, et al. Ack1 tyrosine kinase activation correlates with pancreatic cancer progression. Am J Pathol. 2012 Apr;180(4):1386-93.
T5052	Ponazuril	Toltrazuril sulfone	69004-04-2	Cc1cc(ccc1Oc1ccc(cc1)S(=O)(=O)C(F)(F)F)-n1c(=O)[nH]c(=O)n(C)c1=O	C18H14F3N3O6S	457.38	Microbiology&Virology	Parasite	Parasite	Toltrazuril sulfone is an antiprotozoal agent that acts upon Coccidia parasites.	Dirikolu L, Yohn R, Garrett EF, Chakkath T, Ferguson DC. Detection, quantifications and pharmacokinetics of toltrazuril sulfone (Ponazuril) in cattle. J Vet Pharmacol Ther. 2009 Jun;32(3):280-8.
T5044	TAS120	Futibatinib;FGFR-IN-1	1448169-71-8	COc1cc(OC)cc(c1)C#Cc1nn([C@H]2CCN(C2)C(=O)C=C)c2ncnc(N)c12	C22H22N6O3	418.45	Angiogenesis	FGFR	FGFR	TAS-120 is a novel, potent and highly selective FGFR inhibitor, used for antitumor treatment.	Hiroaki OCHIIWA, et al. Antitumor drug for intermittent administration of fgfr inhibitor. WO 2015008839 A1.	Clinical
T5031	Elagolix sodium	NBI-56418 sodium	832720-36-2	COc1cccc(-c2c(C)n(Cc3c(F)cccc3C(F)(F)F)c(=O)n(CC(NCCCC(=O)[O-])c3ccccc3)c2=O)c1F.[Na+]	C32H29F5N3NaO5	653.57	GPCR/G Protein	GNRH Receptor	GNRHR	Elagolix sodium is a GnRH receptor (GnRHR) antagonist ( IC50 and Ki of 0.25 and 3.7 nM, respectively).	Barra F, Scala C, Ferrero S2.Elagolix sodium for the treatment of women with moderate to severe endometriosis-associated pain.Drugs Today (Barc). 2019 Apr;55(4):237-246.	FDA Approved/Clinical
T5019	Desmopressin	DDAVP;Desmopressin Acetate	16679-58-6	NC(=O)CC[C@@H]1NC(=O)[C@H](Cc2ccccc2)NC(=O)[C@H](Cc2ccc(O)cc2)NC(=O)CCSSC[C@H](NC(=O)[C@H](CC(N)=O)NC1=O)C(=O)N1CCC[C@H]1C(=O)N[C@H](CCCNC(N)=N)C(=O)NCC(N)=O	C46H64N14O12S2	1069.22	GPCR/G Protein	Vasopressin Receptor	Vasopressin receptor 1;vasopressin receptor 1a;Vasopressin receptor 2	Desmopressin(DDAVP) is the synthetic analogue of the antidiuretic hormone arginine vasopressin.Vasopressin Receptor The antidiuretic properties of desmopressin have led to its use in polyuric conditions including primary nocturnal enuresis, nocturia, and diabetes insipidus. Desmopressin works by limiting the amount of water that is eliminated in the urine. Desmopressin binds to V2 receptors in re…	Walle J V , Stockner M , Raes A , et al. Desmopressin 30 Years in Clinical Use: A Safety Review[J]. Current Drug Safety, 2007, 2(3):-.	FDA Approved/Clinical
T5017	Nimustine Hydrochloride	Nidran hydrochloride	55661-38-6	Cl.Cc1ncc(CNC(=O)N(CCCl)N=O)c(N)n1	C9H14Cl2N6O2	309.15	Others	Others	Others	Nimustine has been used in trials studying the treatment of Glioblastoma.	Matsumoto, T. et al.: J. Eur. Acad. Dermatol. Venereol., 27, 1514 (2013)	Approved
T5013	Brequinar	NSC 368390;DUP785;Bipenquinate	96187-53-0	Cc1c(nc2ccc(F)cc2c1C(O)=O)-c1ccc(cc1)-c1ccccc1F	C22H13F2NO2	375.37	Others	Others	Others	Brequinar is a potent inhibitor of dihydroorotate dehydrogenase, with potent activities against a broad spectrum of viruses.	Qing M, et al. Characterization of dengue virus resistance to brequinar in cell culture. Antimicrob Agents Chemother. 2010 Sep;54(9):3686-95.	Clinical
T5012	Ethoxzolamide	L-643786;PNU-4191;Redupresin	452-35-7	CCOc1ccc2nc(sc2c1)S(N)(=O)=O	C9H10N2O3S2	258.32	Metabolism	Carbonic Anhydrase	Carbonic anhydrase	Ethoxzolamide is a carbonic anhydrase inhibitor.	Benjamin K. Johnson, et al. The Carbonic Anhydrase Inhibitor Ethoxzolamide Inhibits theMycobacterium tuberculosis PhoPR Regulon and Esx-1 Secretion and Attenuates Virulence. Antimicrob Agents Chemother. 2015 Aug; 59(8): 4436–4445.	FDA Approved
T5001	Nintedanib Ethanesulfonate Salt	BIBF 1120 (esylate);Nintedanib esylate;Intedanib;BIBF 1120	656247-18-6	CCS(O)(=O)=O.COC(=O)c1ccc2c(NC(=O)\C2=C(/Nc2ccc(cc2)N(C)C(=O)CN2CCN(C)CC2)c2ccccc2)c1	C31H33N5O4.C2H6O3S	649.76	Tyrosine Kinase/Adaptors	FGFR;PDGFR; VEGFR	VEGFR1/2/3; FGFR1/2/3;PDGFRα/β	BIBF 1120 esylate is a potent triple angiokinase inhibitor for VEGFR1/2/3, FGFR1/2/3 and PDGFRα/β	Roth GJ, et al. Design, synthesis, and evaluation of indolinones as triple angiokinase inhibitors and the discovery of a highly specific 6-methoxycarbonyl-substituted indolinone (BIBF 1120). J Med Chem, 2009, 52(14), 4466-4480.	FDA Approved/Clinical
T4S2354	Dimethylfraxetin	6,7,8-Trimethoxycoumarin;Fraxetin dimethyl ether	6035-49-0	COc1cc2ccc(=O)oc2c(OC)c1OC	C12H12O5	236.22	Metabolism	Carbonic Anhydrase	Carbonic Anhydrase	Dimethylfraxetin is a Carbonic anhydrase inhibitor（Ki：0.0097 μM）	Davis R A , Vullo D , Maresca A , et al. Natural product coumarins that inhibit human carbonic anhydrases[J]. Bioorganic & medicinal chemistry, 2012, 21(6):1539-1543.
T4S2326	Cornuside	Comuside;7-Galloylsecologanol;7-O-Galloylsecologanol	131189-57-6	COC(=O)C1=CO[C@@H](O[C@@H]2O[C@H](CO)[C@@H](O)[C@H](O)[C@H]2O)[C@H](C=C)[C@@H]1CCOC(=O)c1cc(O)c(O)c(O)c1	C24H30O14	542.49	MAPK	JNK;ERK	JNK1/2;ERK1/2	1. Cornuside has immunomodulatory activity . 2. Cornuside suppresses expression levels of cytokine-induced proinflammatory and adhesion molecules in the human endothelial cells. 3. Cornuside can treat myocardial I/R and protect the liver from CCl4-induced acute hepatotoxicity, by reducing oxidative stress and suppressing inflammatory responses. 4. Cornuside has anti-inflammatory activity by downr…	Choi Y H , Jin G Y , Li G Z , et al. Cornuside Suppresses Lipopolysaccharide-Induced Inflammatory Mediators by Inhibiting Nuclear Factor-Kappa B Activation in RAW 264.7 Macrophages[J]. Biological & Pharmaceutical Bulletin, 2011, 34(7):959-966.
T4S21320	ISOGINKGETIN	4',4'''-Dimethylamentoflavone	548-19-6	COc1ccc(cc1)-c1cc(=O)c2c(O)cc(O)c(-c3cc(ccc3OC)-c3cc(=O)c4c(O)cc(O)cc4o3)c2o1	C32H22O10	566.51	Others	Others	Others	1. Isoginkgetin, a compound derived from the leaves of Ginkgo biloba, to up-regulate adiponectin secretion with potency comparable to that of rosiglitazone, a known modulator of adiponectin production. 2. Isoginkgetin has anti-tumor activity, the mechanistic basis is splicing inhibition , thus, pre-mRNA splicing inhibitors may represent a novel avenue for development of new anti-cancer agents.3. …	Suhua P . Effect of Isoginkgetin on Scavenge of Oxygen Free Radical in Anoxic Rats[J]. Traditional Chinese Drug Research & Clinical Pharmacology, 1993.
T4S2126	Ginkgetin		481-46-9	COc1cc(O)c2c(c1)oc(cc2=O)-c1ccc(OC)c(c1)-c1c(O)cc(O)c2c1oc(cc2=O)-c1ccc(O)cc1	C32H22O10	566.51	Stem Cells	STAT	STAT3	1. Ginkgetin has anti-influenza virus and anti-fungal activities. 2. Ginkgetin has anti-inflammatory activity, can down-regulates COX-2 induction in vivo against skin inflammatory responses. 3. Ginkgetin is a good STAT3 inhibitor and may be a useful lead molecule for development of a therapeutic STAT3 inhibitor. 4. Ginkgetin induces apoptosis in PC-3 cells via activation of caspase 3 and inhibiti…	You O H , Kim S H , Kim B , et al. Ginkgetin induces apoptosis via activation of caspase and inhibition of survival genes in PC-3 prostate cancer cells[J]. Bioorganic & Medicinal Chemistry Letters, 2013, 23(9):2692-2695.
T4S2063	Tetrahydrocoptisine	STYLOPINE	7461-02-1	C1CN2CC3=C(CC2C4=CC5=C(C=C41)OCO5)C=CC6=C3OCO6	C19H17NO4	323.34	NF-Κb;MAPK	NF-κB;ERK;p38 MAPK	NF-κB;ERK;p38 MAPK	1. Tetrahydrocoptisine has effective effects in suppressing inflammation. 2. Tetrahydrocoptisine possesses a protective effect on LPS-induced ALI through inhibiting of NF-κB signaling pathways, which may involve the inhibition of pulmonary inflammatory process. 3. Tetrahydrocoptisine has gastroprotective activity, is attributed to reducing NO production and adjusting the pro-inflammatory cytokine…	Li W , Huang H , Niu X , et al. Tetrahydrocoptisine Protects Rats from LPS-Induced Acute Lung Injury[J]. Inflammation, 2014, 37(6):2106-2115.
T4S2012	Dihydro Sanguinarine	13,14-Dihydrosanguinarine	3606-45-9	CN1Cc2c3OCOc3ccc2-c2ccc3cc4OCOc4cc3c12	C20H15NO4	333.34	Proteases/Proteasome	Caspase	Caspase	Dihydrosanguinarine is a natural compound isolated from the leaves of Macleaya microcarpa,and has antifungal and anticancer activity.	Vrba J,Dolezel P, Vicar J,et,al.Cytotoxic activity of sanguinarine and dihydrosanguinarine in human promyelocytic leukemia HL-60 cells[J].Toxicol In Vitro. 2009 Jun;23(4):580-8
T4S1999	Valepotriate	Valtrate	18296-44-1	CC(C)CC(=O)O[C@H]3C=C1C(=CO[C@@H](OC(=O)CC(C)C)[C@@H]1[C@]23CO2)COC(C)=O	C22H30O8	422.47	Microbiology&virology	HIV Protease	HIV	Valepotriate fraction can have sedative effects and affect behavioral parameters related to recognition memory. Valepotriates, a new class of cytotoxic and antitumor agents, they are very potent cytotoxic agents for the HTC hepatoma cells. Valepotriates may have a potential anxiolytic effect on the psychic symptoms of anxiety.	Bounthanh C , Bergmann C , Beck J P , et al. Valepotriates, a New Class of Cytotoxic and Antitumor Agents[J]. Planta Medica, 1981, 41(01):21-28.
T4S1990	Carvacrol	cymophenol;O-Thymol;Karvakrol	499-75-2	CC1=C(C=C(C=C1)C(C)C)O	C10H14O	150.22	Others	Others	Others	1. 5-Isopropyl-2-methylphenol presents anxiolytic effects. 2. 5-Isopropyl-2-methylphenol presents antinociceptive activity. 3. 5-Isopropyl-2-methylphenol presents antidepressant effects, seems to be dependent on its interaction with the dopaminergic system, but not with the serotonergic and noradrenergic systems.	Melo F H C , Rocha, Nayrton Flávio Moura, Citó, Maria do Carmo de Oliveira, et al. Antinociceptive activity of carvacrol (5-isopropyl-2-methylphenol) in mice.[J]. Journal of Pharmacy & Pharmacology, 2012, 64(12):1722-1729.
T4S1943	Kirenol	Kirel	52659-56-0	C[C@@]1(CO)C[C@@H](O)C[C@@]2(C)[C@@H]3CC[C@@](C)(C=C3CC[C@H]12)[C@@H](O)CO	C20H34O4	338.48	Stem Cells	Wnt/β-catenin	Wnt/β-catenin	1. Kirenol has anti-oxidant, anti-inflammatory, anti-allergic, and anti-arthritic activities. 2. Kirenol is effective against gram-positive bacteria. 3. Kirenol possesses antitumor action on human chronic myeloid leukemia K562 cells in vitro. 4. Kirenol is capable of promoting osteoblast differentiation in MC3T3-E1 cells through activation of the BMP and Wnt/β-catenin signaling pathways. 5. Kiren…	Xiao J , Yang R , Yang L , et al. Kirenol Attenuates Experimental Autoimmune Encephalomyelitis by Inhibiting Differentiation of Th1 and Th17 Cells and Inducing Apoptosis of Effector T Cells[J]. Scientific Reports, 2015, 5(1):9022.
T4S1849	Tubeimoside III		115810-13-4	C[C@@H]1O[C@H]2O[C@@H]3[C@@H](O)[C@@H](O)CO[C@H]3OC(=O)[C@]34CCC(C)(C)C[C@H]3C3=CC[C@@H]5[C@@]6(C)C[C@H](O)[C@H](O[C@@H]7O[C@H](CO)[C@@H](O)[C@H](O)[C@H]7O[C@@H]7O[C@@H](COC(=O)C[C@](C)(O)CC(=O)O[C@@H]1[C@@H](O[C@@H]1OC[C@@H](O)[C@H](O)[C@H]1O)[C@H]2O)[C@H](O)[C@@H](O)[C@@H]7O)[C@@](C)(CO)[C@@H]6CC[C@@]5(C)[C@]3(C)C[C@H]4O	C64H100O31	1365.47	Immunology/Inflammation	Immunology & Inflammation related	Others	Tubeimoside III has anti-inflammatory, anti-tumor, and anti-tumorigenic activities, stronger than those of tubeimoside II.	Yu TX, et al. Structure-activity relationship of tubeimosides in anti-inflammatory, antitumor, and antitumor-promoting effects. Acta Pharmacol Sin. 2001 May;22(5):463-8.
T4S1796	Heterophyllin B		145459-19-4	CC[C@H](C)[C@@H]1NC(=O)[C@@H]2CCCN2C(=O)[C@@H]2CCCN2C(=O)[C@@H]2CCCN2C(=O)[C@H](CC(C)C)NC(=O)CNC(=O)CNC(=O)[C@H](Cc2ccccc2)NC1=O	C40H58N8O8	778.95	PI3K/AKT/β-catenin pathway	Others	Others	Heterophyllin B effectively suppresses the adhesion and invasion of the human esophageal carcinoma cells by mediating the PI3K/AKT/β-catenin pathways and regulating the expression levels of adhesion- and invasion-associated genes.	Tantai, Zhang, Zhao. Heterophyllin B inhibits the adhesion and invasion of ECA109 human esophageal carcinoma cells by targeting PI3K/AKT/βcatenin signaling[J]. Molecular Medicine Reports, 2015, 13(2).
T4S1637	gamma-Mangostin	Normangostin	31271-07-5	CC(=CCC1=C(C=C2C(=C1O)C(=O)C3=C(C(=C(C=C3O2)O)O)CC=C(C)C)O)C	C23H24O6	396.43	Others	Others	Others	1. Gamma-Mangostin as a preventive agent of the metabolic syndrome. 2. Gamma-Mangostin has free radical scavenging activity, and antiproliferative and apoptotic activity in HepG2 cells. 3. Gamma-Mangostin could serve as a micronutrient for colon cancer prevention and is a potential lead compound for the development of anti-colon cancer agents. 4. Gamma-Mangostin may acts as an antihypertensive ag…	Chang H F , Wu C H , Yang L L . Antitumour and free radical scavenging effects of γ-mangostin isolated from\r, Garcinia mangostana\r, pericarps against hepatocellular carcinoma cell[J]. Journal of Pharmacy and Pharmacology, 2013, 65(9):1419-1428.
T4S1551	Cinnamaldehyde	Cinnamic Aldehyde	104-55-2	O=CC=Cc1ccccc1	C9H8O	132.16	Chromatin/Epigenetic	HIF	HIF-α	1. Cinnamaldehyde has antipyretic activity. 2. Cinnamaldehyde is a sedative agent. 3. Cinnamaldehyde inhibits invasive capabilities of MDA-MB-435S cells was correlated with down-regulating the expression of miR-27a. 4. Cinnamaldehyde induces the generation of reactive oxygen species and exerts vasodilator and anticancer effects. 5. Cinnamaldehyde appears to be a promising candidate as an adjuvant…	Raffai, Gábor, Kim B , Park S , et al. Cinnamaldehyde and cinnamaldehyde-containing micelles induce relaxation of isolated porcine coronary arteries: role of nitric oxide and calcium[J]. International Journal of Nanomedicine, 2014.
T4S1499	Ginsenoside Rk1		494753-69-4	[H][C@@]12[C@H](CC[C@@]1(C)[C@]1(C)CC[C@@]3([H])C(C)(C)[C@H](CC[C@]3(C)[C@@]1([H])C[C@H]2O)O[C@@H]1O[C@H](CO)[C@@H](O)[C@H](O)[C@H]1O[C@@H]1O[C@H](CO)[C@@H](O)[C@H](O)[C@H]1O)C(=C)CC\C=C(/C)C	C42H70O12	767.01	Others	Others	Others	Ginsenoside Rk1 is a component created by processing the ginseng plant at high temperatures. Ginsenoside Rk1 has an anti-inflammatory effect, suppresses the activation of Jak2/Stat3 signaling pathway and NF-κB. It also has an anti-tumor effect.	Kim JS, et al. Induction of apoptosis by ginsenoside Rk1 in SK-MEL-2-human melanoma. Arch Pharm Res. 2012 Mar;35(4):717-22.
T4S1335	Daphnoretin	Thymelol;Dephnoretin	2034-69-7	COc1cc2cc(Oc3ccc4ccc(=O)oc4c3)c(=O)oc2cc1O	C19H12O7	352.29	Proteases/Proteasome;Microbiology&virology	Caspase	Caspase-3	1. Daphnoretin has strong antiviral activity, mainly on the later phase of the replication cycle. 2. Daphnoretin has anticancer effects on leukemia, osteosarcoma and uterine cervix cancer cells, might through promoting apoptosis in a mitochondria-mediated way. 3. Daphnoretin causes death of HOS cells by blocking cells successively in G2/M phases and activating the caspase-3 pathway.	Jiang H , Wu Z , Bai X , et al. Effect of daphnoretin on the proliferation and apoptosis of A549 lung cancer cells in vitro[J]. Oncology Letters, 2014, 8(3):1139---1142.
T4S1050	Pristimerin	Celastrol methyl ester	1258-84-0	COC(=O)[C@]1(C)CC[C@]2(C)CC[C@]3(C)C4=CC=C5C(C)=C(O)C(=O)C=C5[C@]4(C)CC[C@@]3(C)[C@@H]2C1	C30H40O4	464.64	NF-Κb	NF-κB	NF-κB	1. Pristimerin has anticancer activity , treatment with Pristimerin may be a potential strategy for the suppression of hypoxia-induced metastasis through the reversal of hypoxia-induced stem cell characteristics and EMT in cancer cells. 2. Pristimerin down-regulates the expression of pro-inflammatory mediators through blocking of NF-κB activation by inhibiting interconnected ROS/IKK/NF-κB signali…	Zuo J , Guo Y , Peng X , et al. Inhibitory action of pristimerin on hypoxia‑mediated metastasis involves stem cell characteristics and EMT in PC-3 prostate cancer cells[J]. Oncology Reports, 2015, 33(3):1388-94.
T4S0999	Isoxanthohumol		70872-29-6	COc1cc(O)c(C\C=C(\C)C)c2O[C@@H](CC(=O)c12)c1ccc(O)cc1	C21H22O5	354.4	Microbiology&virology	HSV;BVDV	HSV-1;HSV-2;BVDV	1. Isoxanthohumol shows an antiviral activity towards herpes viruses (HSV1 and HSV2) and bovine viral diarrhea virus (BVDV). 2. Isoxanthohumol is a polyphenol with antioxidant, anti-inflammatory, and antiangiogenic properties, seems to regulate in vivo vascular proliferation and stabilization and the EC-VSMC-inflammatory crosstalk.	Anna Katarzyna Żołnierczyk, Wanda Krystyna Mączka, Małgorzata Grabarczyk, et al. Isoxanthohumol — Biologically active hop flavonoid[J]. Fitoterapia, 2015, 103.
T4S0998	Trifolirhizin		6807-83-6	OC[C@H]6O[C@@H](Oc1cc2OC[C@H]3c4cc5OCOc5cc4O[C@H]3c2cc1)[C@H](O)[C@@H](O)[C@@H]6O	C22H22O10	446.4	GPCR/G Protein;Apoptosis	Adrenergic Receptor;TNF	Others;TNF-α	Trifolirhizin exerts varying degrees of inhibition on tyrosinase-dependent melanin biosynthesis, and therefore, are candidates as skin-whitening agents.Trifolirhizin possesses potential anti-inflammatory and anti-cancer activities.Trifolirhizin shows in vitro inhibitory effects on the growth of human A2780 ovarian and H23 lung cancer cells. Trifolirhizin inhibits acetylcholine mediated airway smo…	Yang N, Liang B, et al.The Sophora flavescens flavonoid compound trifolirhizin inhibits acetylcholine induced airway smooth muscle contraction.Phytochemistry. 2013 Nov;95:259-267.
T4S0878	Prunetin	Prunusetin	552-59-0	COC1=CC(=C2C(=C1)OC=C(C2=O)C3=CC=C(C=C3)O)O	C16H12O5	284.26	NF-Κb;MAPK	NF-κB;ERK	NF-κB;ERK	1. Prunetin significantly reduces serum levels of inflammatory cytokines and mortality in mice challenged with lipopolysaccharide. 2. Prunetin mediates anti-obesity/adipogenesis effects by suppressing obesity-related transcription through a feedback mechanism that regulates the expression of adiponectin, adipoR1, adipoR2, and AMPK. 3. Prunetin and biochanin A are potent reducers of NF-κB and ERK …	Yang G , Ham I , Choi H Y . Anti-inflammatory effect of prunetin via the suppression of NF-κB pathway[J]. Food & Chemical Toxicology An International Journal Published for the British Industrial Biological Research Association, 2013, 58:124-132.
T4S0867	Pogostone	DHELWANGIN	23800-56-8	CC(C)CCC(=O)c1c(O)cc(C)oc1=O	C12H16O4	224.25	Microbiology&virology	Antibacterial	Antibacterial	1. Pogostone possesses potent anti-bacterial and anti-fungal activities, such as gram negative bacteria , gram positive bacteria, Escherichia coli. 2. Pogostone exhibits an immunosuppressive property by directly blocking T cell proliferation as well as altering inflammatory cytokine profile. 3. Pogostone could exert a gastro-protective effect against gastric ulceration, and the underlying mechani…	Immunosuppressive activity of pogostone on T cells: Blocking proliferation via S phase arrest[J]. International Immunopharmacology, 2015, 26(2):328-337.
T4S0800	Demethyleneberberine		25459-91-0	Oc1cc2c3cc4ccc(OC)c(OC)c4c[n+]3CCc2cc1O	C19H18NO4+	324.35	Metabolism;Angiogenesis;Immunology/Inflammation	P450;HIF;NOS	CYP17;HIF;NOS	Demethyleneberberine, which is composed of a potential antioxidant structure, could penetrate the membrane of mitochondria and accumulate in mitochondria either in vitro or in vivo.Demethyleneberberine suppresses CYP2E1, hypoxia inducible factor α, and inducible nitric oxide synthase, which contributes to oxidative stress and restored sirtuin 1/AMP-activated protein kinase/peroxisome proliferator…	Zhang P1,et al.Demethyleneberberine, a natural mitochondria-targeted antioxidant, inhibits mitochondrial dysfunction, oxidative stress, and steatosis in alcoholic liver disease mouse model.J Pharmacol Exp Ther. 2015 Jan;352(1):139-47.
T4S0797	Berberine	Umbellatine;Berberin	2086-83-1	COC1=C(C2=C[N+]3=C(C=C2C=C1)C4=CC5=C(C=C4CC3)OCO5)OC	C20H18NO4+	336.36	Microbiology&virology	Antibacterial	Antibacterial	1. Berberine is a potent oral hypoglycemic agent with beneficial effects on lipid metabolism. 2. Berberine may as a broad-spectrum anti-microbial medicine, a complementary therapeutic agent for HIV/AIDS. 3. Berberine seems to act as an herbal antidepressant and a neuroprotector against neurodegenerative disorders. 4. Berberine is used in histology for staining heparin in mast cells. As a natural …	Zhu Y , Ma N , Li H , et al. Berberine induces apoptosis and DNA damage in MG-63 human osteosarcoma cells[J]. Molecular Medicine Reports, 2014, 10(4):1734-1738.	Approved/Preclinical
T4S0795	Berberrubine	Beroline;9-Berberoline;Berberrubine Chloride;Beroline Chloride;9-Berberoline Chloride	15401-69-1	COC1=C(C2=C[N+]3=C(C=C2C=C1)C4=CC5=C(C=C4CC3)OCO5)O.[Cl-]	C19H16ClNO4	357.79	Immunology/Inflammation	IL Receptor	IL-8	1. Berberrubine has antitumor activity. 2. Berberrubine has antidiabetic activity. 3. Berberrubine dose-dependently inhibits IL-8 and MCP-1 protein levels in the media and mRNA expression of the cells stimulated with IL-1beta or TNF-alpha.	Cui H S , Hayasaka S , Zhang X Y , et al. Effect of berberrubine on interleukin-8 and monocyte chemotactic protein-1 expression in human retinal pigment epithelial cell line[J]. Life Sciences, 2006, 79(10):0-956.
T4S0790	Diosbulbin B		20086-06-0	C[C@@]12C[C@@H](O[C@@]11C[C@H](OC1=O)[C@@H]1[C@H]3C[C@@H](C[C@@H]21)OC3=O)c1ccoc1	C19H20O6	344.36	Others	Others	Others	1. Diosbulbin B exhibits potential hepatotoxicity. 2. Diosbulbin B has potential anti-tumor effects which may be related to influencing the immune system for the first time.	Wang J M , Sheng Y C , Ji L L , et al. Ferulic acid prevents liver injury and increases the anti-tumor effect of diosbulbin Bin vivo[J]. Journal of Zhejiang University SCIENCE B, 2014, 15(6):540-547.
T4S0590	Columbin		546-97-4	C[C@@]12C[C@H](OC(=O)[C@@H]1CC[C@]1(C)[C@H]2[C@@H]2OC(=O)[C@@]1(O)C=C2)c1ccoc1	C20H22O6	358.39	Metabolism	Phospholipase	PLA2	1. Columbin has anti-inflammatory activity. 2. Columbin has chemopreventive ability against human colon cancer. 3. Columbin inhibits PLA2 hydrolysis of ghost RBC in a dose-dependent fashion.	Ibrahim Abdelwahab S, et al. In vitro and in vivo anti-inflammatory activities of columbin through the inhibition of cycloxygenase-2 and nitric oxide but not the suppression of NF-κB translocation. Eur J Pharmacol. 2012 Mar 5;678(1-3):61-70.
T4S0544	Furanodienone		24268-41-5	Cc1coc2C\C(C)=C\CC\C(C)=C\C(=O)c12	C15H18O2	230.3	Tyrosine Kinase/Adaptors	HER	HER2	1. Furanodienone has effects on MCF-7 cells are mediated, at least in part, by inhibiting ERα signaling. 2. Furanodienone inhibits EGFR/HER2 signaling pathway in BT474 and SKBR3 cells, the effect is specifically dependent on the expression of HER2 but not EGFR .	Li Y W , Zhu G Y , Shen X L , et al. Furanodienone induces cell cycle arrest and apoptosis by suppressing EGFR/HER2 signaling in HER2-overexpressing human breast cancer cells[J]. Cancer Chemother Pharmacol, 2011, 68(5):1315-1323.
T4S0350	Licochalcone B		58749-23-8	COc1c(\C=C\C(=O)c2ccc(O)cc2)ccc(O)c1O	C16H14O5	286.28	Others	Others	Others	1. Licochalcone B (LCB) inhibits the proliferation of human malignant bladder cancer cell lines (T24 and EJ) in vitro and antitumor activity in vivo in MB49 (murine bladder cancer cell line) tumor model. 2. LCB and Licochalcone D(LCD) significantly reduced the LPS-induced production of NO, TNFalpha and MCP-1. 3. A novel LCB derivative compound: (E)-3-(3, 4-dihydroxy-2-methoxyphenyl)-1-(2, 4-dihyd…	Yuan X, Li T, Xiao E, et al. Licochalcone B inhibits growth of bladder cancer cells by arresting cell cycle progression and inducing apoptosis[J]. Food & Chemical Toxicology, 2014, 65(1):242-251.
T4S0217	HOMOPLANTAGININ		17680-84-1	COc1c(O[C@@H]2O[C@H](CO)[C@@H](O)[C@H](O)[C@H]2O)cc2oc(cc(=O)c2c1O)-c1ccc(O)cc1	C22H22O11	462.4	Apoptosis /NF-κB	TNF /NF-κB	TNF-α /p65	Homoplantaginin is a flavonoid from a traditional Chinese medicine Salvia plebeia，it has a protective and therapeutic effect on hepatocyte injury and shows potent inhibitory activities against influenza.	Qu X J , Xia X , Wang Y S , et al. Protective effects of Salvia plebeia compound homoplantaginin on hepatocyte injury[J]. Food & Chemical Toxicology, 2009, 47(7):0-1715.
T4A2458	Resibufogenin	Recibufogenin;Bufogenin	465-39-4	C[C@]12CC[C@H]3[C@@H](CC[C@@H]4C[C@@H](O)CC[C@]34C)[C@]11O[C@@H]1C[C@@H]2c1ccc(=O)oc1	C24H32O4	384.51	Others	Others	Others	1. Resibufogenin is a cytotoxic steroid isolated from the Chinese drug ChanSu. 2. Resibufogenin can inhibit rectifier potassium current ( I K ) and transient potassium current ( I A ), it has pathological effects on central nervous system. 3. Resibufogenin corrects hypertension in a rat model of human preeclampsia, it not only prevents the advent of hypertension and proteinuria, but also the deve…	Horvat D , Severson J , Uddin M N , et al. Resibufogenin Prevents the Manifestations of Preeclampsia in an Animal Model of the Syndrome[J]. Hypertension in Pregnancy, 2010, 29(1):1-9.
T4991	Ertapenem sodium	MK-826;L-749345	153773-82-1	[Na+].C[C@@H](O)[C@@H]1[C@H]2[C@@H](C)C(S[C@@H]3CN[C@@H](C3)C(=O)Nc3cccc(c3)C([O-])=O)=C(N2C1=O)C(O)=O	C22H24N3O7S.Na	497.502	Microbiology&Virology	Antibiotic	Antibiotic	Ertapenem sodium is a new long-acting 1-β-methyl carbapenem antibiotic with a broad antibacterial spectrum including common aerobic and anaerobic bacteria and organisms with extended-spectrum β-lactamases.	Hoellman DB, et al. In vitro antianaerobic activity of ertapenem (MK-0826) compared to seven other compounds. Antimicrob Agents Chemother. 2002 Jan;46(1):220-4.	FDA Approved
T4985	Neticonazole Hydrochloride		130773-02-3	Cl.CCCCCOc1ccccc1\C(=C/SC)n1ccnc1	C17H22N2OS.HCl	338.9	Microbiology&virology	Antifungal	Antifungal	Neticonazole Hydrochloride is an imidazole antifungal for the treatment of fungal skin infections. Neticonazole is reported as a potent exosome inhibitor which can block the activity of exosomes.	Datta A, et al. High-throughput screening identified selective inhibitors of exosome biogenesis and secretion: A drug repurposing strategy for advanced cancer. Sci Rep. 2018 May 25;8(1):8161.	Approved
T4976	TGR1202	TGR 1202;TGR-1202;RP5264;Umbralisib	1532533-67-7	CC(C)Oc1ccc(cc1F)-c1nn([C@@H](C)c2oc3ccc(F)cc3c(=O)c2-c2cccc(F)c2)c2ncnc(N)c12	C31H24F3N5O3	571.55	PI3K/Akt/mTOR signaling	PI3K	PI3Kδ	TGR-1202 is a PI3Kδ inhibitor.	Swaroop Vakkalankaa, et al. Inhibition of PI3Kδ kinase by a selective, small molecule inhibitor suppresses B-cell proliferation and leukemic cell growth.	Clinical
T4975	SM 16		614749-78-9	Cc1cccc(n1)-c1[nH]c(nc1-c1ccc2OCOc2c1)C12CCC(CC1)(CC2)C(N)=O	C25H26N4O3	430.5	Tyrosine Kinase/Adaptors	ALK	ALK4; ALK5	SM 16 is a ALK5/ALK4 kinase inhibitor (Ki: 10/1.5 nM).	Suzuki E, et al. A novel small-molecule inhibitor of transforming growth factor beta type I receptor kinase (SM16) inhibits murine mesothelioma tumor growth in vivo and prevents tumor recurrence after surgical resection. Cancer Res. 2007 Mar 1;67(5):2351-9.	Preclinical
T4965	TCS-OX2-29		372523-75-6	COc1cc2CCN(Cc2cc1OC)C(=O)[C@@H](NCc1ccncc1)C(C)(C)C	C23H31N3O3	397.51	GPCR/G Protein	OX Receptor	OX2	TCS-OX2-29 is a potent and selective OX2 receptor antagonist (IC50: 40 nM). It displays >250-fold selectivity for OX2 over OX1.	Hirose M et al. N-acyl 6,7-dimethoxy-1,2,3,4-tetrahydroisoquinoline: the first orexin-2 receptor selective non-peptidicantagonist. Bioorg Med Chem Lett, 2003 Dec 15, 13(24):4497-9.
T4964	steviolbioside	CCRIS-6025	41093-60-1	C[C@@]12CCC[C@](C)([C@H]1CC[C@@]13CC(=C)[C@@](C1)(CC[C@@H]23)O[C@@H]1O[C@H](CO)[C@@H](O)[C@H](O)[C@H]1O[C@@H]1O[C@H](CO)[C@@H](O)[C@H](O)[C@H]1O)C(O)=O	C32H50O13	642.734	Others	Others	Others	Steviolbioside is a natural sweetener, it presents notable inhibition on human hepatocarcinoma cell Hep3B, human breast cancer cell MDA-MB-231 and human pancreatic cancer cell BxPC-3, thus, steviolbioside could be a potential remedy for human breast cancer. Steviolbioside exhibits moderate antituberculosis activity against M. tuberculosis strain H37RV in vitro.	Chen J M , Ding L , Sui X C , et al. Production of a bioactive sweetener steviolbioside via specific hydrolyzing ester linkage of stevioside with a β-galactosidase.[J]. Food Chemistry, 2016, 196(3):155-160.
T4958	Alkannin	Shikonin	517-88-4	C\C(C)=C\C[C@H](O)C1=CC(=O)c2c(O)ccc(O)c2C1=O	C16H16O5	288.3	PI3K/Akt/mTOR signaling	PI3K	PI3Kα	Shikonin is a natural red naphthoquinone pigment, has antimicrobial, anti-tumor, and anti-inflammatory effects; a purified shikonin preparation is widely used for the production of medicinals, cosmetics, and some food products; shikonin also enters into the antiinflammatory ointment and cream compositions used for the treatment of burns. It can suppress the cell viability, adhesion, invasion and …	Takano-Ohmuro H , Yoshida L S , Yuda Y , et al. Shikonin inhibits IgE-mediated histamine release by human basophils and Syk kinase activity[J]. Inflammation Research, 2008, 57(10):484-488.
T4919	3-Ureidopropionic acid	Ureidopropionic acid;Carbamoyl-b-alanine	462-88-4	NC(=O)NCCC(O)=O	C4H8N2O3	132.12	Metabolic Enzyme/Protease	Endogenous Metabolite	Human Endogenous Metabolite	Ureidopropionic acid is an intermediate in the metabolism of uracil. More specifically it is a breakdown product of dihydrouracil and is produced by the enzyme dihydropyrimidase. It is further decomposed to beta-alanine via the enzyme beta-ureidopropionase. Ureidopropionic acid is essentially a urea derivative of beta-alanine. High levels of Ureidopropionic acid are found in individuals with beta…	Brown D G , Rao S , Weir T L , et al. Metabolomics and metabolic pathway networks from human colorectal cancers, adjacent mucosa, and stool[J]. Cancer & Metabolism, 2016, 4(1):11.
T4900	(±)-Methyl Jasmonate	(±)-Jasmonic Acid methyl ester	39924-52-2	CCC=CCC1C(CC(=O)OC)CCC1=O	C13H20O3	224.3	Others	Others	Others	(±)-Jasmonic acid methyl ester induces the synthesis of proteinase inhibitors in plant leaves. In cancer cells, it suppresses proliferation and induces apoptosis. More specifically, methyl jasmonate inhibits hexokinase that is bound to mitochondria. As hexokinase is overexpressed in cancer cells and contributes to cancer cell growth and survival, methyl jasmonate’s disruption of mitochondrial hex…	Farmer, E.E., and Ryan, C.A. Interplant communication: Airborne methyl jasmonate induces synthesis of proteinase inhibitors in plant leaves. Proc Natl Acad Sci U S A. 1990 Oct;87(19):7713-6.
T4869	D-(+)-ALLOSE	β-D-Allopyranose	2595-97-3	OC[C@H]1OC(O)[C@H](O)[C@H](O)[C@@H]1O	C6H12O6	180.16	Others	Others	Others	D-Allose is a rare naturally occurring monosaccharide known to exert anti-proliferative effects on cancer cells. The effects of D-Allose on the cellular membranes of hormone-refractory prostate cancer cell line (DU145), hormone-sensitive prostate cancer cell line (LNCaP), and normal prostate epithelial cells (PrEC) were studied at the molecular level by phospholipid profiling using a shotgun lipi…
T4808	Agmatine sulfate salt	Agmatine sulfate	2482-00-0	OS(O)(=O)=O.NCCCCNC(N)=N	C5H16N4O4S	228.27	Others	Others	imidazoline receptor; NO synthase	Agmatine sulfate is a bioactive metabolite of the arginine amino acid. It exerts modulatory action at multiple molecular targets, such as neurotransmitter systems, ion channels and nitric oxide synthesis. It is an endogenous agonist at imidazoline receptor and a NO synthase inhibitor.	Li G, et al. Agmatine: an endogenous clonidine-displacing substance in the brain. Science. 1994 Feb 18;263(5149):966-9.
T4803	demethoxycurcumin	Curcumin II	24939-17-1	COc1cc(\C=C\C(=O)CC(=O)\C=C\c2ccc(O)cc2)ccc1O	C20H18O5	338.35	Others	Others	Others	Demethoxycurcumin is found in Curcuma zedoaria and Etlingera elatior. It has a role as a metabolite, an antineoplastic agent and an anti-inflammatory agent.	Ryu, M.J. et al.: Biochem. Biophys. Res. Comm., 377, 1304 (2008)
T4786	D-(-)-Ribose	D-Ribose(mixture of isomers);D-Ribose	50-69-1	OC[C@@H](O)[C@@H](O)[C@@H](O)C=O	C5H10O5	150.13	Others	Others	Others	D-Ribose, commonly referred to as simply ribose, is a five-carbon sugar found in all living cells. Ribose is not an essential nutrient because it can be synthesized by almost every tissue in the body from other substances, such as glucose. It is vital for life as a component of DNA, RNA, ATP, ADP, and AMP.	Dhanoa TS, et al. Ribose: more than a simple sugar? Curr Sports Med Rep. 2007 Jul;6(4):254-7.
T4758	2'-Deoxycytidine monohydrate	Cytosine deoxyriboside;Deoxycytidine;Deoxyribose cytidine;2'-Deoxycytidine;Cytosine deoxyribonucleoside;2(1H)-Pyrimidinone	951-77-9	Nc1ccn([C@H]2C[C@H](O)[C@@H](CO)O2)c(=O)n1	C9H13N3O4	227.22	Metabolic Enzyme/Protease	Endogenous Metabolite	Endogenous Metabolite	One of the principal nucleosides of DNA composed of cytosine and deoxyribose. A nucleoside consists of only a pentose sugar linked to a purine or pyrimidine base, without a phosphate group. When N1 is linked to the C1 of deoxyribose, deoxynucleosides and nucleotides are formed from cytosine and deoxyribose; deoxycytidine monophosphate (dCMP), deoxycytidine diphosphate (dCDP), deoxycytidine tripho…	Horn D, et al. Inhibition of biological effects of bromodeoxyuridine by deoxycytidine: correlation with decreased incorporation of bromodeoxyuridine into DNA. Somatic Cell Genet. 1976 Sep;2(5):469-81.
T4745	4-Quinolinecarboxylic acid	QUINOLINE-4-CARBOXYLIC ACID	486-74-8	OC(=O)c1ccnc2ccccc12	C10H7NO2	173.17	Others	Others	Others	4-Quinolinecarboxylic acid showed anti-tumor activity against L1210 leukemia and B16 melanoma.	Dexter DL, et al. Activity of a novel 4-quinolinecarboxylic acid, NSC 368390 [6-fluoro-2-(2'-fluoro-1,1'-biphenyl-4-yl)-3-methyl-4-quinolinecarb oxylic acid sodium salt], against experimental tumors. Cancer Res. 1985 Nov;45(11 Pt 1):5563-8.
T4744	5-HYDROXYINDOLE-3-ACETIC ACID	5-HIAA	54-16-0	OC(=O)Cc1c[nH]c2ccc(O)cc12	C10H9NO3	191.18	Others	Others	Others	5-Hydroxyindoleacetic acid (5HIAA) is a breakdown product of serotonin that is excreted in the urine. Serotonin and 5HIAA are produced in excess amounts by carcinoid tumors, and levels of these substances may be measured in the urine to test for carcinoid tumors (NCI).	Corcuff JB, et al. Urinary sampling for 5HIAA and metanephrines determination: revisiting the recommendations. Endocr Connect. 2017 Aug;6(6):R87-R98.
T4720	2,6-Dihydroxypyridine hydrochloride		10357-84-3	Cl.Oc1cccc(O)n1	C5H6ClNO2	147.56	Others	Others	Others	2,6-Dihydroxypyridine hydrochloride is used as a reagent to synthesize uridine phosphorylase inhibitors that increase Uridine (Urd) (U829910) levels. Uridine is a promising biochemical modulator to reduce 5-fluorouracil (5-FU) toxicity without impairing its antitumor activity.	Renck D, et al. Design of novel potent inhibitors of human uridine phosphorylase-1: synthesis, inhibition studies, thermodynamics, and in vitro influence on 5-fluorouracil cytotoxicity. J Med Chem. 2013 Nov 14;56(21):8892-902.
T4717	25-Hydroxycholesterol		2140-46-7	C[C@H](CCCC(C)(C)O)[C@H]1CC[C@H]2[C@@H]3CC=C4C[C@@H](O)CC[C@]4(C)[C@H]3CC[C@]12C	C27H46O2	402.65	Immunology/Inflammation; Metabolism	other; HMG-CoA Reductase	other; HMG-CoA Reductase	25-Hydroxycholesterol is a steroid derivative that suppresses the cleavage of sterol regulatory element binding proteins (SREBPs). It inhibits HMG-CoA reductase and so it also plays a significant role in the in vivo regulation of cholesterol biosynthesis after an acute dietary cholesterol challenge. 25-hydroxycholesterol is a potent (EC50≈65 nM) and selective suppressor of IgA production by B cel…	McDonald JG, et al. Editorial: 25-Hydroxycholesterol: a new life in immunology. J Leukoc Biol. 2010 Dec;88(6):1071-2.
T4697	ABBV744	ABBV 744;ABBV-744	2138861-99-9	CCNC(=O)c1cc2c(cn(C)c(=O)c2[nH]1)-c1cc(ccc1Oc1c(C)cc(F)cc1C)C(C)(C)O	C28H30FN3O4	491.55	Chromatin/Epigenetic	Epigenetic Reader Domain	BET bromodomain	ABBV-744 is a BDII-selective BET bromodomain inhibitor that inhibits BRD2/3/4. It is used in the research on inflammatory diseases, cancer, and AIDS.	Emily J. Faivre, et al. First-in-class, highly BDII-selective BET family inhibitor ABBV-744 displays potent anti-tumor activity in androgen receptor positive prostate cancer models and an improved tolerability profile. Cancer Res. 2018, 78(13 Suppl):Abstract nr 4960.	Clinical/Preclinical
T4696	BMS202 hydrochloride (1675203-84-5(free base))	PD-1/PD-L1 inhibitor 2 hydrochloride	T4696	Cl.COc1nc(OCc2cccc(c2C)-c2ccccc2)ccc1CNCCNC(C)=O	C25H30ClN3O3	455.97	Apoptosis	PD-1/PD-L1	PD-1/PD-L1	PD-1/PD-L1 inhibitor 2 is a small-molecule PD-1/PD-L1 interaction inhibitor (IC50: 18 nM). Biophysical studies demonstrate that BMS202 binds directly to PD-L1. Binding of BMS202 promotes PD-L1 dimerisation and blocks the PD-L1/ PD1 interaction.	Zak KM, Structural basis for small molecule targeting of the programmed death ligand 1 (PD-L1).Oncotarget. 2016 May 24;7(21):30323-35.
T4694	AG-1557 hydrochloride (189290-58-2(free base))		T4694	Cl.COc1cc2ncnc(Nc3cccc(I)c3)c2cc1OC	C16H15ClIN3O2	443.66	Tyrosine Kinase/Adaptors	EGFR	hERG	AG-1557 is an inhibitor of the epidermal growth factor receptor (EGFR) tyrosine kinase (pIC50: 8.194).	Joshi, A., Gadhwal, M., and Joshi, U.J. Indentification of potential novel EGFR inhibitors using a combination of pharmacophore and docking methods Int. J. Pharm. Pharmaceut. Sci. 7(6), (2015).
T4684	ML241 hydrochloride		2070015-13-1	Cl.c1ccc2OCCN(c2c1)c5nc3CCCCc3c(NCc4ccccc4)n5	C23H25ClN4O	408.92	Ubiquitination	p97	p97	ML241 is a potent and selective inhibitors of p97 ATPase.ML241 inhibits degradation of a p97-dependent but not a p97-independent proteasome substrate in a dual-reporter cell line. ML241 may be a novel agent for the chemotherapy of cancer, and provide a rationale for developing pathway-specific p97 inhibitors.	Chou TF, et al. Structure-activity relationship study reveals ML240 and ML241 as potent and selective inhibitors of p97 ATPase. ChemMedChem. 2013 Feb;8(2):297-312.
T4683	3'-Deoxy-3'-fluorothymidine		25526-93-6	CC1=CN(C(=O)NC1=O)[C@H]2C[C@H](F)[C@@H](CO)O2	C10H13FN2O4	244.22	Immunology/Inflammation	Antiviral	Antiviral	An antiviral agent.	Ghosn, J., Quinson, A., Sabo, N., Cotte, L., Piketty, C., & Dorléacq, N. et al. (2007). Antiviral activity of low-dose alovudine in antiretroviral-experienced patients: results from a 4-week randomized, double-blind, placebo-controlled dose-ranging trial. HIV Medicine, 8(3), 142-147. doi: 10.1111/j.1468-1293.2007.00444.x
T4681	T863	DGAT-1 inhibitor;DGAT-3	701232-20-4	CC1(C)Oc2ncnc(N)c2N=C1c1ccc(cc1)[C@H]1CC[C@H](CC(O)=O)CC1	C22H26N4O3	394.47	Metabolism	Transferase	DGAT1	T-863(DGAT-1 inhibitor) is an orally active, selective and potent DGAT1 (Acyl-CoA:diacylglycerol acyltransferase 1) inhibitor that interacts with the acyl-CoA binding site of DGAT1, and inhibits triacylglycerol synthesis in cells. IC50 value: Target: DGAT1 T863 causes weight loss, reduction in serum and liver triglycerides, and improved insulin sensitivity in obese mice.	Cao J, et al. Targeting Acyl-CoA:diacylglycerol acyltransferase 1 (DGAT1) with small molecule inhibitors for the treatment of metabolic diseases. J Biol Chem. 2011 Dec 2;286(48):41838-51.
T4680	HC067047	HC 067047;HC-067047	883031-03-6	FC(F)(F)c1cc(ccc1)NC(=O)c4cc(c2ccccc2)n(CCCN3CCOCC3)c4C	C26H28F3N3O2	471.51	Membrane transporter/Ion channel	TRP/TRPV Channel	hTRPV4/mTRPV4	HC-067047 is a potent and selective TRPV4 antagonist.Also inhibits the endogenous TRPV4-mediated response to 4α-PDH .	Everaerts W et al. Inhibition of the cation channel TRPV4 improves bladder function in mice and rats with cyclophosphamide-induced cystitis.Proc Natl Acad Sci U S A. 2010 Nov 2;107(44):19084-9.
T4679	WM1119	WM 1119;WM-1119	2055397-28-7	Fc1ccccc1S(=O)(=O)NNC(=O)c2cc(cc(F)c2)c3ccccn3	C18H13F2N3O3S	389.38	Epigenetics	Histone Acetyltransferase	KAT6A	WM-1119 is a highly potent, selective KAT6A/B inhibitor	Baell JB et al. Inhibitors of histone acetyltransferases KAT6A/B induce senescence and arrest tumour growth. Nature. 2018 Aug;560(7717):253-257.
T4674	SB 297006		58816-69-6	O=[N+]([O-])c2ccc(C[C@H](NC(=O)c1ccccc1)C(=O)OCC)cc2	C18H18N2O5	342.4	Immunology/Inflammation;Microbiology&virology	CCR	CCR3	SB 297006 is an antagonist of C-C chemokine receptor 3 (CCR3; IC50 = 39 nM), which normally is activated by eotaxin, eotaxin-3, MCP-3, MCP-4, RANTES, and MIP-1δ. It is at least 250-fold selective for CCR3 over a panel of other chemokine receptors. SB 297006 blocks CCR3-mediated calcium mobilization induced by eotaxin, eotaxin-2, and MCP-4 in transfected cells. It suppresses antigen-induced accumu…	Mori, A., Ogawa, K., Someya, K., et al. Selective suppression of Th2-mediated airway eosinophil infiltration by low-molecular weight CCR3 antagonists. Int. Immunol. 19(8), 913-921 (2007).
[truncated: 2,522 more rows]
