# Supplementary material for: KLF5 inhibition overcomes oxaliplatin resistance in patient-derived colorectal cancer organoids by restoring apoptotic response
Source: Cell Death Dis. 2022 Apr 5;13(4):303. doi: 10.1038/s41419-022-04773-1 (PMC8980070; doi:10.1038/s41419-022-04773-1)
Supplement: Supplementary file 10 — S2-Targetmol Anti-cancer Compound Library-134cpds [file 41419_2022_4773_MOESM10_ESM.xlsx]

## Sheet: Sheet1
Index	ID	MOLENAME	Synonyms	CAS	SMILES	Formula	MolWt	Pathways	Target	Receptor	Bioactivity	Reference
1	T2380	BIBR 1532	N/A	321674-73-1	C/C(=C\C(=O)Nc1ccccc1C(=O)O)/c1ccc2ccccc2c1	C21H17NO3	331.36	DNA Damage/DNA Repair	Telomerase inhibitor	Telomerase	BIBR 1532 is an effective, specific and non-competitive telomerase inhibitor (IC50: 100 nM, in a cell-free assay).	Pascolo E, et al. J Biol Chem. 2002, 277(18), 15566-15572.
2	T0373	Erlotinib	OSI-744;R1415;NSC 718781;CP358774	183321-74-6	COCCOc1cc2ncnc(Nc3cccc(c3)C#C)c2cc1OCCOC	C22H23N3O4	393.44	Angiogenesis; JAK/STAT signaling; Tyrosine Kinase/Adaptors	EGFR	EGFR	Erlotinib is an EGFR inhibitor (IC50: 2 nM). It is used for the treatment of non-small cell lung cancer.	Moyer JD, et al. Induction of apoptosis and cell cycle arrest by CP-358,774, an inhibitor of epidermal growth factor receptor tyrosine kinase. Cancer Res. 1997, 57(21), 4838-4848.
3	T0164	Oxaliplatin	L-OHP	61825-94-3	O=C1O[Pt]OC1=O.N[C@@H]1CCCC[C@H]1N	C8H14N2O4Pt	397.29	DNA Damage/DNA Repair	DNA/RNA Synthesis inhibitor	DNA synthesis	Oxaliplatin inhibits DNA synthesis by conforming DNA adducts.	Raymond E et al, Ann Oncol, 1998, 9(10), 1053-1071.
4	T0984	Fluorouracil	5-Fluorouracil;5-FU;NSC 19893;5-Fluoracil	51-21-8	Fc1c[nH]c(=O)[nH]c1=O	C4H3FN2O2	130.08	DNA Damage/DNA Repair	DNA/RNA Synthesis	Thymidylate synthase	Fluorouracil interrupts nucleotide synthetic by inhibiting thymidylate synthase (TS) in tumor cells.	Milczarek M, et al. Autophagic cell death and premature senescence: New mechanism of 5-fluorouracil and sulforaphane synergistic anticancer effect in MDA-MB-231 triple negative breast cancer cell line. Food Chem Toxicol. 2018 Jan;111:1-8.
5	T1055	Ifosfamide	NSC109724;Isophosphamide	3778-73-2	ClCCNP1(=O)OCCCN1CCCl	C7H15Cl2N2O2P	261.09	DNA Damage/DNA Repair	DNA/RNA Synthesis inhibitor	DNA/RNA Synthesis	Ifosfamide alkylates and forms DNA crosslinks, thereby preventing DNA strand separation and DNA replication. Ifosfamide is a synthetic analog of the nitrogen mustard cyclophosphamide with antineoplastic activity. This agent is a prodrug that must be activated through hydroxylation by hepatic microsomal enzymes.	Chang TK, et al. Cancer Res, 1997, 57(10), 1946-1954.
6	T1020	Doxorubicin hydrochloride	Hydroxydaunorubicin hydrochloride;Adriamycin;Doxorubicin (Adriamycin) HCl;NSC 123127	25316-40-9	Cl.COc1cccc2C(=O)c3c(O)c4C[C@](O)(C[C@H](O[C@H]5C[C@H](N)[C@H](O)[C@H](C)O5)c4c(O)c3C(=O)c12)C(=O)CO	C27H29NO11·HCl	579.99	DNA Damage/DNA Repair	Topoisomerase	Topo II	Doxorubicin intercalation between base pairs in the DNA helix, thereby preventing DNA replication. It also inhibits topoisomerase II.	Lorenzo E, et al. Doxorubicin induces apoptosis and CD95 gene expression in human primary endothelial cells through a p53-dependent mechanism. J Biol Chem. 2002 Mar 29;277(13):10883-92.
7	T1034	Docetaxel	RP-56976;NSC 628503	114977-28-5	CC(=O)O[C@@]12CO[C@@H]1C[C@H](O)[C@]1(C)[C@@H]2[C@H](OC(=O)c2ccccc2)[C@]2(O)C[C@H](OC(=O)[C@H](O)[C@@H](NC(=O)OC(C)(C)C)c3ccccc3)C(C)=C([C@@H](O)C1=O)C2(C)C	C43H53NO14	807.88	Cytoskeletal Signaling	Microtubule Associated	microtubule	Docetaxel is a microtubule inhibitor that inhibits microtubule disassembly (IC50: 0.2 μM).	Riou JF, et al. Effects of Taxotere on murine and human tumor cell lines. Biochem Biophys Res Commun. 1992 Aug 31;187(1):164-70.
8	T1178	Temozolomide	CCRG 81045;TMZ;NSC 362856;TZM	85622-93-1	Cn1nnc2c(ncn2c1=O)C(N)=O	C6H6N6O2	194.15	DNA Damage/DNA Repair	DNA/RNA Synthesis	DNA replication	Temozolomide is a DNA alkylating agent interfering with DNA replication.	Marchesi F, et al. Triazene compounds: mechanism of action and related DNA repair systems. Pharmacol Res. 2007 Oct;56(4):275-87.
9	T1181	Gefitinib	ZD1839	184475-35-2	COc1cc2ncnc(Nc3ccc(F)c(Cl)c3)c2cc1OCCCN1CCOCC1	C22H24ClFN4O3	446.91	Angiogenesis;JAK/STAT signaling;Tyrosine Kinase/Adaptors	EGFR;Tyrosine Kinases	Tyr1173 (NR6W cells); Tyr1173 (NR6wtEGFR cells); Tyr992 (NR6W cells); Tyr992 (NR6wtEGFR cells);Tyr992	Gefitinib is an EGFR tyrosine kinase inhibitor and can inhibit Tyr1173, Tyr992, Tyr1173 and Tyr992 (IC50s: 37/37/26/57 nM).	Pedersen MW, et al. Differential response to gefitinib of cells expressing normal EGFR and the mutant EGFRvIII. Br J Cancer. 2005 Oct 17;93(8):915-23.
10	T1123	(S)-(+)-Camptothecin	CPT;Campathecin;Camptothecin;NSC-100880	7689-03-4	CC[C@@]1(O)C(=O)OCc2c1cc1-c3nc4ccccc4cc3Cn1c2=O	C20H16N2O4	348.36	DNA Damage/DNA Repair	Topoisomerase inhibitor	Topo I	(S)-(+)-Camptothecin is a specific inhibitor of DNA topoisomerase I (Topo I), isolated from Camptotheca acuminata.	Wall ME, et al. J Am Chem Soc, 1966, 88 (16), 3888–3890.
11	T3015	Olaparib	KU0059436;AZD2281	763113-22-0	Fc1ccc(Cc2n[nH]c(=O)c3ccccc23)cc1C(=O)N1CCN(CC1)C(=O)C1CC1	C24H23FN4O3	434.46	Chromatin/Epigenetic; DNA Damage/DNA Repair	PARP	PARP1; PARP2	Olaparib is a small molecule inhibitor of PARP1/PARP2 (IC50: 5/1 nM) but is less effective against the PARP tankyrase-1 (IC50: 1.5 µM).	Menear KA, et al. 4-[3-(4-cyclopropanecarbonylpiperazine-1-carbonyl)-4-fluorobenzyl]-2H-phthalazin-1-one: a novel bioavailable inhibitor of poly(ADP-ribose) polymerase-1. J Med Chem. 2008 Oct 23;51(20):6581-91.
12	T3043	Ruxolitinib (INCB-18424) phosphate	INCB018424 phosphate;Ruxolitinib phosphate;INCB018424;INC424;INC 424 phosphate	1092939-17-7	OP(O)(O)=O.N#CC[C@H](C1CCCC1)n1cc(cn1)-c1ncnc2[nH]ccc12	C17H21N6O4P	404.36	Angiogenesis; Chromatin/Epigenetic; JAK/STAT signaling; Stem Cells	JAK inhibitor	JAK1; JAK2	Ruxolitinib phosphate(INCB018424 phosphate) is the first potent, selective, JAK1/2 inhibitor to enter the clinic with IC50 of 3.3 nM/2.8 nM, >130-fold selectivity for JAK1/2 versus JAK3.	Quintas-Cardama A, et al. Preclinical characterization of the selective JAK1/2 inhibitor INCB018424: therapeutic implications for the treatment of myeloproliferative neoplasms. Blood, 2010, 115(15), 3109-3117.
13	T2146	Fulvestrant	ZD 9238;ZM 182780;ICI 182780	129453-61-8	C[C@]12CC[C@H]3[C@H]([C@@H]1CC[C@@H]2O)[C@H](CCCCCCCCCS(=O)CCCC(F)(F)C(F)(F)F)Cc1cc(O)ccc31	C32H47F5O3S	606.77	Endocrinology/Hormones	Estrogen/progestogen Receptor	ER	Fulvestrant is a potent Estrogen Receptor antagonist (IC50: 9.4 nM).	Wakeling AE, et al. A potent specific pure antiestrogen with clinical potential. Cancer Res. 1991 Aug 1;51(15):3867-73.
14	T1448	Dasatinib	BMS-354825	302962-49-8	Cc1nc(Nc2ncc(s2)C(=O)Nc2c(C)cccc2Cl)cc(n1)N1CCN(CCO)CC1	C22H26ClN7O2S	488.01	Angiogenesis; Tyrosine Kinase/Adaptors; Cytoskeletal Signaling	Bcr-Abl; c-Kit; Src	Abl; c-Kit (D816V); c-Kit (wt); Src	Dasatinib is a potent inhibitor of the Bcr-Abl and Src family (IC50s: 0.6, 0.8, 79 and 37 nM for Abl, Src, c-Kit, and c-KitD816V, respectively).	O'Hare T, et al. In vitro activity of Bcr-Abl inhibitors AMN107 and BMS-354825 against clinically relevant imatinib-resistant Abl kinase domain mutants. Cancer Res. 2005 Jun 1;65(11):4500-5.
15	T1452	Axitinib	AG-013736	319460-85-0	CNC(=O)c1ccccc1Sc1ccc2c(\C=C\c3ccccn3)n[nH]c2c1	C22H18N4OS	386.47	Angiogenesis; Tyrosine Kinase/Adaptors	PDGFR; VEGFR; c-Kit	PDGFRβ; VEGFR1; VEGFR2; VEGFR3; c-kit	Axitinib is an orally bioavailable tyrosine kinase inhibitor with IC50s of 0.1, 0.2, 0.1-0.3, 1.7, 1.6 nM for VEGFR1, VEGFR2, VEGFR3, c-kit, and PDGFRβ, respectively.	Hu-Lowe DD, et al. Nonclinical antiangiogenesis and antitumor activities of axitinib (AG-013736), an oral, potent, and selective inhibitor of vascular endothelial growth factor receptor tyrosine kinases 1, 2, 3. Clin Cancer Res. 2008 Nov 15;14(22):7272-83.
16	T1477	AICAR (Acadesine)	AICA Riboside;Acadesine;AICAR;NSC105823	2627-69-2	[C@@H]1(n2c(c(nc2)C(=O)N)N)O[C@@H]([C@H]([C@H]1O)O)CO	C9H14N4O5	258.24	PI3K/Akt/mTOR signaling	AMPK activator	AMPK	Acadesine is an AMP-activated protein kinase activator which is used for the treatment of acute lymphoblastic leukemia and may have applications in treating other disorders such as diabetes.	Corton JM, et al. Eur J Biochem, 1995, 229(2), 558-565.
17	T1524	Nilotinib	AMN107;Tasigna	641571-10-0	Cc1cn(cn1)-c1cc(NC(=O)c2ccc(C)c(Nc3nccc(n3)-c3cccnc3)c2)cc(c1)C(F)(F)F	C28H22F3N7O	529.52	Angiogenesis; Cytoskeletal Signaling	Bcr-Abl	Bcr-Abl	Nilotinib is a second-generation Bcr-Abl tyrosine kinase inhibitor with antineoplastic activity.	O'Hare T, et al. In vitro activity of Bcr-Abl inhibitors AMN107 and BMS-354825 against clinically relevant imatinib-resistant Abl kinase domain mutants. Cancer Res. 2005 Jun 1;65(11):4500-5.
18	T1537	Rapamycin	AY 22989;Sirolimus;NSC-2260804	53123-88-9	CO[C@@H]1C[C@H](C[C@@H](C)[C@@H]2CC(=O)[C@H](C)\C=C(C)\[C@@H](O)[C@@H](OC)C(=O)[C@H](C)C[C@H](C)\C=C\C=C\C=C(C)\[C@H](C[C@@H]3CC[C@@H](C)[C@@](O)(O3)C(=O)C(=O)N3CCCC[C@H]3C(=O)O2)OC)CC[C@H]1O	C51H79NO13	914.18	PI3K/Akt/mTOR signaling; Autophagy	mTOR inhibitor; Autophagy activator	mTOR; Autophagy	Rapamycin, a macrolide compound obtained from Streptomyces hygroscopicus, is a potent and specific mTOR inhibitor (IC50: 0.1 nM in HEK293 cells).	Edwards SR, et al. The rapamycin-binding domain of the protein kinase mammalian target of rapamycin is a destabilizing domain. J Biol Chem. 2007 May 4;282(18):13395-401.
19	T1564	Cisplatin	cis-Diaminodichloroplatinum;CDDP	15663-27-1	N.N.Cl[Pt]Cl	H6Cl2N2Pt	300.05	DNA Damage/DNA Repair	DNA/RNA Synthesis	DNA synthesis	Cisplatin, a DNA-crosslinking agent, is able to suppress DNA synthesis by conforming DNA adducts in cancer cells.	Cummings BS, et al. Cisplatin-induced renal cell apoptosis: caspase 3-dependent and -independent pathways. J Pharmacol Exp Ther. 2002 Jul;302(1):8-17.
20	T1661	Crizotinib	PF-02341066	877399-52-5	C[C@@H](Oc1cc(cnc1N)-c1cnn(c1)C1CCNCC1)c1c(Cl)ccc(F)c1Cl	C21H22Cl2FN5O	450.34	Angiogenesis; Tyrosine Kinase/Adaptors	ALK; c-Met/HGFR	ALK; c-Met	Crizotinib is an ATP-competitive small-molecule tyrosine kinases inhibitor of c-MET (IC50: 8 nM) and ALK (IC50: 20 nM) receptor.	Zou HY, et al. An orally available small-molecule inhibitor of c-Met, PF-2341066, exhibits cytoreductive antitumor efficacy through antiproliferative and antiangiogenic mechanisms. Cancer Res. 2007, 67(9), 4408-4417.
21	T2685	KU55933	ATM Kinase Inhibitor	587871-26-9	O=c1cc(oc(c1)-c1cccc2Sc3ccccc3Sc12)N1CCOCC1	C21H17NO3S2	395.49	DNA Damage/DNA Repair; PI3K/Akt/mTOR signaling	ATM/ATR inhibitor; DNA-PK inhibitor; mTOR inhibitor; PI3K inhibitor	ATM; ATR; DNA-PK; mTOR; PI3K	KU-55933 (ATM Kinase Inhibitor) is a potent and specific ATM inhibitor.	Hickson I, et al. Cancer Res. 2004, 64(24), 9152-9159.
22	T3082	SGC0946	N/A	1561178-17-3	CC(C)N(CCCNC(=O)Nc1ccc(cc1)C(C)(C)C)C[C@H]1O[C@H]([C@H](O)[C@@H]1O)n1cc(Br)c2c(N)ncnc12	C28H40BrN7O4	618.57	Chromatin/Epigenetic	Histone Methyltransferase inhibitor	DOT1L	SGC0946 is a highly effective and specific DOT1L methyltransferase inhibitor (IC50: 0.3 nM); selectively kill mixed lineage leukemia cells.	Yu W, et al. Nat Commun, 2012, 3, 1288.
23	T2399	Bortezomib	Brotezamide;DPBA;LDP 341;MG 341;NSC 681239;Radiciol	179324-69-7	CC(C)C[C@H](NC(=O)[C@H](Cc1ccccc1)NC(=O)c1cnccn1)B(O)O	C19H25BN4O4	384.24	Proteases/Proteasome; Ubiquitination	Proteasome	20S proteasome	Bortezomib (PS-341) is a potent 20S proteasome inhibitor (Ki: 0.6 nM, in a cell-free assay).	Adams J, et al. Proteasome inhibitors: a novel class of potent and effective antitumor agents. Cancer Res. 1999 Jun 1;59(11):2615-22.
24	T1583	Vorinostat	SAHA;MK0683;suberoylanilide hydroxamic acid	149647-78-9	ONC(=O)CCCCCCC(=O)Nc1ccccc1	C14H20N2O3	264.32	Chromatin/Epigenetic; DNA Damage/DNA Repair	HDAC	HDAC; HDAC1;HDAC2;HDAC3;HDAC6;HDAC8	Vorinostat is a pan-inhibitor of Histone Deacetylase with antineoplastic activity (IC50: ~10 nM).	Hrzenjak A et al. Histone deacetylase inhibitor vorinostat suppresses the growth of uterine sarcomas in vitro and in vivo. Mol Cancer. 2010 Mar 4;9:49.
25	T1621	Imatinib Mesylate	STI-571;CGP-57148B;ST-1571 Mesylate	220127-57-1	CS(O)(=O)=O.CN1CCN(Cc2ccc(cc2)C(=O)Nc2ccc(C)c(Nc3nccc(n3)-c3cccnc3)c2)CC1	C29H31N7O·CH4SO3	589.71	Angiogenesis; Tyrosine Kinase/Adaptors; Cytoskeletal Signaling	Bcr-Abl; c-Kit; PDGFR	v-Abl; c-Kit; PDGFR	Imatinib mesylate is a tyrosine kinase receptor inhibitor with antineoplastic activity (IC50s: 0.6 μM, 0.1 μM and 0.1 μM for v-Abl, c-Kit and PDGFR, respectively).	Heinrich MC, et al. Inhibition of c-kit receptor tyrosine kinase activity by STI 571, a selective tyrosine kinase inhibitor. Blood. 2000 Aug 1;96(3):925-32.
26	T1642	Lenalidomide	CC-5013	191732-72-6	Nc1cccc2C(=O)N(Cc12)C1CCC(=O)NC1=O	C13H13N3O3	259.26	Apoptosis	TNF	TNF-α	Lenalidomide is a potent inhibitor of TNF-α that, at 10 μM, alters gene expression and cell viability in a range of cancer cell lines.	Kim K, et al. Lenalidomide induces apoptosis and alters gene expression in non-small cell lung cancer cells. Oncol Lett. 2013 Feb;5(2):588-592.
27	T1668	Vinblastine sulfate	Vincaleukoblastine sulfate salt;NSC49842	143-67-9	OS(O)(=O)=O.CC[C@]1(O)C[C@H]2C[N@](C1)CCc1c([nH]c3ccccc13)[C@@](C2)(C(=O)OC)c1cc2c(cc1OC)N(C)[C@@H]1[C@]22CCN3CC=C[C@](CC)([C@@H]23)[C@@H](OC(C)=O)[C@]1(O)C(=O)OC	C46H58N4O9·H2SO4	909.06	Neuroscience	AChR inhibitor	nAChR	Vinblastine sulfate can inhibit the formation of microtubule, it also inhibits nAChR(IC50=8.9 uM).	McKay DB, et al. Proc Soc Exp Biol Med. 1993, 203(3):372-376.
28	T2077	Adavosertib	MK-1775;AZD1775;Adavosertib （MK-1775）	955365-80-7	CN1CCN(CC1)c1ccc(Nc2ncc3c(n2)n(-c2cccc(n2)C(C)(C)O)n(CC=C)c3=O)cc1	C27H32N8O2	500.6	Cell Cycle/Checkpoint	Wee1	Wee1	MK-1775 is a small molecule inhibitor of the checkpoint kinase WEE1 (IC50: 5.2 nM). It hinders the G2 DNA damage checkpoint.	Hirai H, et al. MK-1775, a small molecule Wee1 inhibitor, enhances anti-tumor efficacy of various DNA-damaging agents, including 5-FU. Cancer Biol Ther. 2010 Apr;9(7):514-22.
29	T6894	ML264	CID-51003603	1550008-55-3	O=C(NCC(=O)N(C1CCS(=O)(=O)CC1)C)/C=C/c1cccc(Cl)c1	C17H21ClN2O4S	384.88	DNA Damage/DNA Repair	DNA/RNA Synthesis inhibitor	KLF5	ML264 is a selective kruppel-like factor 5 (KLF5) inhibitor, which potently Inhibits growth of Colorectal Cancer.	Bialkowska A,et al. Probe Reports from the NIH Molecular Libraries Program. 2010-2011 Oct 31 [updated 2013 Mar 7].
30	T2382	Vemurafenib	PLX4032;RO5185426;RG7204	918504-65-1	CCCS(=O)(=O)Nc1ccc(F)c(C(=O)c2c[nH]c3ncc(cc23)-c2ccc(Cl)cc2)c1F	C23H18ClF2N3O3S	489.92	Angiogenesis; MAPK; Neuroscience; Tyrosine Kinase/Adaptors	ACK; MAPK; Raf; Tyrosine Kinases	ACK1; MAP4K5 (KHS1); B-Raf; B-Raf (V600E); C-Raf; SRMS; FGR	Vemurafenib (PLX4032) is a novel and potent B-Raf (V600E) inhibitor (IC50: 31 nM).	Bollag G, et al. Clinical efficacy of a RAF inhibitor needs broad target blockade in BRAF-mutant melanoma. Nature, 2010, 467(7315), 596-599.
31	T2079	GSK126	GSK2816126A;EZH2 inhibitor	1346574-57-9	CC[C@H](C)n1cc(C)c2c(cc(cc12)-c1ccc(nc1)N1CCNCC1)C(=O)NCc1c(C)cc(C)[nH]c1=O	C31H38N6O2	526.67	Chromatin/Epigenetic	Histone Methyltransferase inhibitor	EZH2	GSK126 is a excellently specific EZH2 methyltransferase inhibitor ( IC50=9.9 nM).	McCabe MT, et al. Nature. 2012, 492(7427), 108-112.
32	T2377	XL147 analogue	Pilaralisib analogue;SAR245408	956958-53-5	Cc1ccc(cc1)S(=O)(=O)Nc1nc2ccccc2nc1Nc1cc2nsnc2cc1	C21H16N6O2S2	448.52	DNA Damage/DNA Repair; PI3K/Akt/mTOR signaling	DNA-PK inhibitor; PI3K inhibitor	DNA-PK; PI3Kα; PI3Kβ; PI3Kγ; PI3Kδ	XL147 analogue is a selective and reversible class I PI3K inhibitor for PI3Kα/δ/γ.	2010 ASCO Annual Meeting
33	T1830	BX795	N/A	702675-74-9	Ic1cnc(Nc2cc(NC(=O)N3CCCC3)ccc2)nc1NCCCNC(=O)c1cccs1	C23H26IN7O2S	591.47	Cell Cycle/Checkpoint; PI3K/Akt/mTOR signaling; Tyrosine Kinase/Adaptors	CDK inhibitor; Chk inhibitor; c-Kit inhibitor; PDK inhibitor	CDK2/CyclinE; Chk1; c-Kit; PDK1	BX795 is an effective and selective PDK1 inhibitor (IC50: 6 nM), and its selectivity is 140- and 1600-fold for PDK1 over PKA and PKC in cell-free assays, respectively. Meanwhile, the selectivity for PDK1 is 100-fold than GSK3β.	Feldman RI, et al. J Biol Chem. 2005, 280(20), 19867-119874.
34	T2241	Alisertib	MLN 8237	1028486-01-2	COc1cc(Nc2ncc3CN=C(c4cc(Cl)ccc4-c3n2)c2c(F)cccc2OC)ccc1C(O)=O	C27H20ClFN4O4	518.92	Cell Cycle/Checkpoint; Chromatin/Epigenetic	Aurora Kinase	Aurora A	Alisertib (MLN8237) is a specific Aurora A inhibitor (IC50: 1.2 nM). The selectivity of Alisertib is >200-fold higher for Aurora A than Aurora B.	Güllü G, et al. A novel Aurora-A kinase inhibitor MLN8237 induces cytotoxicity and cell-cycle arrest in multiple myeloma Blood June 24, 2010 vol. 115 no. 25 5202-5213
35	T2293	SGX523	SGX 523;SGX-523	1022150-57-7	c1cnc2c(c1)cc(cc2)Sc1n2c(nn1)ccc(n2)c1cnn(c1)C	C18H13N7S	359.41	Angiogenesis; MAPK; Tyrosine Kinase/Adaptors; Cytoskeletal Signaling	Bcr-Abl inhibitor; c-Met/HGFR inhibitor; p38 MAPK inhibitor; Raf inhibitor	Abl; c-Met; p38α; B-Raf (V599E); C-Raf	SGX-523 is a selective Met inhibitor (IC50: 4 nM), no inhibitory to Abl, BRAFV599E, p38α, and c-Raf.	Buchanan SG, et al. Mol Cancer Ther, 2009, 8(12), 3181-3190.
36	T2303	Afatinib	BIBW2992	439081-18-2	CN(C)C\C=C\C(=O)Nc1cc2c(Nc3ccc(F)c(Cl)c3)ncnc2cc1O[C@H]1CCOC1	C24H25ClFN5O3	485.94	Angiogenesis; JAK/STAT signaling; Tyrosine Kinase/Adaptors	EGFR; HER	EGFR (L858R); EGFR (L858R/T790M); EGFR (wt); HER2; HER4	Afatinib (BIBW 2992) is an irreversible EGFR family inhibitor with IC50s of 0.5/0.4/10/14/1 nM for EGFRwt, EGFR (L858R), EGFR (L858R/T790M), HER2, and HER4, respectively.	Li D, et al. BIBW2992, an irreversible EGFR/HER2 inhibitor highly effective in preclinical lung cancer models. Oncogene. 2008 Aug 7;27(34):4702-11.
37	T2309	Ganetespib	STA-9090	888216-25-9	CC(C)c1cc(-c2n[nH]c(=O)n2-c2ccc3n(C)ccc3c2)c(O)cc1O	C20H20N4O3	364.4	Cytoskeletal Signaling; Metabolism	HSP inhibitor	HSP90	Ganetespib is a synthetic small-molecule inhibitor of heat shock protein 90 (Hsp90) with potential antineoplastic activity.	McCleese Jk, et al. Int J Cancer. 2009, 125(12), 2792-2801.
38	T2122	Ixazomib	MLN2238	1072833-77-2	B([C@H](CC(C)C)NC(=O)CNC(=O)c1c(ccc(c1)Cl)Cl)(O)O	C14H19BCl2N2O4	361.03	Proteases/Proteasome;Ubiquitination;Apoptosis	Proteasome inhibitor;Caspase	20S proteasome; 20S proteasome;caspase-like (β1)	MLN2238, a second generation, boron-containing peptide proteasome inhibitor (PI), inhibits the chymotrypsin-like proteolytic (β5) site of the 20S proteasome (IC50/Ki: 3.4/0.93 nM, in cell-free assays), also inhibits the caspase-like (β1) and trypsin-like (β2) proteolytic sites (IC50: 31/3500 nM).	Kupperman E, et al. Cancer Res, 2010, 70(5), 1970-80
39	T2105	Veliparib dihydrochloride	ABT-888 dihydrochloride	912445-05-7	Cl.Cl.C[C@@]1(CCCN1)c1nc2c(cccc2[nH]1)C(N)=O	C13H18Cl2N4O	317.21	Chromatin/Epigenetic; DNA Damage/DNA Repair	PARP inhibitor	PARP1; PARP2	Veliparib (ABT-888) is a potent inhibitor of PARP1 and PARP2 with Ki of 5.2 nM and 2.9 nM in cell-free assays, respectively. It is inactive to SIRT2.	Donawho CK, et al. ABT-888, an orally active poly(ADP-ribose) polymerase inhibitor that potentiates DNA-damaging agents in preclinical tumor models. Clin Cancer Res. 2007 May 1;13(9):2728-37.
40	T2110	(+)-JQ-1	JQ1	1268524-70-4	Cc1sc-2c(c1C)C(=N[C@@H](CC(=O)OC(C)(C)C)c1nnc(C)n-21)c1ccc(Cl)cc1	C23H25ClN4O2S	456.99	Chromatin/Epigenetic	Epigenetic Reader Domain	BRD4 (1); BRD4 (2)	(+)-JQ1 is a BET bromodomain inhibitor (IC50: 77 nM/33 nM for BRD4 (1/2)).	Filippakopoulos P, et al. Selective inhibition of BET bromodomains. Nature. 2010 Dec 23;468(7327):1067-73.
41	T2101	Navitoclax	ABT-263	923564-51-6	CC1(C)CCC(=C(CN2CCN(CC2)c2ccc(cc2)C(=O)NS(=O)(=O)c2ccc(N[C@H](CCN3CCOCC3)CSc3ccccc3)c(c2)S(=O)(=O)C(F)(F)F)C1)c1ccc(Cl)cc1	C47H55ClF3N5O6S3	974.61	Apoptosis	BCL	Bcl-2; Bcl-w; Bcl-xL	Navitoclax (ABT-263) is a potent, orally bioavailable Bcl-2 family protein inhibitor that avidly binds Bcl-2, Bcl-xL, and Bcl-W (Ki < 1 nM for all three proteins).	Tse C, et al. ABT-263: a potent and orally bioavailable Bcl-2 family inhibitor. Cancer Res. 2008 May 1;68(9):3421-8.
42	T2543	Cabazitaxel	RPR-116258A;taxoid XRP6258;XRP6258;TXD 258	183133-96-2	O([C@]12[C@@H]3[C@@]([C@@H](OC)C[C@H]1OC2)(C(=O)[C@H](OC)C1=C([C@@H](OC(=O)[C@H](O)[C@@H](NC(=O)OC(C)(C)C)c2ccccc2)C[C@@](O)([C@H]3OC(=O)c2ccccc2)C1(C)C)C)C)C(=O)C	C45H57NO14	835.93	Cytoskeletal Signaling	Microtubule Associated inhibitor	microtubule	Cabazitaxel is a taxane and antineoplastic agent which is currently used in the therapy of castration-resistant metastatic prostate cancer after failure of docetaxel.	EMEA/H/C/002018, 2011.
43	T2235	Dactolisib	NVP-BEZ235;BEZ235	915019-65-7	Cn1c2cnc3ccc(cc3c2n(-c2ccc(cc2)C(C)(C)C#N)c1=O)-c1cnc2ccccc2c1	C30H23N5O	469.54	DNA Damage/DNA Repair; PI3K/Akt/mTOR signaling	ATM/ATR; mTOR; PI3K	ATR; mTOR (p70S6K); p110α; p110γ; p110δ	Dactolisib is an orally bioavailable inhibitor of PI3K and mTOR (IC50s: 4 nM/5 nM/7 nM/75 nM, and 20.7 nM for p110α/p110γ/p110δ/p110β and mTOR).	Maira SM, et al. Identification and characterization of NVP-BEZ235, a new orally available dual phosphatidylinositol 3-kinase/mammalian target of rapamycin inhibitor with potent in vivo antitumor activity. Mol Cancer Ther. 2008 Jul;7(7):1851-63.
44	T2275	YK-4-279	N/A	1037184-44-3	COC1=CC=C(C=C1)C(=O)CC1(O)C(=O)NC2=C(Cl)C=CC(Cl)=C12	C17H13Cl2NO4	366.2	DNA Damage/DNA Repair	DNA/RNA Synthesis inhibitor	RNA helicase A	YK 4-279, an inhibitor of RNA Helicase A (RHA), binds to the oncogenic transciption factor EWS-FLI1.	Erkizan HV, et al. Nat Med. 2009, 15(7), 750-756.
45	T2358	ENMD2076	ENMD 2076;ENMD-2076	934353-76-1	Cc1cc(n[nH]1)Nc1nc(nc(c1)N1CCN(CC1)C)/C=C/c1ccccc1	C21H25N7	375.47	Cell Cycle/Checkpoint;Angiogenesis;Apoptosis;Chromatin/Epigenetic;Tyrosine Kinase/Adaptors	Aurora Kinase inhibitor;c-RET inhibitor;FLT inhibitor;Src inhibitor;VEGFR inhibitor	Aurora A; RET; FLT3; Src; VEGFR3/FLT4;Src	ENMD-2076, a multi-targeted kinase inhibitor, has specific activity against Aurora A, Flt3, KDR/VEGFR2, Flt4/VEGFR3, FGFR1, FGFR2, Src, PDGFRα.	Fletcher GC, et al, Mol Cancer Ther, 2011, 10(1), 126-137.
46	T2356	Ro 3306	N/A	872573-93-8	O=C1N=C(NCc2cccs2)S\C1=C/c1ccc2ncccc2c1	C18H13N3OS2	351.45	Cell Cycle/Checkpoint; Cytoskeletal Signaling; GPCR/G Protein; MAPK; Metabolism	CDK inhibitor; ERK inhibitor; PKA inhibitor; PKC inhibitor; SGK inhibitor	CDK1; ERK; PKA; PKCδ; SGK	RO-3306 is a selectivity ATP-competitive CDK1 inhibitor (Ki: 20 nM). The selectivity of RO-3306 for CDK1 is >15-fold higher than a diverse panel of human kinases.	Vassilev LT, et al. Proc Natl Acad Sci U S A. 2006, 103(28), 10660-10665.
47	T2483	Dacomitinib	PF-299804;PF-00299804;PF299	1110813-31-4	O=C(Nc1cc2c(Nc3ccc(F)c(Cl)c3)ncnc2cc1OC)/C=C/CN1CCCCC1	C24H25ClFN5O2	469.94	Angiogenesis; JAK/STAT signaling; Tyrosine Kinase/Adaptors	EGFR inhibitor	EGFR; HER2/ErbB2; HER2/ErbB2	Dacomitinib(PF299804; PF-00299804) is a highly selective, orally bioavailable small-molecule inhibitor of the HER family of tyrosine kinases with IC50 of 6, 45.7 and 73.7 nM for EGFR, ERBB2, and ERBB4, respectively.	Engelman JA, et al, Cancer Res, 2007, 67(24), 11924-11932.
48	T2325	Neratinib	HKI-272	698387-09-6	CCOc1cc2ncc(C#N)c(Nc3ccc(OCc4ccccn4)c(Cl)c3)c2cc1NC(=O)\C=C\CN(C)C	C30H29ClN6O3	557.04	Angiogenesis; JAK/STAT signaling; Tyrosine Kinase/Adaptors	EGFR; HER	EGFR; HER2	Neratinib (HKI-272) is an orally available, irreversible tyrosine kinase inhibitor for HER2 and EGFR (IC50: 59/92 nM), respectively.	Rabindran SK, et al. Antitumor activity of HKI-272, an orally active, irreversible inhibitor of the HER-2 tyrosine kinase. Cancer Res, 2004, 64(11), 3958-3965.
49	T6218	Selumetinib	ARRY-142886;AZD6244	606143-52-6	Cn1cnc2c(F)c(Nc3ccc(Br)cc3Cl)c(cc12)C(=O)NOCCO	C17H15BrClFN4O3	457.68	MAPK	MEK; ERK	MEK1; ERK1; ERK2	Selumetinib (AZD6244) is an effective, specific inhibitor of MEK1 and ERK1/2 phosphorylation (IC50: 14/10 nM).	Yeh TC, et al. Biological characterization of ARRY-142886 (AZD6244), a potent, highly selective mitogen-activated protein kinase kinase 1/2 inhibitor. Clin Cancer Res. 2007 Mar 1;13(5):1576-83.
50	T6078	Saracatinib	AZD0530	379231-04-6	CN1CCN(CCOc2cc(OC3CCOCC3)c3c(Nc4c5OCOc5ccc4Cl)ncnc3c2)CC1	C27H32ClN5O5	542.03	Angiogenesis; Tyrosine Kinase/Adaptors; Cytoskeletal Signaling; JAK/STAT signaling	BTK; c-Kit; EGFR; Src	c-Src; Lck; BLK; EGFR (L858R); EGFR (L861Q); c-Yes; FGR; Fyn; Lyn	Saracatinib (AZD0530) is an effective Src inhibitor (IC50: 2.7 nM), and effective to Lck, Fyn, Lyn, Blk, Fgr and c-Yes.	Green TP, et al. Preclinical anticancer activity of the potent, oral Src inhibitor AZD0530. Mol Oncol, 2009, 3(3), 248-261.
51	T6235	Lapatinib Ditosylate	GW-572016 ditosylate;Lapatinib (GW-572016) Ditosylate;Tykerb ditosylate	388082-77-7	Cc1ccc(cc1)S(O)(=O)=O.Cc1ccc(cc1)S(O)(=O)=O.CS(=O)(=O)CCNCc1ccc(o1)-c1ccc2ncnc(Nc3ccc(OCc4cccc(F)c4)c(Cl)c3)c2c1	C29H26ClFN4O4S·2C7H8O3S	925.46	Angiogenesis; MAPK; JAK/STAT signaling; Tyrosine Kinase/Adaptors	EGFR	EGFR; HER2/ErbB2	Lapatinib is an effective EGFR and ErbB2 inhibitor (IC50: 10.8/9.2 nM for EGFR/ErbB2).	Rusnak DW, et al. The effects of the novel, reversible epidermal growth factor receptor/ErbB-2 tyrosine kinase inhibitor, GW2016, on the growth of human normal and tumor-derived cell lines in vitro and in vivo. Mol Cancer Ther. 2001 Dec;1(2):85-94
52	T6228	Irinotecan	CPT-11;(+)-Irinotecan;Topotecin	97682-44-5	C1(=O)OCc2c([C@]1(CC)O)cc1n(c2=O)Cc2c1nc1c(c2CC)cc(cc1)OC(=O)N1CCC(CC1)N1CCCCC1	C33H38N4O6	586.68	DNA Damage/DNA Repair	Topoisomerase inhibitor	Topo I	Irinotecan is an antineoplastic enzyme inhibitor primarily used in the treatment of colorectal cancer. It is a derivative of camptothecin that inhibits the action of topoisomerase I. Irinotecan prevents religation of the DNA strand by binding to topoisomerase I-DNA complex, and causes double-strand DNA breakage and cell death.	Hofmann C, et al. Pre-clinical evaluation of the activity of irinotecan as a basis for regional chemotherapy. Anticancer Res. 2005 Mar-Apr;25(2A):795-804.
53	T6173	BI 2536	N/A	755038-02-9	CC[C@H]1N(C2CCCC2)c2nc(Nc3ccc(cc3OC)C(=O)NC3CCN(C)CC3)ncc2N(C)C1=O	C28H39N7O3	521.66	Cell Cycle/Checkpoint; Chromatin/Epigenetic	Epigenetic Reader Domain; PLK	BRD4; PLK1; PLK2; PLK3	BI2536 is an effective Plk1 inhibitor (IC50: 0.83 nM). It has 4- and 11-fold greater selectivity than Plk2 and Plk3.	Steegmaier M, et al. BI 2536, a Potent and Selective Inhibitor of Polo-like Kinase 1, Inhibits Tumor Growth In Vivo. Current Biology (2007), 17(4), 316-322.
54	T6240	Palbociclib Isethionate	PD 0332991 isethionate;Palbociclib (PD0332991) Isethionate	827022-33-3	OCCS(O)(=O)=O.CC(=O)c1c(C)c2cnc(Nc3ccc(cn3)N3CCNCC3)nc2n(C2CCCC2)c1=O	C24H29N7O2·C2H6O4S	573.66	Cell Cycle/Checkpoint	CDK	CDK4/CyclinD1; CDK4/CyclinD3; CDK6/CyclinD2	Palbociclib (PD-0332991) is a selective inhibitor of CDK4/6 (IC50s: 11/16 nM). It exhibits no inhibition against a panel of 36 additional protein kinases.	Fry DW, et al. Specific inhibition of cyclin-dependent kinase 4/6 by PD 0332991 and associated antitumor activity in human tumor xenografts. Mol Cancer Ther. 2004 Nov;3(11):1427-38.
55	T6066	SCH772984	N/A	942183-80-4	O=C(CN1CC[C@H](C1)C(=O)Nc1ccc2[nH]nc(-c3ccncc3)c2c1)N1CCN(CC1)c1ccc(cc1)-c1ncccn1	C33H33N9O2	587.67	MAPK	ERK; MEK	ERK1; ERK2	SCH 772984 is a potent inhibitor of ERK1/ERK2 (IC50: 4/1 nM) and has only weak inhibitory for other 300 tested kinases.	Morris EJ, et al. Discovery of a novel ERK inhibitor with activity in models of acquired resistance to BRAF and MEK inhibitors. Cancer Discov. 2013 Jul;3(7):742-50.
56	T6275	Obatoclax Mesylate	GX15-070;Obatoclax	803712-79-0	CS(O)(=O)=O.COC1=CC(=NC1=Cc1[nH]c(C)cc1C)c1cc2ccccc2[nH]1	C20H19N3O·CH4O3S	413.49	Apoptosis	BCL	Bcl-2	Obatoclax is a Bcl-2 antagonist (Ki: 0.22 μM) and can induce apoptosis with up-regulation of Bim, induced cytochrome c release, and activation of caspase-3.	Nguyen M, et al. Small molecule obatoclax (GX15-070) antagonizes MCL-1 and overcomes MCL-1-mediated resistance to apoptosis. Proc Natl Acad Sci U S A. 2007 Dec 4;104(49):19512-7. Epub 2007 Nov 26.
57	T0968	Paclitaxel	Taxol;NSC 125973	33069-62-4	CC(=O)O[C@@H]1C2=C(C)[C@H](C[C@@](O)([C@@H](OC(=O)c3ccccc3)[C@@H]3[C@@]4(CO[C@@H]4C[C@H](O)[C@@]3(C)C1=O)OC(C)=O)C2(C)C)OC(=O)[C@H](O)[C@@H](NC(=O)c1ccccc1)c1ccccc1	C47H51NO14	853.92	Cytoskeletal Signaling	Microtubule	microtubule	Paclitaxel is a cyclodecane isolated from the bark of the Pacific yew tree. It stabilizes microtubules in their polymerized form leading to cell death.	Park SJ, et al. Taxol induces caspase-10-dependent apoptosis. J Biol Chem. 2004 Dec 3;279(49):51057-67. Epub 2004 Sep 27.
58	T0078	Lapatinib	GW572016;GSK572016	231277-92-2	CS(=O)(=O)CCNCc1ccc(o1)-c1ccc2ncnc(Nc3ccc(OCc4cccc(F)c4)c(Cl)c3)c2c1	C29H26ClFN4O4S	581.06	Angiogenesis; MAPK; JAK/STAT signaling; Tyrosine Kinase/Adaptors	EGFR	EGFR; HER2/ErbB2	Lapatinib is a dual inhibitor of Lapatinib is a dual ErbB2/EGFR (IC50: 9.2/10.8 nM) inhibitor	Rusnak DW, et al. The effects of the novel, reversible epidermal growth factor receptor/ErbB-2 tyrosine kinase inhibitor, GW2016, on the growth of human normal and tumor-derived cell lines in vitro and in vivo. Mol Cancer Ther. 2001 Dec;1(2):85-94
59	T0093	Sorafenib tosylate	Bay 43-9006	475207-59-1	Cc1ccc(cc1)S(O)(=O)=O.CNC(=O)c1cc(Oc2ccc(NC(=O)Nc3ccc(Cl)c(c3)C(F)(F)F)cc2)ccn1	C21H16ClF3N4O3·C7H8O3S	637.03	Angiogenesis; MAPK; Tyrosine Kinase/Adaptors	c-Kit; FLT; PDGFR; Raf; VEGFR	c-Kit; FLT3; mPDGFRβ; PDGFRβ; B-Raf; B-Raf (V599E); Raf-1; VEGFR2/Flk1	Sorafenib is a potent multikinase inhibitor (IC50s: 6/20/22 nM for Raf-1/VEGFR-3/B-Raf).	Wilhelm SM, et al. BAY 43-9006 exhibits broad spectrum oral antitumor activity and targets the RAF/MEK/ERK pathway and receptor tyrosine kinases involved in tumor progression and angiogenesis. Cancer Res. 2004 Oct 1;64(19):7099-109.
60	T1485	Methotrexate	CL14377;WR19039;Amethopterin;NCI-C04671	59-05-2	c12c(ncc(n1)CN(c1ccc(cc1)C(=O)N[C@@H](CCC(=O)O)C(=O)O)C)nc(nc2N)N	C20H22N8O5	454.44	Metabolism	Dehydrogenase inhibitor	hDHFR	Methotrexate is a folate analog metabolic inhibitor with immunosuppressant and antineoplastic properties.	Genestier L, et al. J Clin Invest, 1998, 102(2), 322-328.
61	T1916	Apitolisib	GNE 390;RG 7422;GDC-0980	1032754-93-0	c12sc(CN3CCN(C(=O)[C@@H](O)C)CC3)c(C)c1nc(c1cnc(N)nc1)nc2N1CCOCC1	C23H30N8O3S	498.6	PI3K/Akt/mTOR signaling	mTOR inhibitor; PI3K inhibitor	mTOR; p110α; p110β; p110γ; p110δ	Apitolisib, an effective, class I PI3K inhibitor for PI3Kα（IC50=5 nM）, PI3Kβ（IC50=27 nM）, PI3Kδ（IC50=7 nM）, PI3Kγ （IC50=14 nM）, is used in trials study of solid cancers, breast cancer, prostate cancer, renal cell carcinoma, and endometrial carcinoma, among others.	Sutherlin DP, et al. J Med Chem, 2011, 54(21), 7579-7587.
62	T1784	Everolimus	SDZ-RAD;RAD001	159351-69-6	CO[C@@H]1C[C@H](C[C@@H](C)[C@@H]2CC(=O)[C@H](C)\C=C(C)\[C@@H](O)[C@@H](OC)C(=O)[C@H](C)C[C@H](C)\C=C\C=C\C=C(C)\[C@H](C[C@@H]3CC[C@@H](C)[C@@](O)(O3)C(=O)C(=O)N3CCCC[C@H]3C(=O)O2)OC)CC[C@H]1OCCO	C53H83NO14	958.22	PI3K/Akt/mTOR signaling	mTOR	mTOR (FKBP12)	Everolimus is a potent mTOR inhibitor that binds to FKBP-12. It is used alone or in combination with calcineurin inhibitors.	Sedrani R, et al. Chemical modification of rapamycin: the discovery of SDZ RAD. Transplant Proc. 1998 Aug;30(5):2192-4.
63	T1785	Palbociclib	PD 0332991	571190-30-2	c1(nc2c(cn1)c(c(c(=O)n2C1CCCC1)C(=O)C)C)Nc1ccc(cn1)N1CCNCC1	C24H29N7O2	447.54	Cell Cycle/Checkpoint	CDK inhibitor	CDK4; CDK6	Palbociclib is an orally available cyclin-dependent kinase (CDK) inhibitor with potential antineoplastic activity. Palbociclib selectively inhibits cyclin-dependent kinase 4 (CDK4) and 6 (CDK6), thereby inhibiting retinoblastoma (Rb) protein phosphorylation early in the G1 phase leading to cell cycle arrest. This suppresses DNA replication and decreases tumor cell proliferation.	Fry DW, et al. Specific inhibition of cyclin-dependent kinase 4/6 by PD 0332991 and associated antitumor activity in human tumor xenografts. Mol Cancer Ther. 2004 Nov;3(11):1427-38.
64	T1792	Regorafenib	BAY 73-4506;Fluoro-Sorafenib	755037-03-7	CNC(=O)c1cc(Oc2ccc(NC(=O)Nc3ccc(Cl)c(c3)C(F)(F)F)c(F)c2)ccn1	C21H15ClF4N4O3	482.82	Angiogenesis; Apoptosis; MAPK; Tyrosine Kinase/Adaptors	c-Kit; c-RET; Raf; VEGFR	Kit; RET; Raf-1; VEGFR1; VEGFR2	Regorafenib (BAY 73-4506) is a multi-targeted receptor tyrosine kinase inhibitor (IC50s: 1.5/2.5/4.2/7/13/22 nM for RET/C-RAF/VEGFR2/c-Kit/VEGFR1/PDGFRβ).	Wilhelm SM, et al. Regorafenib (BAY 73-4506): a new oral multikinase inhibitor of angiogenic, stromal and oncogenic receptor tyrosine kinases with potent preclinical antitumor activity. Int J Cancer, 2011, 129(1), 245-255.
65	T2456	Tivozanib	KRN951;AV-951	475108-18-0	COc1cc2nccc(Oc3cc(Cl)c(NC(=O)Nc4noc(C)c4)cc3)c2cc1OC	C22H19ClN4O5	454.86	Angiogenesis; Tyrosine Kinase/Adaptors	Ephrin Receptor inhibitor; PDGFR inhibitor; VEGFR inhibitor	EphB2; PDGFRα; VEGFR1; VEGFR2; VEGFR3	Tivozanib is an orally bioavailable inhibitor of vascular endothelial growth factor receptors (VEGFRs) 1, 2 and 3 with potential antiangiogenic and antineoplastic activities.	Nakamura K, et al. Cancer Res, 2006, 66(18), 9134-9142.
66	T1999	Taselisib	RG-7604;GDC-0032	1282512-48-4	CC(C)n1nc(C)nc1-c1cn2CCOc3cc(ccc3-c2n1)-c1cnn(c1)C(C)(C)C(N)=O	C24H28N8O2	460.53	PI3K/Akt/mTOR signaling;Metabolism	PI3K inhibitor;Carbonic Anhydrase	PI3Kα; PI3Kβ; PI3Kγ; PI3Kδ;C2β	Taselisib is an orally bioavailable inhibitor of the class I phosphatidylinositol 3-kinase (PI3K) alpha isoform (PIK3CA), with potential antineoplastic activity.	Ndubaku CO, et al. J Med Chem, 2013, 56(11), 4597-4610.
67	T1994	Pictilisib	GDC-0941;RG7321	957054-30-7	CS(=O)(=O)N1CCN(Cc2cc3nc(nc(N4CCOCC4)c3s2)-c2cccc3[nH]ncc23)CC1	C23H27N7O3S2	513.64	PI3K/Akt/mTOR signaling	PI3K	p110α; p110β; p110γ; p110δ	Pictilisib (GDC-0941) is a potent pan inhibitor of class I catalytic subunits of PI3K (IC50s: 3/33/3/75 nM for p110α/β/δ/γ).	Folkes AJ, et al. The identification of 2-(1H-indazol-4-yl)-6-(4-methanesulfonyl-piperazin-1-ylmethyl)-4-morpholin-4-yl-thieno[3,2-d]pyrimidine (GDC-0941) as a potent, selective, orally bioavailable inhibitor of class I PI3 kinase for the treatment of cancer. J Med Chem. 2008 Sep 25;51(18):5522-32.
68	T2002	PF4708671	PF 4708671;PF-4708671	1255517-76-0	CCc1cncnc1N1CCN(Cc2nc3c([nH]2)cc(cc3)C(F)(F)F)CC1	C19H21F3N6	390.41	PI3K/Akt/mTOR signaling	S6 Kinase inhibitor	p70 S6K	PF-4708671 is a cell-permeable inhibitor of p70 ribosomal S6 kinase (S6K1 isoform) .In cell-free assays, PF-4708671 is potent for S6K1(Ki50=20 nM, IC50=160 nM).	Pearce LR, et al. Biochem J, 2010, 431(2), 245-255.
69	T2474	KU60019	KU 60019;KU-60019	925701-49-1	C[C@H]1CN(CC(=O)Nc2ccc3Sc4c(Cc3c2)cccc4-c2cc(=O)cc(o2)N2CCOCC2)C[C@@H](C)O1	C30H33N3O5S	547.67	DNA Damage/DNA Repair; PI3K/Akt/mTOR signaling	ATM/ATR	ATM	Ku-60019 is a potent, reversible inhibitor of ATM kinase (IC50: 6.3 nM). It is much less effective or without effect against a panel of 229 other kinases.	Golding SE, et al. Improved ATM kinase inhibitor KU-60019 radiosensitizes glioma cells, compromises insulin, AKT and ERK prosurvival signaling, and inhibits migration and invasion. Mol Cancer Ther. 2009 Oct;8(10):2894-902.
70	T2462	SB505124	SB 505124;SB-505124	694433-59-5	Cc1cccc(n1)c1c(nc([nH]1)C(C)(C)C)c1cc2c(cc1)OCO2	C20H21N3O2	335.4	Angiogenesis; Tyrosine Kinase/Adaptors	ALK inhibitor	ALK4; ALK5	SB505124 is a selective inhibitor of TGFβR for ALK4, ALK5.	DaCosta Byfield S, et al. Mol Pharmacol. 2004, 65(3), 744-752.
71	T2465	PF562271	PF 562271;PF-562271	717907-75-0	CN(c1c(cccn1)CNc1c(cnc(Nc2ccc3NC(=O)Cc3c2)n1)C(F)(F)F)S(=O)(=O)C	C21H20F3N7O3S	507.49	Angiogenesis; Cell Cycle/Checkpoint; Tyrosine Kinase/Adaptors; Cytoskeletal Signaling	CDK inhibitor; FAK inhibitor; PYK2 inhibitor	CDK1/CyclinB; CDK2/CyclinE; CDK3/CyclinE; FAK; PYK2	PF-562271 is an effective ATP-competitive, reversible inhibitor of FAK(IC50=1.5 nM) and Pyk2 kinase(IC50=13 nM).	Roberts WG, et al. Cancer Res, 2008, 68(6), 1935-1944.
72	T2590	Vismodegib	GDC-0449;Erivedge;RG 3616	879085-55-9	CS(=O)(=O)c1ccc(C(=O)Nc2ccc(Cl)c(c2)-c2ccccn2)c(Cl)c1	C19H14Cl2N2O3S	421.3	GPCR/G Protein;Stem Cells;Membrane transporter/Ion channel	Hedgehog/Smoothened;ABC	Hedgehog;ABCG2	Vismodegib is a hedgehog pathway inhibitor (IC50: 3 nM). It also inhibits P-gp (IC50: 3.0 μM), ABCG2 (IC50: 1.4 μM).	Scales SJ, et al. Mechanisms of Hedgehog pathway activation in cancer and implications for therapy. Trends Pharmacol Sci. 2009 Jun;30(6):303-12.
73	T2510	Galunisertib	LY2157299	700874-72-2	Cc1cccc(n1)-c1nn2CCCc2c1-c1ccnc2ccc(cc12)C(N)=O	C22H19N5O	369.42	Stem Cells	TGF-beta/Smad	TβRI	Galunisertib is an orally available antagonist of TβRI (IC50: 56 nM) with potential antineoplastic activity.	Cong L, et al. Targeting the TGF-β receptor with kinase inhibitors for scleroderma therapy. Arch Pharm (Weinheim). 2014 Sep;347(9):609-15.
74	T2473	PLX4720	N/A	918505-84-7	CCCS(=O)(=O)Nc1ccc(F)c(C(=O)c2c[nH]c3ncc(Cl)cc23)c1F	C17H14ClF2N3O3S	413.83	MAPK	Raf	B-Raf; B-Raf (V600E); C-Raf-1 (Y340D/Y341D)	PLX-4720 is a potent and selective inhibitor of B-Raf (V600E) (IC50: 13 nM), equally potent to c-Raf-1(Y340D and Y341D mutations).	Tsai J, et al. Discovery of a selective inhibitor of oncogenic B-Raf kinase with potent antimelanoma activity. Proc Natl Acad Sci U S A, 2008, 105(8), 3041-3046.
75	T2503	PAC1	Procaspase activating compound 1	315183-21-2	Oc1c(CC=C)cccc1\C=N\NC(=O)CN1CCN(Cc2ccccc2)CC1	C23H28N4O2	392.49	Apoptosis; Proteases/Proteasome	Caspase activator	Procaspase-3	PAC-1 has been used in trials studying the treatment of Lymphoma, Melanoma, Solid Tumors, Breast Cancer, and Thoracic Cancers, among others.	Putt KS, et al. Nat Chem Biol, 2006, 2(10), 543-550.
76	T2512	Mocetinostat	MGCD0103;MG0103	726169-73-9	Nc1ccccc1NC(=O)c1ccc(CNc2nccc(n2)-c2cccnc2)cc1	C23H20N6O	396.44	Chromatin/Epigenetic; DNA Damage/DNA Repair	HDAC	HDAC1; HDAC11; HDAC2; HDAC3	Mocetinostat is an orally available HDAC inhibitor with most potency for HDAC1 (IC50: 0.15 μM), 2- to 10- fold selectivity against HDAC2/3/11.	Fournel M, et al. MGCD0103, a novel isotype-selective histone deacetylase inhibitor, has broad spectrum antitumor activity in vitro and in vivo. Mol Cancer Ther. 2008 Apr;7(4):759-68.
77	T2251	TAE684	NVP-TAE 684	761439-42-3	CC(C)S(=O)(=O)c1ccccc1Nc1c(cnc(Nc2ccc(cc2OC)N2CCC(CC2)N2CCN(C)CC2)n1)Cl	C30H40ClN7O3S	614.2	Angiogenesis; Tyrosine Kinase/Adaptors	ALK inhibitor	ALK	NVP-TAE 684 is a excellently effective and specific ALK inhibitor(IC50=3 nM).	Galkin AV, et al. Proc Natl Acad Sci U S A, 2007, 104(1), 270-275.
78	T2123	LY2109761	N/A	700874-71-1	C(CN1CCOCC1)Oc1ccc2c(ccnc2c1)-c1c2CCCn2nc1-c1ccccn1	C26H27N5O2	441.52	Stem Cells	TGF-beta/Smad	TβRI; TβRII	LY2109761 is a novel selective TGF-β receptor type I/II (TβRI/II) dual inhibitor with Ki of 38 nM and 300 nM, respectively; shown to negatively affect the phosphorylation of Smad2.	Melisi D, et al. LY2109761, a novel transforming growth factor beta receptor type I and type II dual inhibitor, as a therapeutic approach to suppressing pancreatic cancer metastasis. Mol Cancer Ther. 2008 Apr;7(4):829-40.
79	T2125	Trametinib	JTP-74057;GSK1120212	871700-17-3	CC(=O)Nc1cccc(c1)-n1c2c(C)c(=O)n(C)c(Nc3ccc(I)cc3F)c2c(=O)n(C2CC2)c1=O	C26H23FIN5O4	615.39	MAPK	MEK	MEK1; MEK2	Trametinib is an ATP-noncompetitive inhibitor of MEK 1/2 (IC50s: 0.7/0.9 nM). It shows low inhibition for more than 180 kinases, including B-Raf, c-Raf, and MEK5.	Yamaguchi T, et al. Antitumor activities of JTP-74057 (GSK1120212), a novel MEK1/2 inhibitor, on colorectal cancer cell lines in vitro and in vivo. Int J Oncol, 2011, 39(1), 23-31.
80	T2576	Brivanib Alaninate	BMS-582664	649735-63-7	Cc1cc2c(ccc(c2F)Oc2c3c(C)c(cn3ncn2)OC[C@@H](C)OC(=O)[C@H](C)N)[nH]1	C22H24FN5O4	441.46	Angiogenesis; Tyrosine Kinase/Adaptors	FGFR inhibitor; VEGFR inhibitor	FGFR1; Flk1; VEGFR1; VEGFR2	Brivanib Alaninate is the alaninate salt of a vascular endothelial growth factor receptor 2 (VEGFR2) inhibitor with potential antineoplastic activity. Brivanib strongly binds to and inhibits VEGFR2, a tyrosine kinase receptor expressed almost exclusively on vascular endothelial cells; inhibition of VEGFR2 may result in inhibition of tumor angiogenesis, inhibition of tumor cell growth, and tumor r…	Bhide RS, et al. J Med Chem, 2006, 49(7), 2143-2146.
81	T1989	Luminespib	AUY922;VER-52296;NVP-AUY922	747412-49-3	CCNC(=O)c1noc(c1-c1ccc(CN2CCOCC2)cc1)-c1cc(C(C)C)c(O)cc1O	C26H31N3O5	465.54	Cytoskeletal Signaling; Metabolism	HSP	HSP90α; HSP90β	AUY922 (NVP-AUY922) is a new-type inhibitor of HSP90 (IC50s: 7.8/21 nM for HSP90α/β in cell free assay).	Eccles, Suzanne A., et al. NVP-AUY922: A Novel Heat Shock Protein 90 Inhibitor Active against Xenograft Tumor Growth, Angiogenesis, and Metastasis. Cancer Research (2008), 68(8), 2850-2860.
82	T1859	AZD8055	N/A	1009298-09-2	COc1ccc(cc1CO)-c1ccc2c(nc(nc2n1)N1CCOC[C@@H]1C)N1CCOC[C@@H]1C	C25H31N5O4	465.54	PI3K/Akt/mTOR signaling	mTOR	mTOR	AZD8055 is an ATP-competitive mTOR inhibitor (IC50: 0.8 nM in MDA-MB-468 cells). It is ~1,000-fold selective for mTOR over all PI3K isoforms.	Chresta CM, et al. AZD8055 is a potent, selective, and orally bioavailable ATP-competitive mammalian target of rapamycin kinase inhibitor with in vitro and in vivo antitumor activity. Cancer Res, 2010, 70(1), 288-298.
83	T2618	LGK974	LGK 974;LGK-974;WNT974;NVP-LGK974	1243244-14-5	Cc1nccc(c1)c1c(C)cc(CC(=O)Nc2ncc(cc2)c2nccnc2)cn1	C23H20N6O	396.44	Stem Cells	Porcupine inhibitor	Porcn	LGK-974 is an effective and selective PORCN inhibitor and inhibits Wnt signaling (IC50: 0.4 nM) in TM3 cells. It has been used in trials studying the treatment of Metastatic Colorectal Cancer and Squamous Cell Carcinoma, Head And Neck.	Liu J, et al. Proc Natl Acad Sci U S A. 2013, 110(50), 20224-20229.
84	T2644	FK866	APO866;(E)-Daporinad;Daporinad;(E)-N-[4-(1-BENZOYL-PIPERIDIN-4-YL)-BUTYL]-3-PYRIDIN-3-YL-ACRYLAMIDE	658084-64-1	C1CN(CCC1CCCCNC(=O)/C=C/c1cnccc1)C(=O)c1ccccc1	C24H29N3O2	391.51	Metabolism	Transferase inhibitor	NMPRTase	Daporinad is a small molecule inhibitor of nicotinamide phosphoribosyltransferase (NMPRTase), with potential antineoplastic and antiangiogenic activities.	Nahimana A, et al. Blood, 2009, 113(14), 3276-3286.
85	T3077	SB216763	N/A	280744-09-4	N1C(=O)C(=C(C1=O)c1cn(c2c1cccc2)C)c1c(cc(cc1)Cl)Cl	C19H12N2O2Cl2	371.22	PI3K/Akt/mTOR signaling; Stem Cells	GSK-3 inhibitor	GSK-3α; GSK-3β	SB216763 is an effective and specific GSK-3α/β inhibitor (IC50: 34.3 nM).	Coghlan MP, et al. Chem Biol, 2000, 7(10), 793-803.
86	T2642	PD173074	N/A	219580-11-7	CCN(CC)CCCCNc1ncc2cc(-c3cc(OC)cc(OC)c3)c(NC(=O)NC(C)(C)C)nc2n1	C28H41N7O3	523.67	Angiogenesis; Tyrosine Kinase/Adaptors; JAK/STAT signaling	EGFR inhibitor; FGFR inhibitor; IGF-1R inhibitor; Src inhibitor; VEGFR inhibitor	EGFR; FGFR1; Insulin Receptor; c-Src; VEGFR2	PD173074 is an effective FGFR1 inhibitor (IC50: 25 nM) and also inhibits VEGFR2 (IC50: 100-200 nM) in cell-free assays. The selectivity is higher ~1000-fold for FGFR1 than PDGFR and c-Src.	Mohammadi M, et al. EMBO J, 1998, 17(20), 5896-5904.
87	T2624	OSI 930	N/A	728033-96-3	FC(F)(F)OC1=CC=C(NC(=O)C2=C(NCC3=CC=NC4=CC=CC=C34)C=CS2)C=C1	C22H16F3N3O2S	443.44	Angiogenesis; MAPK; Tyrosine Kinase/Adaptors	CSF-1R inhibitor; FLT inhibitor; Raf inhibitor; Src inhibitor; VEGFR inhibitor	CSF-1R; FLT1; C-Raf; Lck; VEGFR2 (KDR)	OSI-930, an orally active inhibitor of c-Kit and the vascular endothelial growth factor receptor-2 (VEGFR-2), targets cancer cell proliferation and blood vessel growth (angiogenesis) in tumors.	Garton AJ, et al. Cancer Res. 2006, 66(2):1015-1024.
88	T2602	1H-Pyrazole-3-acetamide	AZD1152-HQPA;AZD2811;Barasertib-HQPA;AZD1152-HQPA|AZD2811;Barasertib	722544-51-6	CCN(CCO)CCCOc1ccc2c(Nc3cc(CC(=O)Nc4cccc(F)c4)[nH]n3)ncnc2c1	C26H30FN7O3	507.56	Cell Cycle/Checkpoint; Chromatin/Epigenetic	Aurora Kinase	Aurora B	Barasertib (AZD1152-HQPA) is a highly selective Aurora B inhibitor (IC50: 0.37 nM) and demonstrates ~3,700-fold greater selectivity than Aurora A.	Yang, Jing., et al. AZD1152, a novel and selective aurora B kinase inhibitor, induces growth arrest, apoptosis, and sensitization for tubulin depolymerizing agent or topoisomerase II inhibitor in human acute leukemia cells in vitro and in vivo. Blood. 2007 Sep 15;110(6):2034-40.
89	T2243	Serdemetan	JNJ-26854165	881202-45-5	c1ccc2c(c1)c(CCNc1ccc(cc1)Nc1ccncc1)c[nH]2	C21H20N4	328.42	Apoptosis	Mdm2 inhibitor; p53 activator	HDM2; Mdm2; p53	Serdemetan is an orally bioavailable HDM2 antagonist with potential antineoplastic activity.	Kojima K, et al. Mol Cancer Ther. 2010, 9(9), 2545-2557.
90	T1952	MK-2206 dihydrochloride	MK-2206 2HCl	1032350-13-2	Cl.Cl.NC1(CCC1)c1ccc(cc1)-c1nc2ccn3c(n[nH]c3=O)c2cc1-c1ccccc1	C25H23Cl2N5O	480.39	Cytoskeletal Signaling; PI3K/Akt/mTOR signaling	Akt	Akt1; Akt2; Akt3	MK-2206 is a highly specific inhibitor of Akt1/2/3 (IC50: 8/12/65 nM in cell-free assays) and no effect on the activities of 250 other protein kinases.	Yan L. MK-2206: a potent oral allosteric AKT inhibitor. AACR Annual Meeting 2009: Abstract Number: DDT01-1.
91	T1956	FR180204	N/A	865362-74-9	Nc1c2cc(nnc2n[nH]1)c1c2ccccn2nc1c1ccccc1	C18H13N7	327.34	MAPK	ERK inhibitor	ERK1; ERK2	FR180204 is a potent and selective ATP-competitive inhibitor of ERK1 and ERK2.	Ohori M, et al. Biochem Biophys Res Commun. 2005, 336(1), 357-363.
92	T1936	Alectinib	AF802;CH5424802;AF-802;RG-7853	1256580-46-7	CCc1c(cc2c(c1)C(=O)c1c([nH]c3c1ccc(c3)C#N)C2(C)C)N1CCC(CC1)N1CCOCC1	C30H34N4O2	482.62	Angiogenesis; Tyrosine Kinase/Adaptors; Tyrosine Kinase/Adaptors	ALK inhibitor; Tyrosine Kinases inhibitor; VEGFR inhibitor	ALK; ALK (F1174L); ALK (R1275Q); INSR; VEGFR2 (KDR)	CH5424802 is an orally available inhibitor of the receptor tyrosine kinase anaplastic lymphoma kinase (ALK) with antineoplastic activity.	Sakamoto H, et al. Cancer Cell. 2011, 19(5), 679-690.
93	T1926	NVP-LDE225	Sonidegib;Erismodegib;LDE225	956697-53-3	C[C@H]1CN(C[C@@H](C)O1)c1ccc(NC(=O)c2cccc(-c3ccc(OC(F)(F)F)cc3)c2C)cn1	C26H26F3N3O3	485.5	GPCR/G Protein; Stem Cells	Hedgehog/Smoothened antagonist	Smoothened; Smoothened	LDE225 (NVP-LDE225; Erismodegib), a Smoothened (Smo) antagonist, inhibits Hedgehog (Hh) signaling with IC50 of 1.3 nM (mouse) and 2.5 nM (human), respectively.	Pan SF, et al. ACS Med. Chem. Lett., 2010, 1 (3), 130–134.
94	T1970	Gedatolisib	PF-05212384;PKI-587	1197160-78-3	C1CC(CCN1C(=O)c1ccc(cc1)NC(=O)Nc1ccc(cc1)c1nc(nc(n1)N1CCOCC1)N1CCOCC1)N(C)C	C32H41N9O4	615.73	PI3K/Akt/mTOR signaling	mTOR inhibitor; PI3K inhibitor	mTOR; PI3Kα; PI3Kγ	Gedatolisib is a highly effective dual inhibitor targeting the PI3Kα/γ (IC50: 0.4/5.4 nM)and mTOR (IC50: 1.6 nM) in the PI3K/mTOR signaling pathway.	Venkatesan AM, et al. J Med Chem. 2010, 53(6), 2636-2645.
95	T2310	CHIR99021	CHIR 99021;CHIR-99021;CT99021	252917-06-9	Cc1cnc([nH]1)-c1cnc(NCCNc2ccc(cn2)C#N)nc1-c1ccc(Cl)cc1Cl	C22H18Cl2N8	465.34	PI3K/Akt/mTOR signaling; Stem Cells	GSK-3	GSK-3α; GSK-3β	CHIR-99021 (CT99021) is a GSK-3α/β inhibitor (IC50: 10/6.7 nM).	Ring DB, et al. Selective glycogen synthase kinase 3 inhibitors potentiate insulin activation of glucose transport and utilization in vitro and in vivo. Diabetes. 2003 Mar;52(3):588-95.
96	T1878	XAV939	XAV 939;XAV-939;NVP-XAV939	284028-89-3	FC(F)(F)c1ccc(cc1)-c1nc2CCSCc2c(=O)[nH]1	C14H11F3N2OS	312.31	Stem Cells; Cytoskeletal Signaling	Wnt/beta-catenin	TNKS1; TNKS2	XAV-939 shows the selective inhibition against Wnt/β-catenin-mediated transcription by tankyrase1/2 inhibition (IC50: 11/4 nM in cell-free assays).	Dregalla RC, et al. Regulatory roles of tankyrase 1 at telomeres and in DNA repair: suppression of T-SCE and stabilization of DNA-PKcs. Aging (Albany NY). 2010 Oct;2(10):691-708.
97	T1903	Dabrafenib	GSK2118436;GSK2118436A	1195765-45-7	CC(C)(C)c1nc(c(s1)-c1ccnc(N)n1)-c1cccc(NS(=O)(=O)c2c(F)cccc2F)c1F	C23H20F3N5O2S2	519.56	MAPK	Raf	B-Raf; B-Raf (V600E); C-Raf	Dabrafenib is a selective inhibitor of mutated forms of BRAF kinase (IC50s: 0.7/5 nM for B-Raf (V600E)/C-Raf).	Rheault TR, et al. Discovery of Dabrafenib: A Selective Inhibitor of Raf Kinases with Antitumor Activity against B-Raf-Driven Tumors. ACS Med Chem Lett. 2013 Feb 7;4(3):358-62.
98	T6261	CP466722	CP 466722;CP-466722	1080622-86-1	COc1c(cc2c(c1)c(ncn2)n1c(nc(n1)c1ccccn1)N)OC	C17H15N7O2	349.35	DNA Damage/DNA Repair; PI3K/Akt/mTOR signaling	ATM/ATR inhibitor	ATM	CP-466722, an effective and reversible ATM inhibitor, does not inhibit ATR and PI3K or PIKK family members in cells.	Rainey MD, et al. Cancer Res, 2008, 68(18), 7466-7474.
99	T6357	(S)-crizotinib	ent-crizotinib	1374356-45-2	C[C@@H](c1c(ccc(c1Cl)F)Cl)Oc1c(ncc(c1)c1cn(nc1)C1CCNCC1)N	C21H22Cl2FN5O	450.34	DNA Damage/DNA Repair	MTH1 inhibitor	MTH1	(S)-crizotinib（IC50 of 72 nM）, an effective MTH1 (NUDT1) inhibitor, is the (S)-enantiomer of crizotinib.	Huber KV, et al. Nature. 2014 , 508(7495), 222-227.
100	T2288	Motesanib	AMG 706	453562-69-1	CC1(C)CNC2=C1C=CC(NC(=O)C1=C(NCC3=CC=NC=C3)N=CC=C1)=C2	C22H23N5O	373.46	Angiogenesis;Tyrosine Kinase/Adaptors	VEGFR inhibitor;c-Kit	VEGFR1; VEGFR2; VEGFR3;c-Kit	Motesanib is an orally bioavailable receptor tyrosine kinase inhibitor with potential antineoplastic activity. AMG 706 selectively targets and inhibits vascular endothelial growth factor (VEGFR), platelet-derived growth factor (PDGFR), Kit, and Ret receptors, thereby inhibiting angiogenesis and cellular proliferation.	Polverino A, et al. AMG 706, an oral, multikinase inhibitor that selectively targets vascular endothelial growth factor, platelet-derived growth factor, and kit receptors, potently inhibits angiogenesis and induces regression in tumor xenografts. Cancer R
101	T6052	GW 441756	N/A	504433-23-2	Cn1cc(C=C2C(=O)Nc3cccnc23)c2ccccc12	C17H13N3O	275.3	Cell Cycle/Checkpoint; MAPK; Tyrosine Kinase/Adaptors	CDK inhibitor; Raf inhibitor; Trk receptor inhibitor	CDK2; C-Raf-1; TrkA	GW 441756 is a specific Tropomyosin-related kinase A (TrkA) inhibitor with an IC50 value of 2 nM.	Wood ER, et al. Bioorg Med Chem Lett, 2004, 14(4), 953-957.
102	T6023	Nutlin-3a	Nutlin-3a chiral;(-)-Nutlin-3;(−)-Nutlin-3	675576-98-4	CC(C)Oc1c(ccc(c1)OC)C1=N[C@H]([C@H](N1C(=O)N1CCNC(=O)C1)c1ccc(cc1)Cl)c1ccc(cc1)Cl	C30H30Cl2N4O4	581.49	Apoptosis	Mdm2 inhibitor	p53/MDM2	Nutlin-3a, the active enantiomer of Nutlin-3, inhibits MDM2-p53 interactions and stabilizes the p53 protein.	Tovar C, et al. Proc Natl Acad Sci U S A, 2006, 103(6), 1888-1893.
103	T1667	Tandutinib	CT53518;MLN518;NSC726292	387867-13-2	N1(CCN(CC1)c1ncnc2c1cc(c(c2)OCCCN1CCCCC1)OC)C(=O)Nc1ccc(cc1)OC(C)C	C31H42N6O4	562.7	Angiogenesis; Tyrosine Kinase/Adaptors	c-Kit inhibitor; CSF-1R inhibitor; FLT antagonist; PDGFR inhibitor; Src antagonist	c-Kit; CSF-1R; FLT3; PDGFRβ; Src	Tandutinib (MLN518, CT53518), an effective FLT3 antagonist (IC50: 0.22 μM), can also inhibit c-Kit and PDGFR, 15-20 fold higher potency for FLT3 versus CSF-1R and >100-fold selectivity for the same target versus FGFR, EGFR, and KDR.	Kelly LM, et al. Cancer Cell, 2002, 1(5), 421-432.
104	T6326	BMS345541	BMS 345541;BMS-345541;BMS-345541 free base;IKK Inhibitor III	445430-58-0	Cc1cc2c(cc1)nc(c1ncc(n21)C)NCCN	C14H17N5	255.32	NF-Κb	IκB/IKK inhibitor	IKK1; IKK2	BMS-345541 is a highly selective inhibitor of the catalytic subunits of IKK-2 and IKK-1 with IC50 of 0.3 μM and 4 μM, respectively.	Burke JR, et al. J Biol Chem, 2003, 278(3), 1450-1456.
105	T6276	NU7441	KU-57788	503468-95-9	O=c1cc(oc2c(cccc12)-c1cccc2c3ccccc3sc12)N1CCOCC1	C25H19NO3S	413.49	DNA Damage/DNA Repair	DNA-PK	DNA-PK	NU7441 (KU-57788) is a highly effective and specific DNA-PK inhibitor (IC50: 14 nM).	Sunada S, et al. Nontoxic concentration of DNA-PK inhibitor NU7441 radio-sensitizes lung tumor cells with little effect on double strand break repair. Cancer Sci. 2016 Sep;107(9):1250-5.
106	T3134	Mirin	N/A	1198097-97-0	NC1=NC(=O)\C(S1)=C\c1ccc(O)cc1	C10H8N2O2S	220.25	DNA Damage/DNA Repair; PI3K/Akt/mTOR signaling	ATM/ATR inhibitor	MRN	Mirin is a potent Mre11–Rad50–Nbs1 (MRN) complex inhibitor, and inhibits Mre11-associated exonuclease activity.	Dupré A, et al. Nat Chem Biol. 2008, 4(2), 119-125.
107	T3346	AKT inhibitor VIII	AKTi-1/2	612847-09-3	O=c1[nH]c2ccccc2n1C1CCN(Cc2ccc(cc2)-c2nc3cc4[nH]cnc4cc3nc2-c2ccccc2)CC1	C34H29N7O	551.64	Cytoskeletal Signaling; PI3K/Akt/mTOR signaling	Akt inhibitor	Akt1; Akt2; Akt3	AKT inhibitor VIII is a highly specific Akt1/2 inhibitor (IC50: 58/210 nM). The selectivity for Akt1 is higher about 36-fold than Akt3.	Lindsley CW, et al. Bioorg Med Chem Lett. 2005, 15(3), 761-764.
108	T6092	Sapitinib	AZD-8931	848942-61-0	CNC(=O)CN1CCC(CC1)Oc1cc2c(Nc3cccc(Cl)c3F)ncnc2cc1OC	C23H25ClFN5O3	473.93	Angiogenesis; JAK/STAT signaling; Tyrosine Kinase/Adaptors	EGFR inhibitor	EGFR; HER2/ErbB2; HER2/ErbB2	AZD8931, a reversible, ATP competitive inhibitor of EGFR(IC50=4 nM), ErbB2(IC50=3 nM) and ErbB3(IC50=4 nM), is more effective over Gefitinib or Lapatinib against NSCLC cell, 100-fold more specific for the ErbB family over MNK1 and Flt.	Hickinson DM, et al. Clin Cancer Res, 2010, 16(4), 1159-1169.
109	T6028	PF477736	PF 477736;PF-477736;PF 00477736;PF-736,PF-00477736	952021-60-2	Cn1cc(cn1)-c1[nH]c2cc(NC(=O)[C@H](N)C3CCCCC3)cc3c2c1cn[nH]c3=O	C22H25N7O2	419.48	Angiogenesis; Cell Cycle/Checkpoint; Tyrosine Kinase/Adaptors	c-Fms inhibitor; Chk inhibitor; Src inhibitor; VEGFR inhibitor	c-Fms; Chk1; Chk2; Yes; VEGFR2	PF-477736 is a specifc, effective and ATP-competitive Chk1 inhibitor (Ki: 0.49 nM ) and also inhibits FGFR3, Aurora-A, VEGFR2, Flt3, Fms (CSF1R), Ret and Yes.	Blasina A, et al. Mol Cancer Ther, 2008, 7(8), 2394-2404.
110	T6485	Embelin	Emberine;NSC 91874;Embelic acid	550-24-3	CCCCCCCCCCCC1=C(C(=O)C=C(C1=O)O)O	C17H26O4	294.39	Apoptosis; GPCR/G Protein; Metabolism	IAP inhibitor; Lipoxygenase inhibitor; Prostaglandin Receptor inhibitor	XIAP; 5-Lipoxygenase; mPGES-1	Embelin, isolated from the Japanese Ardisia herb, is an inhibitor of the X-linked inhibitor of apoptosis (IC50: 4.1 uM).	Nikolovska-Coleska Z, et al. J Med Chem, 2004, 47(10), 2430-2440.
111	T6290	Tanespimycin	CP 127374;NSC 330507;17-AAG;KOS 953	75747-14-7	CO[C@H]1C[C@H](C)CC2=C(NCC=C)C(=O)C=C(NC(=O)\C(C)=C\C=C/[C@H](OC)[C@@H](OC(N)=O)\C(C)=C\[C@H](C)[C@H]1O)C2=O	C31H43N3O8	585.69	Cytoskeletal Signaling; Metabolism	HSP	HSP90	Tanespimycin (17-AAG) is an inhibitor of Hsp90 that selectively inhibits BT474 tumor cell Hsp90 (IC50: 5 nM).	Kamal A, et al. A high-affinity conformation of Hsp90 confers tumour selectivity on Hsp90 inhibitors. Nature. 2003 Sep 25;425(6956):407-10.
112	T6087	AZD6482	KIN 193	1173900-33-8	C[C@@H](Nc1ccccc1C(O)=O)c1cc(C)cn2c1nc(cc2=O)N1CCOCC1	C22H24N4O4	408.45	DNA Damage/DNA Repair; PI3K/Akt/mTOR signaling	DNA-PK inhibitor; PI3K inhibitor	DNA-PK; PI3Kα; PI3Kβ; PI3Kγ; PI3Kδ	AZD 6482 is a potent and selective p110β inhibitor with IC50 of 0.69 nM and a PI3Kβ inhibitor with IC50 of 10 nM.	Fjellstrom O, et al. US Patent, WO2009093972.
113	T6280	Enzastaurin	LY317615	170364-57-5	Cn1cc(c2ccccc12)C1=C(C(=O)NC1=O)c1cn(C2CCN(Cc3ncccc3)CC2)c2ccccc12	C32H29N5O2	515.61	Cytoskeletal Signaling	PKC inhibitor	PKCα; PKCβ; PKCγ; PKCε	Enzastaurin (LY317615) is an effective PKCβ selective inhibitor (IC50: 6 nM), 6- to 20-fold selectivity against PKCα/γ/ε.	Graff JR, et al. Cancer Res, 2005, 65(16), 7462-7469.
114	T6614	Nutlin-3b	(+)-Nutlin-3	675576-97-3	CC(C)Oc1c(ccc(c1)OC)C1=N[C@@H]([C@@H](N1C(=O)N1CCNC(=O)C1)c1ccc(cc1)Cl)c1ccc(cc1)Cl	C30H30Cl2N4O4	581.49	Apoptosis	Mdm2 antagonist	Mdm2	Nutlin-3b is a p53/MDM2 antagonist or inhibitor (IC50: 13.6 μM), 150-fold less potent (+)-enantiomer of Nutlin-3 as in comparison with opposite (-)-enantiomer Nutlin-3a.	Vassilev LT, et al. Science, 2004, 303(5659), 844-848.
115	T6156	S-Ruxolitinib	INCB18424;Ruxolitinib S enantiomer;INCB018424	941685-37-6	N#CC[C@@H](C1CCCC1)n1cc(cn1)-c1ncnc2[nH]ccc12	C17H18N6	306.37	Angiogenesis; Cell Cycle/Checkpoint; Tyrosine Kinase/Adaptors; Chromatin/Epigenetic; JAK/STAT signaling; Stem Cells	JAK inhibitor; Tyrosine Kinases inhibitor	JAK2; JAK1; Tyk2	Ruxolitinib S enantiomer is the S-enantiomer of Ruxolitinib. Ruxolitinib is the first potent, selective JAK1/2 inhibitor.	Quintas-Cardama A, et al. Blood, 2010, 115(15), 3109-3117.
116	T4166	UNC0642	UNC 0642;UNC-0642	1481677-78-4	CC(N1CCC(Nc2c3cc(OC)c(OCCCN4CCCC4)cc3nc(N3CCC(F)(F)CC3)n2)CC1)C	C29H44F2N6O2	546.69	Chromatin/Epigenetic	Histone Methyltransferase inhibitor	G9a/GLP	UNC0642 is an effective and specific G9a/GLP inhibitor (IC50< 2.5 nM).	Liu F, et al. Discovery of an in vivo chemical probe of the lysine methyltransferases G9a and GLP. J Med Chem. 2013 Nov 14;56(21):8931-42. doi: 10.1021/jm401480r. Epub 2013 Oct 31.
117	T4428	CCT241736	N/A	1402709-93-6	Cc1nn(C)cc1-c1nc2c(N3CCN(Cc4ccc(Cl)cc4)CC3)c(Cl)cnc2[nH]1	C22H23Cl2N7	456.37	Tyrosine Kinase/Adaptors;Cell Cycle/Checkpoint	FLT;Aurora Kinase	FLT3;Aurora Kinase	CCT241736 is an orally bioavailable dual FLT3/Aurora kinase inhibitor that also inhibits clinically relevant FLT3-resistant mutants including FLT3-ITD and FLT3, CCT241736, an advanced analog of CCT137690, is a preclinical development candidate for the treatment of human malignancies, and in particular AML in adults and children.	Bavetsias V,etal. Optimization of imidazo[4,5-b]pyridine-based kinase inhibitors: identification of a dual FLT3/Aurora kinase inhibitor as an orally bioavailable preclinical development candidate for the treatment of acute myeloid leukemia.J Med Chem. 2012 Oct 25;55(20):8721-34.
118	T6249	Avagacestat	BMS-708163	1146699-66-2	NC(=O)[C@@H](CCC(F)(F)F)N(CC1=C(F)C=C(C=C1)C1=NOC=N1)S(=O)(=O)C1=CC=C(Cl)C=C1	C20H17ClF4N4O4S	520.88	Proteases/Proteasome;Neuroscience;Stem Cells	Gamma-secretase inhibitor	γ secretase(Aβ42) , γ secretase(Aβ40)	Avagacestat (BMS-708163) is a potent, selective, orally bioavailable γ-secretase inhibitor of Aβ40 and Aβ42 with IC50 of 0.3 nM and 0.27 nM, demonstrating a 193-fold selectivity against Notch. Phase 2.	Gillman KW, et al. Med Chem Lett, 2010, 1 (3), 120–124.
119	T1921	Alpelisib	BYL-719	1217486-61-7	Cc1nc(NC(=O)N2CCC[C@H]2C(N)=O)sc1-c1ccnc(c1)C(C)(C)C(F)(F)F	C19H22F3N5O2S	441.47	PI3K/Akt/mTOR signaling	PI3K	PI3Kα	Alpelisib is an orally bioavailable PI3Kα inhibitor (IC50: 5 nM in a cell-free assay) with potential antineoplastic activity and minimal effect on PI3Kβ/γ/δ.	Fritsch C, et al. Characterization of the novel and specific PI3Kα inhibitor NVP-BYL719 and development of the patient stratification strategy for clinical trials. Mol Cancer Ther. 2014 May;13(5):1117-29.
120	T6100	Torin 2	N/A	1223001-51-1	c1cc(cc(c1)n1c(=O)ccc2cnc3ccc(cc3c12)c1cnc(cc1)N)C(F)(F)F	C24H15F3N4O	432.4	DNA Damage/DNA Repair; PI3K/Akt/mTOR signaling	ATM/ATR inhibitor; DNA-PK inhibitor; mTOR inhibitor	ATM; ATR; DNA-PK; mTOR	Torin 2(IC50=0.25 nM), a specific and effective mTOR inhibitor, is the 800-fold greater specific activity for mTOR than PI3K and improves pharmacokinetic properties. The EC50 of Torin 2 for ATM/ATR/DNA-PK inhibition is 28 nM/35 nM/118 nM, respectively.	Liu Q, et al. J Med Chem, 2011, 54(5), 1473-1480.
121	T6309	AZ 960	N/A	905586-69-8	Cc1cc(n[nH]1)Nc1c(cc(c(n1)N[C@@H](C)c1ccc(cc1)F)C#N)F	C18H16F2N6	354.36	Angiogenesis; Chromatin/Epigenetic; JAK/STAT signaling; Stem Cells	JAK inhibitor	JAK2; JAK2	AZ 960 is an effective ATP competitive JAK2 inhibitor (IC50/Ki: <3 nM and0.45 nM).	Gozgit JM, et al. J Biol Chem. 2008, 283(47), 32334-32343.
122	T6483	EHT 1864	EHT 1864 2HCl	754240-09-0	O=c1cc(CN2CCOCC2)occ1OCCCCCSc1ccnc2cc(C(F)(F)F)ccc12.Cl.Cl	C25H29Cl2F3N2O4S	581.47	Cell Cycle/Checkpoint	Rho inhibitor	Rac1; Rac1b; Rac2; Rac3	EHT 1864 is a effective Rac family GTPase inhibitor for Rac1/Rac1b/Rac2/Rac3 (Kd: 40/50/60/250 nM).	Shutes A, et al. J Biol Chem. 2007, 282(49), 35666-35678.
123	T6017	Linsitinib	OSI-906	867160-71-2	C[C@]1(C[C@@H](C1)c1nc(c2n1ccnc2N)c1cc2c(cc1)ccc(n2)c1ccccc1)O	C26H23N5O	421.49	Others; Tyrosine Kinase/Adaptors	IGF-1R inhibitor; Others inhibitor	IGF-1R; Insulin Receptor; IRR	OSI-906 (Linsitinib) is an orally bioavailable small molecule inhibitor of the insulin-like growth factor 1 receptor (IGF-1R) with potential antineoplastic activity. Linsitinib selectively inhibits IGF-1R, which may result in the inhibition of tumor cell proliferation and the induction of tumor cell apoptosis. Overexpressed in a variety of human cancers, IGF-1R stimulates cell proliferation, enab…	Mulvihill MJ, et al. Future Med Chem, 2009, 1(6), 1153-1171.
124	T6093	AZD7762	N/A	860352-01-8	c1(c(cc(s1)c1cc(ccc1)F)NC(=O)N)C(=O)N[C@H]1CCCNC1	C17H19FN4O2S	362.42	Cell Cycle/Checkpoint	Chk inhibitor	Chk1; Chk2	AZD7762, an effective and specific inhibitor of Chk1（IC50=5 nM）, is equally potent against Chk2 and less potent against CAM, Yes, Fyn, Lyn, Hck and Lck.	Zabludoff SD, et al. Mol Cancer Ther, 2008, 7(9), 2955-2966.
125	T6121	Tepotinib	EMD-1214063;MSC2156119	1100598-32-0	CN1CCC(COc2cnc(nc2)c2cccc(Cn3nc(ccc3=O)c3cc(ccc3)C#N)c2)CC1	C29H28N6O2	492.57	Tyrosine Kinase/Adaptors	c-Met/HGFR inhibitor; TAM Receptor inhibitor; Trk receptor inhibitor	c-Met; AXL; TrkA	Tepotinib is an inhibitor of MET tyrosine kinase with potential antineoplastic activity.	Bladt F, et al. Clin Cancer Res, 2013, 19(11), 2941-2951.
126	T6253	Talazoparib	LT-673;BMN-673	1207456-01-6	Cn1ncnc1[C@@H]1[C@H](N=c2cc(F)cc3C(=O)NNC1=c23)c1ccc(F)cc1	C19H14F2N6O	380.35	Chromatin/Epigenetic; DNA Damage/DNA Repair	PARP	PARP	Talazoparib is a new-type PARP inhibitor (IC50: 0.58 nM), It similarly binds to PARP1/2 (Kis: 1.2/0.85 nM).	Wang B, et al. Molecular Cancer Therapeutics, 2009, 8 (12 Suppl), A121.
127	T6069	Gemcitabine HCl	Gemcitabine Hydrochloride;LY 188011 hydrochloride;LY188011;Gemzar	122111-03-9	Cl.Nc1ccn([C@@H]2O[C@H](CO)[C@@H](O)C2(F)F)c(=O)n1	C9H11F2N3O4·HCI	299.66	DNA Damage/DNA Repair	DNA/RNA Synthesis	DNA synthesis	Gemcitabine is a DNA synthesis inhibitor (IC50s: 12, 18, 40, 92.7, 89.3 in Capan2, BxPC-3, Mia Paca-2, PANC-1, and PL-45 cells, respectively).	Wang H, et al. Enhanced efficacy of Gemcitabine by indole-3-carbinol in pancreatic cell lines: the role of human equilibrativenucleoside transporter 1. Anticancer Res. 2011 Oct;31(10):3171-80.
128	T6277	Doramapimod	BIRB 796	285983-48-4	Cc1ccc(cc1)-n1nc(cc1NC(=O)Nc1ccc(OCCN2CCOCC2)c2ccccc12)C(C)(C)C	C31H37N5O3	527.66	MAPK	p38 MAPK	p38α	Doramapimod is a highly potent inhibitor of p38 MAPK (Kd: 0.1 nM), but weakly inhibits c-RAF, Fyn, Lck, ERK-1, SYK, IKK2, and ZAP-70.	Pargellis C, et al. Inhibition of p38 MAP kinase by utilizing a novel allosteric binding site. Nat Struct Biol, 2002, 9(4), 268-272.
129	T3518	GSK269962A	GSK 269962;GSK269962A HCl;GSK269962B	850664-21-0	CCn1c2cc(ncc2nc1c1nonc1N)Oc1cccc(c1)NC(=O)c1ccc(cc1)OCCN1CCOCC1	C29H30N8O5	570.61	Cell Cycle/Checkpoint; PI3K/Akt/mTOR signaling; Stem Cells	ROCK inhibitor; S6 Kinase inhibitor	MSK1; ROCK1; ROCK2; RSK1	GSK269962 is a selective ROCK(Rho-associated protein kinase) inhibitor with IC50 values of 1.6 and 4 nM for ROCK1 and ROCK2, respectively.	Doe C, et al. J Pharmacol Exp Ther. 2007, 320(1):89-98.
130	T6285	GSK690693	N/A	937174-76-0	CCn1c(nc2c1c(OC[C@H]1CCCNC1)cnc2C#CC(C)(C)O)c1nonc1N	C21H27N7O3	425.48	Cytoskeletal Signaling; Proteases/Proteasome; PI3K/Akt/mTOR signaling	Akt inhibitor; PKC inhibitor; Serine Protease inhibitor	Akt1; Akt3; PKCη; PKCθ; PrkX	GSK690693 is a pan-Akt inhibitor targeting Akt1/2/3 with IC50 of 2 nM/13 nM/9 nM, also sensitive to the AGC kinase family: PKA, PrkX and PKC isozymes. Phase 1.	Rhodes N, et al. Cancer Res, 2008, 68(7), 2366-2374.
131	T6319	OSI027	OSI 027;OSI-027;ASP4786	936890-98-1	COC1=CC=CC2=C1NC(=C2)C1=C2N(N=CN=C2N)C(=N1)[C@H]1CC[C@@H](CC1)C(O)=O	C21H22N6O3	406.44	DNA Damage/DNA Repair; PI3K/Akt/mTOR signaling	DNA-PK inhibitor; mTOR inhibitor; PI3K inhibitor	DNA-PK; mTOR; mTORC1; mTORC2; PI3Kγ	OSI-027 is a selective and potent dual inhibitor of mTORC1 and mTORC2 with IC50 of 22 nM and 65 nM, and more than 100-fold selectivity observed for mTOR than PI3Kα, PI3Kβ, PI3Kγ or DNA-PK. Phase 1.	Falcon BL, et al. Cancer Res, 2011, 71(5), 1573-1583.
132	T5818	ON-01910	Rigosertib;Estybon	592542-60-4	COc1c(cc(cc1)CS(=O)(=O)/C=C/c1c(cc(cc1OC)OC)OC)NCC(=O)[O-].[Na+]	C21H24NNaO8S	473.47	Cell Cycle/Checkpoint	PLK inhibitor	PLK1	Rigosertib, a non-ATP-competitive inhibitor of PLK1(IC50=9 nM), exhibits 30-fold higher specificity activity over Plk2 and no effect on Plk3.	Gumireddy K, et al. Cancer Cell, 2005, 7(3), 275-286.
133	T7104	Dovitinib lactate	CHIR-258 lactate;TKI-258 lactate	692737-80-7	CC(O)C(O)=O.CN1CCN(CC1)c1ccc2nc([nH]c2c1)-c1c(N)c2c(F)cccc2[nH]c1=O	C24H27FN6O4	482.51	Tyrosine Kinase/Adaptors;Angiogenesis	FGFR	FGFR3	Dovitinib lactate(TKI258) lactate is a potent inhibitor of fibroblast growth factor receptor 3 (FGFR3) (IC50 :5 nM).	Eucker J , Zang C , Zhou Y , et al. TKI258, a Multi-tyrosine Kinase Inhibitor Is Efficacious Against Human Infant/Childhood Lymphoblastic Leukemia In Vitro[J]. Anticancer research, 2014, 34(9):4899-4907.
134	T7677	JNK Inhibitor VIII	TCS JNK 6o	894804-07-0	CCOc1nc(NC(=O)Cc2cc(OC)ccc2OC)cc(N)c1C#N	C18H20N4O4	356.38	MAPK	JNK	JNK1:2 nM (Ki);JNK1:45 nM (IC50);JNK2:4 nM (Ki);JNK2:160 nM (IC50);JNK3:52 nM (Ki)	JNK Inhibitor VIII is an ATP-competitive selective inhibitor of c-Jun N-terminal kinase (JNK)(IC50 values of 45 nM and 160 nM for JNK-1 and -2, respectively).	Szczepankiewicz BG, et al. Aminopyridine-based c-Jun N-terminal kinase inhibitors with cellular activity and minimal cross-kinase activity. J Med Chem. 2006 Jun 15;49(12):3563-80.
