# Supplementary material for: KLF5 inhibition overcomes oxaliplatin resistance in patient-derived colorectal cancer organoids by restoring apoptotic response
Source: Cell Death Dis. 2022 Apr 5;13(4):303. doi: 10.1038/s41419-022-04773-1 (PMC8980070; doi:10.1038/s41419-022-04773-1)
Supplement: Supplementary file 11 — S3-A collection of 60 Custom Compounds. [file 41419_2022_4773_MOESM11_ESM.xlsx]

## Sheet: Sheet1
Custom Compound Library (96-well) For more information on TargetMol library service, please contact us via info@targetmol.com
b	Empty	285983-48-4	894804-07-0	1195765-45-7	918504-65-1	871700-17-3	1243244-14-5	700874-72-2	191732-72-6	315183-21-2	1550008-55-3	Empty
		Doramapimod	JNK Inhibitor VIII	Dabrafenib	Vemurafenib	Trametinib	LGK974	Galunisertib	Lenalidomide	PAC1	ML264
c	Empty	550-24-3	803712-79-0	881202-45-5	955365-80-7	850664-21-0	860352-01-8	754240-09-0	1028486-01-2	827022-33-3	755038-02-9	Empty
		Embelin	Obatoclax Mesylate	Serdemetan	Adavosertib	GSK269962A	AZD7762	EHT 1864	Alisertib	Palbociclib Isethionate	BI 2536
d	Empty	475207-59-1	387867-13-2	755037-03-7	453562-69-1	388082-77-7	220127-57-1	641571-10-0	379231-04-6	877399-52-5	439081-18-2	Empty
		Sorafenib tosylate	Tandutinib	Regorafenib	Motesanib	Lapatinib Ditosylate	Imatinib Mesylate	Nilotinib	Saracatinib	Crizotinib	Afatinib
e	Empty	649735-63-7	1092939-17-7	2627-69-2	702675-74-9	1255517-76-0	159351-69-6	1217486-61-7	252917-06-9	1374356-45-2	321674-73-1	Empty
		Brivanib Alaninate	Ruxolitinib (INCB-18424) phosphate	AICAR (Acadesine)	BX795	PF4708671	Everolimus	Alpelisib	CHIR99021	(S)-crizotinib	BIBR 1532
f	Empty	7689-03-4	122111-03-9	1080622-86-1	284028-89-3	170364-57-5	114977-28-5	1032350-13-2	75747-14-7	149647-78-9	763113-22-0	Empty
		(S)-(+)-Camptothecin	Gemcitabine HCl	CP466722	XAV939	Enzastaurin	Docetaxel	MK-2206 dihydrochloride	Tanespimycin	Vorinostat	Olaparib
g	Empty	1481677-78-4	179324-69-7	956697-53-3	129453-61-8	658084-64-1	59-05-2	445430-58-0	1100598-32-0	867160-71-2	143-67-9	Empty
		UNC0642	Bortezomib	NVP-LDE225	Fulvestrant	FK866	Methotrexate	BMS345541	Tepotinib	Linsitinib	Vinblastine sulfate
h	Empty	Empty	Empty	Empty	Empty	Empty	Empty	Empty	Empty	Empty	Empty	Empty
